# Supplementary material for: Association of tamoxifen resistance and lipid reprogramming in breast cancer
Source: BMC Cancer. 2018 Aug 24;18:850. doi: 10.1186/s12885-018-4757-z (PMC6109356; doi:10.1186/s12885-018-4757-z)
Supplement: Supplementary file 1 — Antibodies used in this study. (XLSX 10 kb) [file 12885_2018_4757_MOESM1_ESM.xlsx]

## Sheet: Sheet1
Antibody	Productnumber	Vendor	Application	Dilution
Cathepsin D	610800	BD Transduction Laboratories	WB	1:1000
Ceruloplasmin	ab110449	Abcam	IF/ WB	1:100/ 1:1000
Lamp 1	H4A3	DSHB, Developmental studies hybridoma bank	IF	1:100
Lamp 2	H4B4	DSHB, Developmental studies hybridoma bank	IF	1:100
Galectin-3	556904	BD Biosciences	IF	1:100
Filipin	F9765	Sigma	IF	0,05%
