# Supplementary material for: Association of tamoxifen resistance and lipid reprogramming in breast cancer
Source: BMC Cancer. 2018 Aug 24;18:850. doi: 10.1186/s12885-018-4757-z (PMC6109356; doi:10.1186/s12885-018-4757-z)
Supplement: Supplementary file 2 — Drugs used in this study. (XLSX 11 kb) [file 12885_2018_4757_MOESM2_ESM.xlsx]

## Sheet: Sheet1
Drugname	Supplier	Supplier Code	Max.Conc [nM]	Min.Conc [nM]	Mode of Action
C75	Medchem Express	HY-12364A	100000	10	potent synthetic inhibitor of fatty acid synthase (FAS)
Orlistat	Microsource	Spectrum collection	10000	1	general lipase inhibitor
bafilomycin A1	Selleck	S1413	1000	0.1	macrolide antibiotic
TO901317	Medchem Express	HY-10626	10000	1	LXR agonist
Fenretinide	Microsource	Spectrum collection	10000	1	synthetic retinoid deriverative, binding to the retinoic acid receptors (RAR)
LCS-1	Sigma-Aldrich	SML0466	25000	2.5	Sod1 inhibitor
Ciprofloxacin	Microsource	Spectrum collection	10000	1	induces LMP
Erastin	Medchem Express	HY-15763	10000	1	Activator of Ferroptosis
RSL-3	Medchem Express	HY-100218A	10000	1	ferroptosis activator, glutathione peroxidase 4 inhibitor
RO 48-8071 fumerate	Medchem Express	HY-18630A	10000	1	Cholesterol lowering but acting on the Lanosterol step: 2,3-oxidosqualene:lanosterol cyclase inhibitor
Resveratrol	Microsource	Spectrum collection	10000	1	accumulation of mature CatepsineD, induced lysosome leakage
Melatonin	Microsource	Spectrum collection	10000	1	triglyceride decrease via ATGL and HSL
Ammonium tetrathiomolybdate	Sigma-Aldrich	323446	10000	1	copper chelator
T 0070907	Medchem Express	HY-13202	10000	1	PPARγ antagonist
Siramesine hydrochloride	Medchem Express	HY-14221A	10000	1	lysosome-destabilizing agent
methyl-β-cyclodextrin (MβCD)	Sigma-Aldrich	C4555	100000	10	cholesterol depeltion
Loratadine	Microsource	Spectrum collection	10000	1	selective inverse peripheral histamine H1-receptor agonist
20,25-diazacholesterol	gift from Ikkonen lab		10	0.001	inhibits cholesterol production
AY 9944 dihydrochloride	Tocris Biosciences	1639	10000	1	Inhibitor of Hedgehog (Hh) signaling. Inhibits delta7-dehydrocholesterol reductase
U18666A	Sigma-Aldrich	U3633	100000	10	inhibits cholesterol trafficking, and Hh inhibitor
Mefloquine HCl	Microsource	Spectrum collection	10000	1	antimalarial agent
A 939572	Medchem Express	HY-50709	100000	10	Potent stearoyl-CoA desaturase 1 (SCD1) inhibitor
Bezafibrate	Microsource	Spectrum collection	10000	1	agonist to ppar alpha
sandoz 58-035	Medchem Express	S9318	30000	3	inhibits the accumulation of cholesteryl esters and inhibits the esterification of cholesterol
Fingolimod (FTY-720)	LC Laboratories	F-4633	10000	1	sphingosine 1-phosphate (S1P) antagonist
AZD8055	ChemieTek	CT-A8055	10000	1	ATP-competitive inhibitor of mTOR kinase activity
Dasatinib	LC Laboratories	D-3307	1000	0.1	dual AblWT/Src inhibitor
Paclitaxel	NCI OncSet	125973	1000	0.1	Mitotic inhibitor, taxane microtubule stabilizer
Docetaxel	LC Laboratories	D-1000	1000	0.1	Mitotic inhibitor, taxane microtubule stabilizer
Vincristine	Selleck	S1241	1000	0.1	Mitotic inhibitor. Vinca alkaloid microtubule depolymerizer-more effective in resistant cells
Vinerolebine	Selleck	S4269	10000	1	Mitotic inhibitor. Vinca alkaloid microtubule depolymerizer-more effective in resistant cells
Atorvastatin / Lipitor	ChemieTek	CT-ATOR	10000	1	HMG CoA reductase inhibitor
Disulfiram	Selleck	S1680	100000	10	specific inhibitor of aldehyde-dehydrogenase (ALDH1)
