# Supplementary material for: Association of tamoxifen resistance and lipid reprogramming in breast cancer
Source: BMC Cancer. 2018 Aug 24;18:850. doi: 10.1186/s12885-018-4757-z (PMC6109356; doi:10.1186/s12885-018-4757-z)
Supplement: Supplementary file 3 — Statistical analysis of triglycerides, free cholesterol and cholesterol esters, LMP assay, and LipidToxGreen staining. (XLSX 38 kb) [file 12885_2018_4757_MOESM3_ESM.xlsx]

## Sheet: Free Cholesterol
Table Analyzed	FreeCholesterol
ANOVA summary
F	9.431
P value	0.0008
P value summary	***
Are differences among means statistically significant? (P < 0.05)	Yes
R square	0.7971
Number of families	1
Number of comparisons per family	15
Alpha	0.05
Are differences among means statistically significantafter Bonferoni correction? (P < 0.05)	Yes
Tukey's multiple comparisons test	Mean Diff,	95% CI of diff,	Significant?	Summary	Adjusted P Value
T-47D vs. T-47D +1µM Tamoxifen	-7.21	-12,44 to -1,976	Yes	**	0.0059
T-47D vs. T-47D Tam1	-3.973	-9,208 to 1,261	No	ns	0.1842
T-47D vs. T-47D Tam1 +1µM Tamoxifen	-3.267	-8,501 to 1,968	No	ns	0.3499
T-47D vs. T-47D Tam2	1.993	-3,241 to 7,228	No	ns	0.7905
T-47D vs. T-47D Tam2 +1µM Tamoxifen	0.1633	-5,071 to 5,398	No	ns	> 0,9999
T-47D +1µM Tamoxifen vs. T-47D Tam1	3.237	-1,998 to 8,471	No	ns	0.3587
T-47D +1µM Tamoxifen vs. T-47D Tam1 +1µM Tamoxifen	3.943	-1,291 to 9,178	No	ns	0.1896
T-47D +1µM Tamoxifen vs. T-47D Tam2	9.203	3,969 to 14,44	Yes	***	0.0008
T-47D +1µM Tamoxifen vs. T-47D Tam2 +1µM Tamoxifen	7.373	2,139 to 12,61	Yes	**	0.005
T-47D Tam1 vs. T-47D Tam1 +1µM Tamoxifen	0.7067	-4,528 to 5,941	No	ns	0.997
T-47D Tam1 vs. T-47D Tam2	5.967	0,7324 to 11,20	Yes	*	0.0226
T-47D Tam1 vs. T-47D Tam2 +1µM Tamoxifen	4.137	-1,098 to 9,371	No	ns	0.1569
T-47D Tam1 +1µM Tamoxifen vs. T-47D Tam2	5.26	0,02577 to 10,49	Yes	*	0.0486
T-47D Tam1 +1µM Tamoxifen vs. T-47D Tam2 +1µM Tamoxifen	3.43	-1,804 to 8,664	No	ns	0.3044
T-47D Tam2 vs. T-47D Tam2 +1µM Tamoxifen	-1.83	-7,064 to 3,404	No	ns	0.8406
Test details	Mean 1	Mean 2	Mean Diff,	SE of diff,	n1	n2	q	DF
T-47D vs. T-47D +1µM Tamoxifen	20.46	27.67	-7.21	1.558	3	3	6.543	12
T-47D vs. T-47D Tam1	20.46	24.44	-3.973	1.558	3	3	3.606	12
T-47D vs. T-47D Tam1 +1µM Tamoxifen	20.46	23.73	-3.267	1.558	3	3	2.965	12
T-47D vs. T-47D Tam2	20.46	18.47	1.993	1.558	3	3	1.809	12
T-47D vs. T-47D Tam2 +1µM Tamoxifen	20.46	20.3	0.1633	1.558	3	3	0.1482	12
T-47D +1µM Tamoxifen vs. T-47D Tam1	27.67	24.44	3.237	1.558	3	3	2.937	12
T-47D +1µM Tamoxifen vs. T-47D Tam1 +1µM Tamoxifen	27.67	23.73	3.943	1.558	3	3	3.579	12
T-47D +1µM Tamoxifen vs. T-47D Tam2	27.67	18.47	9.203	1.558	3	3	8.352	12
T-47D +1µM Tamoxifen vs. T-47D Tam2 +1µM Tamoxifen	27.67	20.3	7.373	1.558	3	3	6.692	12
T-47D Tam1 vs. T-47D Tam1 +1µM Tamoxifen	24.44	23.73	0.7067	1.558	3	3	0.6413	12
T-47D Tam1 vs. T-47D Tam2	24.44	18.47	5.967	1.558	3	3	5.415	12
T-47D Tam1 vs. T-47D Tam2 +1µM Tamoxifen	24.44	20.3	4.137	1.558	3	3	3.754	12
T-47D Tam1 +1µM Tamoxifen vs. T-47D Tam2	23.73	18.47	5.26	1.558	3	3	4.774	12
T-47D Tam1 +1µM Tamoxifen vs. T-47D Tam2 +1µM Tamoxifen	23.73	20.3	3.43	1.558	3	3	3.113	12
T-47D Tam2 vs. T-47D Tam2 +1µM Tamoxifen	18.47	20.3	-1.83	1.558	3	3	1.661	12

## Sheet: Triglycerides
Table Analyzed	Triglycerides
ANOVA summary
F	129.1
P value	< 0,0001
P value summary	****
Are differences among means statistically significant? (P < 0.05)	Yes
R square	0.9817
Number of families	1
Number of comparisons per family	15
Alpha	0.05
Are differences among means statistically significantafter Bonferoni correction? (P < 0.05)	Yes
Tukey's multiple comparisons test	Mean Diff,	95% CI of diff,	Significant?	Summary	Adjusted P Value
T-47D vs. T-47D +1µM Tamoxifen	-4.22	-14,16 to 5,725	No	ns	0.7127
T-47D vs. T-47D Tam1	-47.61	-57,55 to -37,67	Yes	****	< 0,0001
T-47D vs. T-47D Tam1 +1µM Tamoxifen	-59.87	-69,82 to -49,93	Yes	****	< 0,0001
T-47D vs. T-47D Tam2	-18.3	-28,25 to -8,359	Yes	***	0.0005
T-47D vs. T-47D Tam2 +1µM Tamoxifen	-28.21	-38,15 to -18,27	Yes	****	< 0,0001
T-47D +1µM Tamoxifen vs. T-47D Tam1	-43.39	-53,33 to -33,45	Yes	****	< 0,0001
T-47D +1µM Tamoxifen vs. T-47D Tam1 +1µM Tamoxifen	-55.65	-65,60 to -45,71	Yes	****	< 0,0001
T-47D +1µM Tamoxifen vs. T-47D Tam2	-14.08	-24,03 to -4,139	Yes	**	0.0048
T-47D +1µM Tamoxifen vs. T-47D Tam2 +1µM Tamoxifen	-23.99	-33,93 to -14,05	Yes	****	< 0,0001
T-47D Tam1 vs. T-47D Tam1 +1µM Tamoxifen	-12.26	-22,21 to -2,319	Yes	*	0.0133
T-47D Tam1 vs. T-47D Tam2	29.31	19,36 to 39,25	Yes	****	< 0,0001
T-47D Tam1 vs. T-47D Tam2 +1µM Tamoxifen	19.4	9,455 to 29,34	Yes	***	0.0003
T-47D Tam1 +1µM Tamoxifen vs. T-47D Tam2	41.57	31,63 to 51,51	Yes	****	< 0,0001
T-47D Tam1 +1µM Tamoxifen vs. T-47D Tam2 +1µM Tamoxifen	31.66	21,72 to 41,61	Yes	****	< 0,0001
T-47D Tam2 vs. T-47D Tam2 +1µM Tamoxifen	-9.907	-19,85 to 0,03800	No	ns	0.0511
		Mean 2	Mean Diff,	SE of diff,	n1	n2	q	DF
Test details	Mean 1
		9.593	-4.22	2.961	3	3	2.016	12
T-47D vs. T-47D +1µM Tamoxifen	5.373	52.98	-47.61	2.961	3	3	22.74	12
T-47D vs. T-47D Tam1	5.373	65.25	-59.87	2.961	3	3	28.6	12
T-47D vs. T-47D Tam1 +1µM Tamoxifen	5.373	23.68	-18.3	2.961	3	3	8.743	12
T-47D vs. T-47D Tam2	5.373	33.58	-28.21	2.961	3	3	13.47	12
T-47D vs. T-47D Tam2 +1µM Tamoxifen	5.373	52.98	-43.39	2.961	3	3	20.73	12
T-47D +1µM Tamoxifen vs. T-47D Tam1	9.593	65.25	-55.65	2.961	3	3	26.58	12
T-47D +1µM Tamoxifen vs. T-47D Tam1 +1µM Tamoxifen	9.593	23.68	-14.08	2.961	3	3	6.727	12
T-47D +1µM Tamoxifen vs. T-47D Tam2	9.593	33.58	-23.99	2.961	3	3	11.46	12
T-47D +1µM Tamoxifen vs. T-47D Tam2 +1µM Tamoxifen	9.593	65.25	-12.26	2.961	3	3	5.858	12
T-47D Tam1 vs. T-47D Tam1 +1µM Tamoxifen	52.98	23.68	29.31	2.961	3	3	14	12
T-47D Tam1 vs. T-47D Tam2	52.98	33.58	19.4	2.961	3	3	9.267	12
T-47D Tam1 vs. T-47D Tam2 +1µM Tamoxifen	52.98	23.68	41.57	2.961	3	3	19.86	12
T-47D Tam1 +1µM Tamoxifen vs. T-47D Tam2	65.25	33.58	31.66	2.961	3	3	15.12	12
T-47D Tam1 +1µM Tamoxifen vs. T-47D Tam2 +1µM Tamoxifen	65.25	33.58	-9.907	2.961	3	3	4.732	12
T-47D Tam2 vs. T-47D Tam2 +1µM Tamoxifen	23.68

## Sheet: Cholesterol esters
Table Analyzed	Cholesterol esters
ANOVA summary
F	89.21
P value	< 0,0001
P value summary	****
Are differences among means statistically significant? (P < 0.05)	Yes
R square	0.9738
Number of families	1
Number of comparisons per family	15
Alpha	0.05
Are differences among means statistically significantafter Bonferoni correction? (P < 0.05)	Yes
Tukey's multiple comparisons test	Mean Diff,	95% CI of diff,	Significant?	Summary	Adjusted P Value
T-47D vs. T-47D +1µM Tamoxifen	-20.16	-29,11 to -11,20	Yes	****	< 0,0001
T-47D vs. T-47D Tam1	-31.59	-40,55 to -22,63	Yes	****	< 0,0001
T-47D vs. T-47D Tam1 +1µM Tamoxifen	-51.78	-60,74 to -42,82	Yes	****	< 0,0001
T-47D vs. T-47D Tam2	-28.38	-37,33 to -19,42	Yes	****	< 0,0001
T-47D vs. T-47D Tam2 +1µM Tamoxifen	-40.86	-49,81 to -31,90	Yes	****	< 0,0001
T-47D +1µM Tamoxifen vs. T-47D Tam1	-11.43	-20,39 to -2,477	Yes	*	0.0104
T-47D +1µM Tamoxifen vs. T-47D Tam1 +1µM Tamoxifen	-31.62	-40,58 to -22,67	Yes	****	< 0,0001
T-47D +1µM Tamoxifen vs. T-47D Tam2	-8.22	-17,18 to 0,7361	No	ns	0.0791
T-47D +1µM Tamoxifen vs. T-47D Tam2 +1µM Tamoxifen	-20.7	-29,66 to -11,74	Yes	****	< 0,0001
T-47D Tam1 vs. T-47D Tam1 +1µM Tamoxifen	-20.19	-29,15 to -11,23	Yes	****	< 0,0001
T-47D Tam1 vs. T-47D Tam2	3.213	-5,743 to 12,17	No	ns	0.8265
T-47D Tam1 vs. T-47D Tam2 +1µM Tamoxifen	-9.267	-18,22 to -0,3106	Yes	*	0.0411
T-47D Tam1 +1µM Tamoxifen vs. T-47D Tam2	23.4	14,45 to 32,36	Yes	****	< 0,0001
T-47D Tam1 +1µM Tamoxifen vs. T-47D Tam2 +1µM Tamoxifen	10.92	1,967 to 19,88	Yes	*	0.0144
T-47D Tam2 vs. T-47D Tam2 +1µM Tamoxifen	-12.48	-21,44 to -3,524	Yes	**	0.0054
	Mean 1	Mean 2	Mean Diff,	SE of diff,	n1	n2	q	DF
Test details
	4.307	24.46	-20.16	2.666	3	3	10.69	12
T-47D vs. T-47D +1µM Tamoxifen	4.307	35.9	-31.59	2.666	3	3	16.76	12
T-47D vs. T-47D Tam1	4.307	56.09	-51.78	2.666	3	3	27.46	12
T-47D vs. T-47D Tam1 +1µM Tamoxifen	4.307	32.68	-28.38	2.666	3	3	15.05	12
T-47D vs. T-47D Tam2	4.307	45.16	-40.86	2.666	3	3	21.67	12
T-47D vs. T-47D Tam2 +1µM Tamoxifen	24.46	35.9	-11.43	2.666	3	3	6.064	12
T-47D +1µM Tamoxifen vs. T-47D Tam1	24.46	56.09	-31.62	2.666	3	3	16.77	12
T-47D +1µM Tamoxifen vs. T-47D Tam1 +1µM Tamoxifen	24.46	32.68	-8.22	2.666	3	3	4.36	12
T-47D +1µM Tamoxifen vs. T-47D Tam2	24.46	45.16	-20.7	2.666	3	3	10.98	12
T-47D +1µM Tamoxifen vs. T-47D Tam2 +1µM Tamoxifen	35.9	56.09	-20.19	2.666	3	3	10.71	12
T-47D Tam1 vs. T-47D Tam1 +1µM Tamoxifen	35.9	32.68	3.213	2.666	3	3	1.704	12
T-47D Tam1 vs. T-47D Tam2	35.9	45.16	-9.267	2.666	3	3	4.915	12
T-47D Tam1 vs. T-47D Tam2 +1µM Tamoxifen	56.09	32.68	23.4	2.666	3	3	12.41	12
T-47D Tam1 +1µM Tamoxifen vs. T-47D Tam2	56.09	45.16	10.92	2.666	3	3	5.794	12
T-47D Tam1 +1µM Tamoxifen vs. T-47D Tam2 +1µM Tamoxifen	32.68	45.16	-12.48	2.666	3	3	6.619	12
T-47D Tam2 vs. T-47D Tam2 +1µM Tamoxifen

## Sheet: Galectin-3 spot positive cells
Table Analyzed	Galectin-3 spot positive cells
ANOVA summary
F	95.41
P value	< 0,0001
P value summary	****
Are differences among means statistically significant? (P < 0.05)	Yes
R square	0.9668
Number of families	1
Number of comparisons per family	66
Alpha	0.05
Tukey's multiple comparisons test	Mean Diff,	95% CI of diff,	Significant?	Summary	Adjusted P Value
no-LLMOe T47D vs. no-LLMOe T47D Tam media	-11.05	-29,30 to 7,196	No	ns	0.6168
no-LLMOe T47D vs. no-LLMOe T47D Tam1	-0.7575	-19,01 to 17,49	No	ns	> 0,9999
no-LLMOe T47D vs. no-LLMOe T47D Tam1 Tam media	-10.98	-29,22 to 7,274	No	ns	0.6265
no-LLMOe T47D vs. no-LLMOe T47D Tam2	-0.26	-18,51 to 17,99	No	ns	> 0,9999
no-LLMOe T47D vs. no-LLMOe T47D Tam2 Tam media	-1.56	-19,81 to 16,69	No	ns	> 0,9999
no-LLMOe T47D vs. LLMOe T47D	-88.12	-106,4 to -69,87	Yes	****	< 0,0001
no-LLMOe T47D vs. LLMOe T47D Tam media	-63.29	-81,54 to -45,04	Yes	****	< 0,0001
no-LLMOe T47D vs. LLMOe T47D Tam1	-82.16	-100,4 to -63,91	Yes	****	< 0,0001
no-LLMOe T47D vs. LLMOe T47D Tam1 Tam media	-53.62	-71,87 to -35,37	Yes	****	< 0,0001
no-LLMOe T47D vs. no-LLMOe T47D Tam2	-80.42	-98,67 to -62,17	Yes	****	< 0,0001
no-LLMOe T47D vs. LLMOe T47D Tam2 Tam media	-51.16	-69,40 to -32,91	Yes	****	< 0,0001
no-LLMOe T47D Tam media vs. no-LLMOe T47D Tam1	10.3	-7,954 to 28,54	No	ns	0.7098
no-LLMOe T47D Tam media vs. no-LLMOe T47D Tam1 Tam media	0.0775	-18,17 to 18,33	No	ns	> 0,9999
no-LLMOe T47D Tam media vs. no-LLMOe T47D Tam2	10.79	-7,456 to 29,04	No	ns	0.6493
no-LLMOe T47D Tam media vs. no-LLMOe T47D Tam2 Tam media	9.493	-8,756 to 27,74	No	ns	0.7992
no-LLMOe T47D Tam media vs. LLMOe T47D	-77.07	-95,31 to -58,82	Yes	****	< 0,0001
no-LLMOe T47D Tam media vs. LLMOe T47D Tam media	-52.24	-70,49 to -33,99	Yes	****	< 0,0001
no-LLMOe T47D Tam media vs. LLMOe T47D Tam1	-71.11	-89,36 to -52,86	Yes	****	< 0,0001
no-LLMOe T47D Tam media vs. LLMOe T47D Tam1 Tam media	-42.57	-60,81 to -24,32	Yes	****	< 0,0001
no-LLMOe T47D Tam media vs. no-LLMOe T47D Tam2	-69.37	-87,62 to -51,12	Yes	****	< 0,0001
no-LLMOe T47D Tam media vs. LLMOe T47D Tam2 Tam media	-40.1	-58,35 to -21,85	Yes	****	< 0,0001
no-LLMOe T47D Tam1 vs. no-LLMOe T47D Tam1 Tam media	-10.22	-28,47 to 8,031	No	ns	0.7189
no-LLMOe T47D Tam1 vs. no-LLMOe T47D Tam2	0.4975	-17,75 to 18,75	No	ns	> 0,9999
no-LLMOe T47D Tam1 vs. no-LLMOe T47D Tam2 Tam media	-0.8025	-19,05 to 17,45	No	ns	> 0,9999
no-LLMOe T47D Tam1 vs. LLMOe T47D	-87.36	-105,6 to -69,11	Yes	****	< 0,0001
no-LLMOe T47D Tam1 vs. LLMOe T47D Tam media	-62.54	-80,78 to -44,29	Yes	****	< 0,0001
no-LLMOe T47D Tam1 vs. LLMOe T47D Tam1	-81.4	-99,65 to -63,15	Yes	****	< 0,0001
no-LLMOe T47D Tam1 vs. LLMOe T47D Tam1 Tam media	-52.86	-71,11 to -34,61	Yes	****	< 0,0001
no-LLMOe T47D Tam1 vs. no-LLMOe T47D Tam2	-79.67	-97,91 to -61,42	Yes	****	< 0,0001
no-LLMOe T47D Tam1 vs. LLMOe T47D Tam2 Tam media	-50.4	-68,65 to -32,15	Yes	****	< 0,0001
no-LLMOe T47D Tam1 Tam media vs. no-LLMOe T47D Tam2	10.72	-7,534 to 28,96	No	ns	0.6589
no-LLMOe T47D Tam1 Tam media vs. no-LLMOe T47D Tam2 Tam media	9.415	-8,834 to 27,66	No	ns	0.8071
no-LLMOe T47D Tam1 Tam media vs. LLMOe T47D	-77.14	-95,39 to -58,89	Yes	****	< 0,0001
no-LLMOe T47D Tam1 Tam media vs. LLMOe T47D Tam media	-52.32	-70,57 to -34,07	Yes	****	< 0,0001
no-LLMOe T47D Tam1 Tam media vs. LLMOe T47D Tam1	-71.19	-89,43 to -52,94	Yes	****	< 0,0001
no-LLMOe T47D Tam1 Tam media vs. LLMOe T47D Tam1 Tam media	-42.64	-60,89 to -24,39	Yes	****	< 0,0001
no-LLMOe T47D Tam1 Tam media vs. no-LLMOe T47D Tam2	-69.45	-87,70 to -51,20	Yes	****	< 0,0001
no-LLMOe T47D Tam1 Tam media vs. LLMOe T47D Tam2 Tam media	-40.18	-58,43 to -21,93	Yes	****	< 0,0001
no-LLMOe T47D Tam2 vs. no-LLMOe T47D Tam2 Tam media	-1.3	-19,55 to 16,95	No	ns	> 0,9999
no-LLMOe T47D Tam2 vs. LLMOe T47D	-87.86	-106,1 to -69,61	Yes	****	< 0,0001
no-LLMOe T47D Tam2 vs. LLMOe T47D Tam media	-63.03	-81,28 to -44,78	Yes	****	< 0,0001
no-LLMOe T47D Tam2 vs. LLMOe T47D Tam1	-81.9	-100,1 to -63,65	Yes	****	< 0,0001
no-LLMOe T47D Tam2 vs. LLMOe T47D Tam1 Tam media	-53.36	-71,61 to -35,11	Yes	****	< 0,0001
no-LLMOe T47D Tam2 vs. no-LLMOe T47D Tam2	-80.16	-98,41 to -61,91	Yes	****	< 0,0001
no-LLMOe T47D Tam2 vs. LLMOe T47D Tam2 Tam media	-50.9	-69,14 to -32,65	Yes	****	< 0,0001
no-LLMOe T47D Tam2 Tam media vs. LLMOe T47D	-86.56	-104,8 to -68,31	Yes	****	< 0,0001
no-LLMOe T47D Tam2 Tam media vs. LLMOe T47D Tam media	-61.73	-79,98 to -43,48	Yes	****	< 0,0001
no-LLMOe T47D Tam2 Tam media vs. LLMOe T47D Tam1	-80.6	-98,85 to -62,35	Yes	****	< 0,0001
no-LLMOe T47D Tam2 Tam media vs. LLMOe T47D Tam1 Tam media	-52.06	-70,31 to -33,81	Yes	****	< 0,0001
no-LLMOe T47D Tam2 Tam media vs. no-LLMOe T47D Tam2	-78.86	-97,11 to -60,61	Yes	****	< 0,0001
no-LLMOe T47D Tam2 Tam media vs. LLMOe T47D Tam2 Tam media	-49.6	-67,84 to -31,35	Yes	****	< 0,0001
LLMOe T47D vs. LLMOe T47D Tam media	24.83	6,576 to 43,07	Yes	**	0.0017
LLMOe T47D vs. LLMOe T47D Tam1	5.958	-12,29 to 24,21	No	ns	0.9904
LLMOe T47D vs. LLMOe T47D Tam1 Tam media	34.5	16,25 to 52,75	Yes	****	< 0,0001
LLMOe T47D vs. no-LLMOe T47D Tam2	7.695	-10,55 to 25,94	No	ns	0.9389
LLMOe T47D vs. LLMOe T47D Tam2 Tam media	36.96	18,71 to 55,21	Yes	****	< 0,0001
LLMOe T47D Tam media vs. LLMOe T47D Tam1	-18.87	-37,12 to -0,6187	Yes	*	0.0374
LLMOe T47D Tam media vs. LLMOe T47D Tam1 Tam media	9.675	-8,574 to 27,92	No	ns	0.78
LLMOe T47D Tam media vs. no-LLMOe T47D Tam2	-17.13	-35,38 to 1,119	No	ns	0.0826
LLMOe T47D Tam media vs. LLMOe T47D Tam2 Tam media	12.14	-6,111 to 30,39	No	ns	0.4808
LLMOe T47D Tam1 vs. LLMOe T47D Tam1 Tam media	28.54	10,29 to 46,79	Yes	***	0.0002
LLMOe T47D Tam1 vs. no-LLMOe T47D Tam2	1.737	-16,51 to 19,99	No	ns	> 0,9999
LLMOe T47D Tam1 vs. LLMOe T47D Tam2 Tam media	31.01	12,76 to 49,25	Yes	****	< 0,0001
LLMOe T47D Tam1 Tam media vs. no-LLMOe T47D Tam2	-26.81	-45,05 to -8,556	Yes	***	0.0006
LLMOe T47D Tam1 Tam media vs. LLMOe T47D Tam2 Tam media	2.463	-15,79 to 20,71	No	ns	> 0,9999
no-LLMOe T47D Tam2 vs. LLMOe T47D Tam2 Tam media	29.27	11,02 to 47,52	Yes	***	0.0001
Test details	Mean 1	Mean 2	Mean Diff,	SE of diff,	n1	n2	q	DF
no-LLMOe T47D vs. no-LLMOe T47D Tam media	0.0725	11.13	-11.05	5.228	4	4	2.99	36
no-LLMOe T47D vs. no-LLMOe T47D Tam1	0.0725	0.83	-0.7575	5.228	4	4	0.2049	36
no-LLMOe T47D vs. no-LLMOe T47D Tam1 Tam media	0.0725	11.05	-10.98	5.228	4	4	2.969	36
no-LLMOe T47D vs. no-LLMOe T47D Tam2	0.0725	0.3325	-0.26	5.228	4	4	0.07033	36
no-LLMOe T47D vs. no-LLMOe T47D Tam2 Tam media	0.0725	1.633	-1.56	5.228	4	4	0.422	36
no-LLMOe T47D vs. LLMOe T47D	0.0725	88.19	-88.12	5.228	4	4	23.83	36
no-LLMOe T47D vs. LLMOe T47D Tam media	0.0725	63.37	-63.29	5.228	4	4	17.12	36
no-LLMOe T47D vs. LLMOe T47D Tam1	0.0725	82.23	-82.16	5.228	4	4	22.22	36
no-LLMOe T47D vs. LLMOe T47D Tam1 Tam media	0.0725	53.69	-53.62	5.228	4	4	14.5	36
no-LLMOe T47D vs. no-LLMOe T47D Tam2	0.0725	80.5	-80.42	5.228	4	4	21.75	36
no-LLMOe T47D vs. LLMOe T47D Tam2 Tam media	0.0725	51.23	-51.16	5.228	4	4	13.84	36
no-LLMOe T47D Tam media vs. no-LLMOe T47D Tam1	11.13	0.83	10.3	5.228	4	4	2.785	36
no-LLMOe T47D Tam media vs. no-LLMOe T47D Tam1 Tam media	11.13	11.05	0.0775	5.228	4	4	0.02096	36
no-LLMOe T47D Tam media vs. no-LLMOe T47D Tam2	11.13	0.3325	10.79	5.228	4	4	2.919	36
no-LLMOe T47D Tam media vs. no-LLMOe T47D Tam2 Tam media	11.13	1.633	9.493	5.228	4	4	2.568	36
no-LLMOe T47D Tam media vs. LLMOe T47D	11.13	88.19	-77.07	5.228	4	4	20.85	36
no-LLMOe T47D Tam media vs. LLMOe T47D Tam media	11.13	63.37	-52.24	5.228	4	4	14.13	36
no-LLMOe T47D Tam media vs. LLMOe T47D Tam1	11.13	82.23	-71.11	5.228	4	4	19.23	36
no-LLMOe T47D Tam media vs. LLMOe T47D Tam1 Tam media	11.13	53.69	-42.57	5.228	4	4	11.51	36
no-LLMOe T47D Tam media vs. no-LLMOe T47D Tam2	11.13	80.5	-69.37	5.228	4	4	18.76	36
no-LLMOe T47D Tam media vs. LLMOe T47D Tam2 Tam media	11.13	51.23	-40.1	5.228	4	4	10.85	36
no-LLMOe T47D Tam1 vs. no-LLMOe T47D Tam1 Tam media	0.83	11.05	-10.22	5.228	4	4	2.764	36
no-LLMOe T47D Tam1 vs. no-LLMOe T47D Tam2	0.83	0.3325	0.4975	5.228	4	4	0.1346	36
no-LLMOe T47D Tam1 vs. no-LLMOe T47D Tam2 Tam media	0.83	1.633	-0.8025	5.228	4	4	0.2171	36
no-LLMOe T47D Tam1 vs. LLMOe T47D	0.83	88.19	-87.36	5.228	4	4	23.63	36
no-LLMOe T47D Tam1 vs. LLMOe T47D Tam media	0.83	63.37	-62.54	5.228	4	4	16.91	36
no-LLMOe T47D Tam1 vs. LLMOe T47D Tam1	0.83	82.23	-81.4	5.228	4	4	22.02	36
no-LLMOe T47D Tam1 vs. LLMOe T47D Tam1 Tam media	0.83	53.69	-52.86	5.228	4	4	14.3	36
no-LLMOe T47D Tam1 vs. no-LLMOe T47D Tam2	0.83	80.5	-79.67	5.228	4	4	21.55	36
no-LLMOe T47D Tam1 vs. LLMOe T47D Tam2 Tam media	0.83	51.23	-50.4	5.228	4	4	13.63	36
no-LLMOe T47D Tam1 Tam media vs. no-LLMOe T47D Tam2	11.05	0.3325	10.72	5.228	4	4	2.898	36
no-LLMOe T47D Tam1 Tam media vs. no-LLMOe T47D Tam2 Tam media	11.05	1.633	9.415	5.228	4	4	2.547	36
no-LLMOe T47D Tam1 Tam media vs. LLMOe T47D	11.05	88.19	-77.14	5.228	4	4	20.87	36
no-LLMOe T47D Tam1 Tam media vs. LLMOe T47D Tam media	11.05	63.37	-52.32	5.228	4	4	14.15	36
no-LLMOe T47D Tam1 Tam media vs. LLMOe T47D Tam1	11.05	82.23	-71.19	5.228	4	4	19.25	36
no-LLMOe T47D Tam1 Tam media vs. LLMOe T47D Tam1 Tam media	11.05	53.69	-42.64	5.228	4	4	11.53	36
no-LLMOe T47D Tam1 Tam media vs. no-LLMOe T47D Tam2	11.05	80.5	-69.45	5.228	4	4	18.78	36
no-LLMOe T47D Tam1 Tam media vs. LLMOe T47D Tam2 Tam media	11.05	51.23	-40.18	5.228	4	4	10.87	36
no-LLMOe T47D Tam2 vs. no-LLMOe T47D Tam2 Tam media	0.3325	1.633	-1.3	5.228	4	4	0.3516	36
no-LLMOe T47D Tam2 vs. LLMOe T47D	0.3325	88.19	-87.86	5.228	4	4	23.76	36
no-LLMOe T47D Tam2 vs. LLMOe T47D Tam media	0.3325	63.37	-63.03	5.228	4	4	17.05	36
no-LLMOe T47D Tam2 vs. LLMOe T47D Tam1	0.3325	82.23	-81.9	5.228	4	4	22.15	36
no-LLMOe T47D Tam2 vs. LLMOe T47D Tam1 Tam media	0.3325	53.69	-53.36	5.228	4	4	14.43	36
no-LLMOe T47D Tam2 vs. no-LLMOe T47D Tam2	0.3325	80.5	-80.16	5.228	4	4	21.68	36
no-LLMOe T47D Tam2 vs. LLMOe T47D Tam2 Tam media	0.3325	51.23	-50.9	5.228	4	4	13.77	36
no-LLMOe T47D Tam2 Tam media vs. LLMOe T47D	1.633	88.19	-86.56	5.228	4	4	23.41	36
no-LLMOe T47D Tam2 Tam media vs. LLMOe T47D Tam media	1.633	63.37	-61.73	5.228	4	4	16.7	36
no-LLMOe T47D Tam2 Tam media vs. LLMOe T47D Tam1	1.633	82.23	-80.6	5.228	4	4	21.8	36
no-LLMOe T47D Tam2 Tam media vs. LLMOe T47D Tam1 Tam media	1.633	53.69	-52.06	5.228	4	4	14.08	36
no-LLMOe T47D Tam2 Tam media vs. no-LLMOe T47D Tam2	1.633	80.5	-78.86	5.228	4	4	21.33	36
no-LLMOe T47D Tam2 Tam media vs. LLMOe T47D Tam2 Tam media	1.633	51.23	-49.6	5.228	4	4	13.41	36
LLMOe T47D vs. LLMOe T47D Tam media	88.19	63.37	24.83	5.228	4	4	6.715	36
LLMOe T47D vs. LLMOe T47D Tam1	88.19	82.23	5.958	5.228	4	4	1.611	36
LLMOe T47D vs. LLMOe T47D Tam1 Tam media	88.19	53.69	34.5	5.228	4	4	9.332	36
LLMOe T47D vs. no-LLMOe T47D Tam2	88.19	80.5	7.695	5.228	4	4	2.081	36
LLMOe T47D vs. LLMOe T47D Tam2 Tam media	88.19	51.23	36.96	5.228	4	4	9.998	36
LLMOe T47D Tam media vs. LLMOe T47D Tam1	63.37	82.23	-18.87	5.228	4	4	5.103	36
LLMOe T47D Tam media vs. LLMOe T47D Tam1 Tam media	63.37	53.69	9.675	5.228	4	4	2.617	36
LLMOe T47D Tam media vs. no-LLMOe T47D Tam2	63.37	80.5	-17.13	5.228	4	4	4.633	36
LLMOe T47D Tam media vs. LLMOe T47D Tam2 Tam media	63.37	51.23	12.14	5.228	4	4	3.283	36
LLMOe T47D Tam1 vs. LLMOe T47D Tam1 Tam media	82.23	53.69	28.54	5.228	4	4	7.72	36
LLMOe T47D Tam1 vs. no-LLMOe T47D Tam2	82.23	80.5	1.737	5.228	4	4	0.47	36
LLMOe T47D Tam1 vs. LLMOe T47D Tam2 Tam media	82.23	51.23	31.01	5.228	4	4	8.386	36
LLMOe T47D Tam1 Tam media vs. no-LLMOe T47D Tam2	53.69	80.5	-26.81	5.228	4	4	7.25	36
LLMOe T47D Tam1 Tam media vs. LLMOe T47D Tam2 Tam media	53.69	51.23	2.463	5.228	4	4	0.6661	36
no-LLMOe T47D Tam2 vs. LLMOe T47D Tam2 Tam media	80.5	51.23	29.27	5.228	4	4	7.916	36

## Sheet: Galectin-3 spots per cell
Table Analyzed	Galectin-3 spots per cell
ANOVA summary
F	113.7
P value	< 0,0001
P value summary	****
Are differences among means statistically significant? (P < 0.05)	Yes
R square	0.972
Number of families	1
Number of comparisons per family	66
Alpha	0.05
Tukey's multiple comparisons test	Mean Diff,	95% CI of diff,	Significant?	Summary	Adjusted P Value
no-LLMOe T47D vs. no-LLMOe T47D Tam media	-0.575	-1,958 to 0,8079	No	ns	0.9442
no-LLMOe T47D vs. no-LLMOe T47D Tam1	-0.0425	-1,425 to 1,340	No	ns	> 0,9999
no-LLMOe T47D vs. no-LLMOe T47D Tam1 Tam media	-0.5675	-1,950 to 0,8154	No	ns	0.9488
no-LLMOe T47D vs. no-LLMOe T47D Tam2	-0.015	-1,398 to 1,368	No	ns	> 0,9999
no-LLMOe T47D vs. no-LLMOe T47D Tam2 Tam media	-0.0925	-1,475 to 1,290	No	ns	> 0,9999
no-LLMOe T47D vs. LLMOe T47D	-8.273	-9,655 to -6,890	Yes	****	< 0,0001
no-LLMOe T47D vs. LLMOe T47D Tam media	-4.205	-5,588 to -2,822	Yes	****	< 0,0001
no-LLMOe T47D vs. LLMOe T47D Tam1	-6.078	-7,460 to -4,695	Yes	****	< 0,0001
no-LLMOe T47D vs. LLMOe T47D Tam1 Tam media	-2.533	-3,915 to -1,150	Yes	****	< 0,0001
no-LLMOe T47D vs. no-LLMOe T47D Tam2	-6.693	-8,075 to -5,310	Yes	****	< 0,0001
no-LLMOe T47D vs. LLMOe T47D Tam2 Tam media	-2.3	-3,683 to -0,9171	Yes	****	< 0,0001
no-LLMOe T47D Tam media vs. no-LLMOe T47D Tam1	0.5325	-0,8504 to 1,915	No	ns	0.9668
no-LLMOe T47D Tam media vs. no-LLMOe T47D Tam1 Tam media	0.0075	-1,375 to 1,390	No	ns	> 0,9999
no-LLMOe T47D Tam media vs. no-LLMOe T47D Tam2	0.56	-0,8229 to 1,943	No	ns	0.9531
no-LLMOe T47D Tam media vs. no-LLMOe T47D Tam2 Tam media	0.4825	-0,9004 to 1,865	No	ns	0.9839
no-LLMOe T47D Tam media vs. LLMOe T47D	-7.698	-9,080 to -6,315	Yes	****	< 0,0001
no-LLMOe T47D Tam media vs. LLMOe T47D Tam media	-3.63	-5,013 to -2,247	Yes	****	< 0,0001
no-LLMOe T47D Tam media vs. LLMOe T47D Tam1	-5.503	-6,885 to -4,120	Yes	****	< 0,0001
no-LLMOe T47D Tam media vs. LLMOe T47D Tam1 Tam media	-1.958	-3,340 to -0,5746	Yes	***	0.001
no-LLMOe T47D Tam media vs. no-LLMOe T47D Tam2	-6.118	-7,500 to -4,735	Yes	****	< 0,0001
no-LLMOe T47D Tam media vs. LLMOe T47D Tam2 Tam media	-1.725	-3,108 to -0,3421	Yes	**	0.0052
no-LLMOe T47D Tam1 vs. no-LLMOe T47D Tam1 Tam media	-0.525	-1,908 to 0,8579	No	ns	0.97
no-LLMOe T47D Tam1 vs. no-LLMOe T47D Tam2	0.0275	-1,355 to 1,410	No	ns	> 0,9999
no-LLMOe T47D Tam1 vs. no-LLMOe T47D Tam2 Tam media	-0.05	-1,433 to 1,333	No	ns	> 0,9999
no-LLMOe T47D Tam1 vs. LLMOe T47D	-8.23	-9,613 to -6,847	Yes	****	< 0,0001
no-LLMOe T47D Tam1 vs. LLMOe T47D Tam media	-4.163	-5,545 to -2,780	Yes	****	< 0,0001
no-LLMOe T47D Tam1 vs. LLMOe T47D Tam1	-6.035	-7,418 to -4,652	Yes	****	< 0,0001
no-LLMOe T47D Tam1 vs. LLMOe T47D Tam1 Tam media	-2.49	-3,873 to -1,107	Yes	****	< 0,0001
no-LLMOe T47D Tam1 vs. no-LLMOe T47D Tam2	-6.65	-8,033 to -5,267	Yes	****	< 0,0001
no-LLMOe T47D Tam1 vs. LLMOe T47D Tam2 Tam media	-2.258	-3,640 to -0,8746	Yes	***	0.0001
no-LLMOe T47D Tam1 Tam media vs. no-LLMOe T47D Tam2	0.5525	-0,8304 to 1,935	No	ns	0.9572
no-LLMOe T47D Tam1 Tam media vs. no-LLMOe T47D Tam2 Tam media	0.475	-0,9079 to 1,858	No	ns	0.9857
no-LLMOe T47D Tam1 Tam media vs. LLMOe T47D	-7.705	-9,088 to -6,322	Yes	****	< 0,0001
no-LLMOe T47D Tam1 Tam media vs. LLMOe T47D Tam media	-3.638	-5,020 to -2,255	Yes	****	< 0,0001
no-LLMOe T47D Tam1 Tam media vs. LLMOe T47D Tam1	-5.51	-6,893 to -4,127	Yes	****	< 0,0001
no-LLMOe T47D Tam1 Tam media vs. LLMOe T47D Tam1 Tam media	-1.965	-3,348 to -0,5821	Yes	***	0.0009
no-LLMOe T47D Tam1 Tam media vs. no-LLMOe T47D Tam2	-6.125	-7,508 to -4,742	Yes	****	< 0,0001
no-LLMOe T47D Tam1 Tam media vs. LLMOe T47D Tam2 Tam media	-1.733	-3,115 to -0,3496	Yes	**	0.0049
no-LLMOe T47D Tam2 vs. no-LLMOe T47D Tam2 Tam media	-0.0775	-1,460 to 1,305	No	ns	> 0,9999
no-LLMOe T47D Tam2 vs. LLMOe T47D	-8.258	-9,640 to -6,875	Yes	****	< 0,0001
no-LLMOe T47D Tam2 vs. LLMOe T47D Tam media	-4.19	-5,573 to -2,807	Yes	****	< 0,0001
no-LLMOe T47D Tam2 vs. LLMOe T47D Tam1	-6.063	-7,445 to -4,680	Yes	****	< 0,0001
no-LLMOe T47D Tam2 vs. LLMOe T47D Tam1 Tam media	-2.518	-3,900 to -1,135	Yes	****	< 0,0001
no-LLMOe T47D Tam2 vs. no-LLMOe T47D Tam2	-6.678	-8,060 to -5,295	Yes	****	< 0,0001
no-LLMOe T47D Tam2 vs. LLMOe T47D Tam2 Tam media	-2.285	-3,668 to -0,9021	Yes	****	< 0,0001
no-LLMOe T47D Tam2 Tam media vs. LLMOe T47D	-8.18	-9,563 to -6,797	Yes	****	< 0,0001
no-LLMOe T47D Tam2 Tam media vs. LLMOe T47D Tam media	-4.113	-5,495 to -2,730	Yes	****	< 0,0001
no-LLMOe T47D Tam2 Tam media vs. LLMOe T47D Tam1	-5.985	-7,368 to -4,602	Yes	****	< 0,0001
no-LLMOe T47D Tam2 Tam media vs. LLMOe T47D Tam1 Tam media	-2.44	-3,823 to -1,057	Yes	****	< 0,0001
no-LLMOe T47D Tam2 Tam media vs. no-LLMOe T47D Tam2	-6.6	-7,983 to -5,217	Yes	****	< 0,0001
no-LLMOe T47D Tam2 Tam media vs. LLMOe T47D Tam2 Tam media	-2.208	-3,590 to -0,8246	Yes	***	0.0001
LLMOe T47D vs. LLMOe T47D Tam media	4.068	2,685 to 5,450	Yes	****	< 0,0001
LLMOe T47D vs. LLMOe T47D Tam1	2.195	0,8121 to 3,578	Yes	***	0.0002
LLMOe T47D vs. LLMOe T47D Tam1 Tam media	5.74	4,357 to 7,123	Yes	****	< 0,0001
LLMOe T47D vs. no-LLMOe T47D Tam2	1.58	0,1971 to 2,963	Yes	*	0.0141
LLMOe T47D vs. LLMOe T47D Tam2 Tam media	5.973	4,590 to 7,355	Yes	****	< 0,0001
LLMOe T47D Tam media vs. LLMOe T47D Tam1	-1.873	-3,255 to -0,4896	Yes	**	0.0018
LLMOe T47D Tam media vs. LLMOe T47D Tam1 Tam media	1.673	0,2896 to 3,055	Yes	**	0.0075
LLMOe T47D Tam media vs. no-LLMOe T47D Tam2	-2.488	-3,870 to -1,105	Yes	****	< 0,0001
LLMOe T47D Tam media vs. LLMOe T47D Tam2 Tam media	1.905	0,5221 to 3,288	Yes	**	0.0014
LLMOe T47D Tam1 vs. LLMOe T47D Tam1 Tam media	3.545	2,162 to 4,928	Yes	****	< 0,0001
LLMOe T47D Tam1 vs. no-LLMOe T47D Tam2	-0.615	-1,998 to 0,7679	No	ns	0.9148
LLMOe T47D Tam1 vs. LLMOe T47D Tam2 Tam media	3.778	2,395 to 5,160	Yes	****	< 0,0001
LLMOe T47D Tam1 Tam media vs. no-LLMOe T47D Tam2	-4.16	-5,543 to -2,777	Yes	****	< 0,0001
LLMOe T47D Tam1 Tam media vs. LLMOe T47D Tam2 Tam media	0.2325	-1,150 to 1,615	No	ns	> 0,9999
no-LLMOe T47D Tam2 vs. LLMOe T47D Tam2 Tam media	4.393	3,010 to 5,775	Yes	****	< 0,0001
Test details	Mean 1	Mean 2	Mean Diff,	SE of diff,	n1	n2	q	DF
no-LLMOe T47D vs. no-LLMOe T47D Tam media	0.0175	0.5925	-0.575	0.3962	4	4	2.052	36
no-LLMOe T47D vs. no-LLMOe T47D Tam1	0.0175	0.06	-0.0425	0.3962	4	4	0.1517	36
no-LLMOe T47D vs. no-LLMOe T47D Tam1 Tam media	0.0175	0.585	-0.5675	0.3962	4	4	2.026	36
no-LLMOe T47D vs. no-LLMOe T47D Tam2	0.0175	0.0325	-0.015	0.3962	4	4	0.05354	36
no-LLMOe T47D vs. no-LLMOe T47D Tam2 Tam media	0.0175	0.11	-0.0925	0.3962	4	4	0.3302	36
no-LLMOe T47D vs. LLMOe T47D	0.0175	8.29	-8.273	0.3962	4	4	29.53	36
no-LLMOe T47D vs. LLMOe T47D Tam media	0.0175	4.223	-4.205	0.3962	4	4	15.01	36
no-LLMOe T47D vs. LLMOe T47D Tam1	0.0175	6.095	-6.078	0.3962	4	4	21.69	36
no-LLMOe T47D vs. LLMOe T47D Tam1 Tam media	0.0175	2.55	-2.533	0.3962	4	4	9.039	36
no-LLMOe T47D vs. no-LLMOe T47D Tam2	0.0175	6.71	-6.693	0.3962	4	4	23.89	36
no-LLMOe T47D vs. LLMOe T47D Tam2 Tam media	0.0175	2.318	-2.3	0.3962	4	4	8.209	36
no-LLMOe T47D Tam media vs. no-LLMOe T47D Tam1	0.5925	0.06	0.5325	0.3962	4	4	1.901	36
no-LLMOe T47D Tam media vs. no-LLMOe T47D Tam1 Tam media	0.5925	0.585	0.0075	0.3962	4	4	0.02677	36
no-LLMOe T47D Tam media vs. no-LLMOe T47D Tam2	0.5925	0.0325	0.56	0.3962	4	4	1.999	36
no-LLMOe T47D Tam media vs. no-LLMOe T47D Tam2 Tam media	0.5925	0.11	0.4825	0.3962	4	4	1.722	36
no-LLMOe T47D Tam media vs. LLMOe T47D	0.5925	8.29	-7.698	0.3962	4	4	27.47	36
no-LLMOe T47D Tam media vs. LLMOe T47D Tam media	0.5925	4.223	-3.63	0.3962	4	4	12.96	36
no-LLMOe T47D Tam media vs. LLMOe T47D Tam1	0.5925	6.095	-5.503	0.3962	4	4	19.64	36
no-LLMOe T47D Tam media vs. LLMOe T47D Tam1 Tam media	0.5925	2.55	-1.958	0.3962	4	4	6.987	36
no-LLMOe T47D Tam media vs. no-LLMOe T47D Tam2	0.5925	6.71	-6.118	0.3962	4	4	21.84	36
no-LLMOe T47D Tam media vs. LLMOe T47D Tam2 Tam media	0.5925	2.318	-1.725	0.3962	4	4	6.157	36
no-LLMOe T47D Tam1 vs. no-LLMOe T47D Tam1 Tam media	0.06	0.585	-0.525	0.3962	4	4	1.874	36
no-LLMOe T47D Tam1 vs. no-LLMOe T47D Tam2	0.06	0.0325	0.0275	0.3962	4	4	0.09816	36
no-LLMOe T47D Tam1 vs. no-LLMOe T47D Tam2 Tam media	0.06	0.11	-0.05	0.3962	4	4	0.1785	36
no-LLMOe T47D Tam1 vs. LLMOe T47D	0.06	8.29	-8.23	0.3962	4	4	29.38	36
no-LLMOe T47D Tam1 vs. LLMOe T47D Tam media	0.06	4.223	-4.163	0.3962	4	4	14.86	36
no-LLMOe T47D Tam1 vs. LLMOe T47D Tam1	0.06	6.095	-6.035	0.3962	4	4	21.54	36
no-LLMOe T47D Tam1 vs. LLMOe T47D Tam1 Tam media	0.06	2.55	-2.49	0.3962	4	4	8.888	36
no-LLMOe T47D Tam1 vs. no-LLMOe T47D Tam2	0.06	6.71	-6.65	0.3962	4	4	23.74	36
no-LLMOe T47D Tam1 vs. LLMOe T47D Tam2 Tam media	0.06	2.318	-2.258	0.3962	4	4	8.058	36
no-LLMOe T47D Tam1 Tam media vs. no-LLMOe T47D Tam2	0.585	0.0325	0.5525	0.3962	4	4	1.972	36
no-LLMOe T47D Tam1 Tam media vs. no-LLMOe T47D Tam2 Tam media	0.585	0.11	0.475	0.3962	4	4	1.695	36
no-LLMOe T47D Tam1 Tam media vs. LLMOe T47D	0.585	8.29	-7.705	0.3962	4	4	27.5	36
no-LLMOe T47D Tam1 Tam media vs. LLMOe T47D Tam media	0.585	4.223	-3.638	0.3962	4	4	12.98	36
no-LLMOe T47D Tam1 Tam media vs. LLMOe T47D Tam1	0.585	6.095	-5.51	0.3962	4	4	19.67	36
no-LLMOe T47D Tam1 Tam media vs. LLMOe T47D Tam1 Tam media	0.585	2.55	-1.965	0.3962	4	4	7.014	36
no-LLMOe T47D Tam1 Tam media vs. no-LLMOe T47D Tam2	0.585	6.71	-6.125	0.3962	4	4	21.86	36
no-LLMOe T47D Tam1 Tam media vs. LLMOe T47D Tam2 Tam media	0.585	2.318	-1.733	0.3962	4	4	6.184	36
no-LLMOe T47D Tam2 vs. no-LLMOe T47D Tam2 Tam media	0.0325	0.11	-0.0775	0.3962	4	4	0.2766	36
no-LLMOe T47D Tam2 vs. LLMOe T47D	0.0325	8.29	-8.258	0.3962	4	4	29.47	36
no-LLMOe T47D Tam2 vs. LLMOe T47D Tam media	0.0325	4.223	-4.19	0.3962	4	4	14.96	36
no-LLMOe T47D Tam2 vs. LLMOe T47D Tam1	0.0325	6.095	-6.063	0.3962	4	4	21.64	36
no-LLMOe T47D Tam2 vs. LLMOe T47D Tam1 Tam media	0.0325	2.55	-2.518	0.3962	4	4	8.986	36
no-LLMOe T47D Tam2 vs. no-LLMOe T47D Tam2	0.0325	6.71	-6.678	0.3962	4	4	23.83	36
no-LLMOe T47D Tam2 vs. LLMOe T47D Tam2 Tam media	0.0325	2.318	-2.285	0.3962	4	4	8.156	36
no-LLMOe T47D Tam2 Tam media vs. LLMOe T47D	0.11	8.29	-8.18	0.3962	4	4	29.2	36
no-LLMOe T47D Tam2 Tam media vs. LLMOe T47D Tam media	0.11	4.223	-4.113	0.3962	4	4	14.68	36
no-LLMOe T47D Tam2 Tam media vs. LLMOe T47D Tam1	0.11	6.095	-5.985	0.3962	4	4	21.36	36
no-LLMOe T47D Tam2 Tam media vs. LLMOe T47D Tam1 Tam media	0.11	2.55	-2.44	0.3962	4	4	8.709	36
no-LLMOe T47D Tam2 Tam media vs. no-LLMOe T47D Tam2	0.11	6.71	-6.6	0.3962	4	4	23.56	36
no-LLMOe T47D Tam2 Tam media vs. LLMOe T47D Tam2 Tam media	0.11	2.318	-2.208	0.3962	4	4	7.879	36
LLMOe T47D vs. LLMOe T47D Tam media	8.29	4.223	4.068	0.3962	4	4	14.52	36
LLMOe T47D vs. LLMOe T47D Tam1	8.29	6.095	2.195	0.3962	4	4	7.835	36
LLMOe T47D vs. LLMOe T47D Tam1 Tam media	8.29	2.55	5.74	0.3962	4	4	20.49	36
LLMOe T47D vs. no-LLMOe T47D Tam2	8.29	6.71	1.58	0.3962	4	4	5.64	36
LLMOe T47D vs. LLMOe T47D Tam2 Tam media	8.29	2.318	5.973	0.3962	4	4	21.32	36
LLMOe T47D Tam media vs. LLMOe T47D Tam1	4.223	6.095	-1.873	0.3962	4	4	6.684	36
LLMOe T47D Tam media vs. LLMOe T47D Tam1 Tam media	4.223	2.55	1.673	0.3962	4	4	5.97	36
LLMOe T47D Tam media vs. no-LLMOe T47D Tam2	4.223	6.71	-2.488	0.3962	4	4	8.879	36
LLMOe T47D Tam media vs. LLMOe T47D Tam2 Tam media	4.223	2.318	1.905	0.3962	4	4	6.8	36
LLMOe T47D Tam1 vs. LLMOe T47D Tam1 Tam media	6.095	2.55	3.545	0.3962	4	4	12.65	36
LLMOe T47D Tam1 vs. no-LLMOe T47D Tam2	6.095	6.71	-0.615	0.3962	4	4	2.195	36
LLMOe T47D Tam1 vs. LLMOe T47D Tam2 Tam media	6.095	2.318	3.778	0.3962	4	4	13.48	36
LLMOe T47D Tam1 Tam media vs. no-LLMOe T47D Tam2	2.55	6.71	-4.16	0.3962	4	4	14.85	36
LLMOe T47D Tam1 Tam media vs. LLMOe T47D Tam2 Tam media	2.55	2.318	0.2325	0.3962	4	4	0.8299	36
no-LLMOe T47D Tam2 vs. LLMOe T47D Tam2 Tam media	6.71	2.318	4.393	0.3962	4	4	15.68	36

## Sheet: LipidToxGreen intensity
Table Analyzed	LipidToxGreen intensity per well
ANOVA summary
F	356
P value	< 0,0001
P value summary	****
Are differences among means statistically significant? (P < 0.05)	Yes
R square	0.9519
Number of families	1
Number of comparisons per family	15
Alpha	0.05
Tukey's multiple comparisons test	Mean Diff,	95% CI of diff,	Significant?	Summary	Adjusted P Value
T-47D vs. T-47D +1µM Tamoxifen	0.0006467	0,0001279 to 0,001165	Yes	**	0.0061
T-47D vs. T-47D Tam1	-0.005597	-0,006116 to -0,005078	Yes	****	< 0,0001
T-47D vs. T-47D Tam1 +1µM Tamoxifen	-0.003999	-0,004518 to -0,003480	Yes	****	< 0,0001
T-47D vs. T-47D Tam2	-0.001961	-0,002480 to -0,001442	Yes	****	< 0,0001
T-47D vs. T-47D Tam2 +1µM Tamoxifen	-0.00293	-0,003449 to -0,002411	Yes	****	< 0,0001
T-47D +1µM Tamoxifen vs. T-47D Tam1	-0.006244	-0,006762 to -0,005725	Yes	****	< 0,0001
T-47D +1µM Tamoxifen vs. T-47D Tam1 +1µM Tamoxifen	-0.004646	-0,005164 to -0,004127	Yes	****	< 0,0001
T-47D +1µM Tamoxifen vs. T-47D Tam2	-0.002607	-0,003126 to -0,002089	Yes	****	< 0,0001
T-47D +1µM Tamoxifen vs. T-47D Tam2 +1µM Tamoxifen	-0.003577	-0,004096 to -0,003058	Yes	****	< 0,0001
T-47D Tam1 vs. T-47D Tam1 +1µM Tamoxifen	0.001598	0,001079 to 0,002117	Yes	****	< 0,0001
T-47D Tam1 vs. T-47D Tam2	0.003636	0,003117 to 0,004155	Yes	****	< 0,0001
T-47D Tam1 vs. T-47D Tam2 +1µM Tamoxifen	0.002667	0,002148 to 0,003185	Yes	****	< 0,0001
T-47D Tam1 +1µM Tamoxifen vs. T-47D Tam2	0.002038	0,001519 to 0,002557	Yes	****	< 0,0001
T-47D Tam1 +1µM Tamoxifen vs. T-47D Tam2 +1µM Tamoxifen	0.001069	0,0005499 to 0,001587	Yes	****	< 0,0001
T-47D Tam2 vs. T-47D Tam2 +1µM Tamoxifen	-0.0009695	-0,001488 to -0,0004507	Yes	****	< 0,0001
Test details	Mean 1	Mean 2	Mean Diff,	SE of diff,	n1	n2	q	DF
T-47D vs. T-47D +1µM Tamoxifen	0.004199	0.003552	0.0006467	0.0001781	16	16	5.134	90
T-47D vs. T-47D Tam1	0.004199	0.009796	-0.005597	0.0001781	16	16	44.43	90
T-47D vs. T-47D Tam1 +1µM Tamoxifen	0.004199	0.008198	-0.003999	0.0001781	16	16	31.75	90
T-47D vs. T-47D Tam2	0.004199	0.00616	-0.001961	0.0001781	16	16	15.57	90
T-47D vs. T-47D Tam2 +1µM Tamoxifen	0.004199	0.007129	-0.00293	0.0001781	16	16	23.26	90
T-47D +1µM Tamoxifen vs. T-47D Tam1	0.003552	0.009796	-0.006244	0.0001781	16	16	49.57	90
T-47D +1µM Tamoxifen vs. T-47D Tam1 +1µM Tamoxifen	0.003552	0.008198	-0.004646	0.0001781	16	16	36.88	90
T-47D +1µM Tamoxifen vs. T-47D Tam2	0.003552	0.00616	-0.002607	0.0001781	16	16	20.7	90
T-47D +1µM Tamoxifen vs. T-47D Tam2 +1µM Tamoxifen	0.003552	0.007129	-0.003577	0.0001781	16	16	28.4	90
T-47D Tam1 vs. T-47D Tam1 +1µM Tamoxifen	0.009796	0.008198	0.001598	0.0001781	16	16	12.69	90
T-47D Tam1 vs. T-47D Tam2	0.009796	0.00616	0.003636	0.0001781	16	16	28.87	90
T-47D Tam1 vs. T-47D Tam2 +1µM Tamoxifen	0.009796	0.007129	0.002667	0.0001781	16	16	21.17	90
T-47D Tam1 +1µM Tamoxifen vs. T-47D Tam2	0.008198	0.00616	0.002038	0.0001781	16	16	16.18	90
T-47D Tam1 +1µM Tamoxifen vs. T-47D Tam2 +1µM Tamoxifen	0.008198	0.007129	0.001069	0.0001781	16	16	8.483	90
T-47D Tam2 vs. T-47D Tam2 +1µM Tamoxifen	0.00616	0.007129	-0.0009695	0.0001781	16	16	7.697	90
