# Supplementary material for: Association of tamoxifen resistance and lipid reprogramming in breast cancer
Source: BMC Cancer. 2018 Aug 24;18:850. doi: 10.1186/s12885-018-4757-z (PMC6109356; doi:10.1186/s12885-018-4757-z)
Supplement: Supplementary file 4 — RNA-sequencing statistics. (XLSX 10 kb) [file 12885_2018_4757_MOESM4_ESM.xlsx]

## Sheet: Sheet1
	Total Purity Filtered Reads Sequenced	Alternative Aligments	Mapped	Mapped Unique	Estimated Library Size
BT-474	153,668,192	17,495,626	149,928,801	68,621,170	40,796,661
BT-474 Tam1	150,280,778	14,260,081	145,456,541	52,420,168	28,391,877
BT-474 Tam2	85,920,204	7,044,819	83,086,868	37,776,238	22,378,197
MCF-7	129,222,740	11,180,001	124,301,478	67,227,461	44,798,351
MCF-7 Tam1	156,682,598	13,177,260	152,980,113	55,998,178	30,460,432
T-47D	140,324,080	8,377,836	135,848,664	75,781,838	51,916,781
T-47D Tam1	127,334,372	7,957,785	123,876,014	63,184,972	40,197,321
T-47D Tam2	130,162,476	8,869,584	126,324,283	56,827,370	33,483,244
ZR-75-1	130,503,262	12,209,113	127,687,640	56,765,213	33,249,446
ZR-75-1 Tam1	181,459,946	21,600,640	176,181,336	60,374,076	32,287,779
ZR-75-1 Tam2	148,375,096	11,718,466	145,569,493	50,199,726	26,884,894
