# Supplementary material for: Association of tamoxifen resistance and lipid reprogramming in breast cancer
Source: BMC Cancer. 2018 Aug 24;18:850. doi: 10.1186/s12885-018-4757-z (PMC6109356; doi:10.1186/s12885-018-4757-z)
Supplement: Supplementary file 6 — Detected fusion genes of parental and tamoxifen-resistant cell lines. (XLSX 40 kb) [file 12885_2018_4757_MOESM6_ESM.xlsx]

## Sheet: Sheet1
BT-474
Gene_1_symbol(5end_fusion_partner)	Gene_2_symbol(3end_fusion_partner)	Fusion_description	Counts_of_common_mapping_reads	Spanning_pairs	Spanning_unique_reads	Longest_anchor_found	Fusion_finding_method	Fusion_point_for_gene_1(5end_fusion_partner)	Fusion_point_for_gene_2(3end_fusion_partner)	Gene_1_id(5end_fusion_partner)	Gene_2_id(3end_fusion_partner)	Exon_1_id(5end_fusion_partner)	Exon_2_id(3end_fusion_partner)	Fusion_sequence	Predicted_effect	Predicted_fused_transcripts	Predicted_fused_proteins	Comments
ZMYND8	CEP250	known_fusion	0	145	36	42	BOWTIE;BOWTIE+BLAT;BOWTIE+STAR	20:45852970:-	20:34078463:+	ENSG00000101040	ENSG00000126001	ENSE00001289554	ENSE00000860234	CTGCCAGCAAGCCCACTGGCCTGAGCACATGAAGTCCTGCACCCAGTCAG*GAGAAGGAGCGCTCCTGGCACCAGCAGGAGCTGGCAAAGGCTCTGGAGAG	out-of-frame
THRA	THRA1/BTR	no_protein,antisense,known_fusion	0	129	29	43	BOWTIE;BOWTIE+BLAT;BOWTIE+STAR	17:38243106:+	17:46371709:+	ENSG00000126351	ENSG00000235300	ENSE00000863335	ENSE00001677074	CCATCACCCGTGTGGTGGACTTTGCCAAAAAACTGCCCATGTTCTCCGAG*CAATTTCGAGTGCAAGTGCCACAGTGTCAGCTAAAGAAACACAACTGCGG	CDS(truncated)/exonic(no-known-CDS)
RAB22A	MYO9B	oncogene,known_fusion	0	43	21	37	BOWTIE;BOWTIE+BLAT;BOWTIE+STAR	20:56886178:+	19:17256207:+	ENSG00000124209	ENSG00000099331	ENSE00003596771	ENSE00000777980	TGGCGGTTTGTGGAAGACAGTTTTGATCCAAACATCAACCCAACAATAGG*GCTTTTGGAAATGCCAAGACAGCCCACAACAACAACTCCAGCCGGTTTGG	out-of-frame	ENST00000244040:397/ENST00000594824:988;ENST00000244040:397/ENST00000397274:903;ENST00000244040:397/ENST00000595618:993;ENST00000244040:397/ENST00000595641:841	MALRELKVCLLGDTGVGKSSIVWRFVEDSFDPNINPTIGLLEMPRQPTTTTPAGLGNSSKSAT;MALRELKVCLLGDTGVGKSSIVWRFVEDSFDPNINPTIGLLEMPRQPTTTTPAGLGNSSKSAT;MALRELKVCLLGDTGVGKSSIVWRFVEDSFDPNINPTIGLLEMPRQPTTTTPAGLGNSSKSAT;MALRELKVCLLGDTGVGKSSIVWRFVEDSFDPNINPTIGLLEMPRQPTTTTPAGLGNSSKSAT
ACACA	STAC2	known_fusion,cell_lines	0	29	10	43	BOWTIE;BOWTIE+BLAT;BOWTIE+STAR	17:35479453:-	17:37374426:-	ENSG00000278540	ENSG00000141750	ENSE00003743531	ENSE00001328665	TAGAACTAAGTATCCCAGCTGATCCAGCAAACCTGGATTCTGAAGCCAAG*CTCCAGCGATTCAAGCGCTCCCTCTCCCTCAAGACCATCCTCCGAAGTAA	in-frame
STX16	RAE1	known_fusion,gtex	0	28	5	45	BOWTIE+BLAT;BOWTIE+STAR	20:57227143:+	20:55929088:+	ENSG00000124222	ENSG00000101146			TGTTGTTGCGGAATAATTCCATCCAAAACCGGCAGCTGTTAGCCGAGCAA*GTTCAAAATGAGCCTGTTTGGAACAACCTCAGGTTTTGGAACCAGTGGGA	CDS(truncated)/UTR
RPS6KB1	SNF8	ribosomal_protein,known_fusion,cell_lines	0	26	12	36	BOWTIE;BOWTIE+BLAT;BOWTIE+STAR	17:57970686:+	17:47021337:-	ENSG00000108443	ENSG00000159210	ENSE00001823154	ENSE00003506496	ACCTGGACCAGCCAGAGGACGCGGGCTCTGAGGATGAGCTGGAGGAGGGG*GCCAAGTATAAGGAGCGAGGGACGGTCTTGGCTGAGGACCAGCTAGCCCA	in-frame
MED1	ACSF2	known_fusion	0	24	7	30	BOWTIE;BOWTIE+BLAT;BOWTIE+STAR	17:37595418:-	17:48548389:+	ENSG00000125686	ENSG00000167107	ENSE00003597563	ENSE00003609653	CATAATTTTCTTTGATTTCAGAGCTGTCCGGAGCTTGTACAGCAGCTAAG*GTTGCTTATGGAACCACAGAGAACAGTCCCGTGACATTCGCGCACTTCCC	in-frame	ENST00000394287:634/ENST00000508245:225;ENST00000300651:652/ENST00000508245:225
STX16-NPEPL1	RAE1	known_fusion	0	24	5	45	BOWTIE+BLAT;BOWTIE+STAR	20:57227143:+	20:55929088:+	ENSG00000254995	ENSG00000101146			TGTTGTTGCGGAATAATTCCATCCAAAACCGGCAGCTGTTAGCCGAGCAA*GTTCAAAATGAGCCTGTTTGGAACAACCTCAGGTTTTGGAACCAGTGGGA	CDS(truncated)/UTR
AHCTF1	NAAA	known_fusion	0	22	5	25	BOWTIE;BOWTIE+BLAT;BOWTIE+STAR	1:247094880:-	4:76846964:-	ENSG00000153207	ENSG00000138744	ENSE00001860990	ENSE00001025184	GGTGGACTCGGCCCGCGGCGGCGCGCTCACCCGCCCCGTTCAG*ATAAAGGCTGGTGGTGGGAGAATGCTATCGCTGCCCTGTTTCG	UTR/CDS(truncated)
MED1	STXBP4	known_fusion,cell_lines	0	14	9	37	BOWTIE;BOWTIE+BLAT;BOWTIE+STAR	17:37607291:-	17:53218671:+	ENSG00000125686	ENSG00000166263	ENSE00002724355	ENSE00001470263	GATCTAGCTTCTCCTCGCCTTCAGGATGAAAGCTCAGGGGGAAACCGAGG*GTTTACCTTATGGGTGGGAGGAAGCTTACACAGCAGATGGAATCAAGTAC	in-frame
STARD3	DOK5	known_fusion	0	14	14	42	BOWTIE;BOWTIE+BLAT;BOWTIE+STAR	17:37793484:+	20:53259997:+	ENSG00000131748	ENSG00000101134	ENSE00001057947	ENSE00000845677	GGACTGCGGTTGGGGCGGGAAGAGCCGGGGCCGTGGCTGACATGGAGCAG*CTCCAGATGAAGATGAGTGAGCGGGCCGCCTCGCTGAGCACCATGGTGCC	UTR/CDS(truncated)
VAPB	IKZF3	known_fusion,cell_lines	0	14	10	33	BOWTIE;BOWTIE+BLAT;BOWTIE+STAR	20:56964573:+	17:37934020:-	ENSG00000124164	ENSG00000161405	ENSE00001825600	ENSE00003657320	GGTGGAGCAGGTCCTGAGCCTCGAGCCGCAGCACGAGCTCAAATTCCGAG*CAAGTGCGGAGGCAAGACACATCAAAGCAGAGATGGGAAGTGAAAGAGCT	in-frame
MEF2D	OR10J1		0	10	2	40	BOWTIE+BLAT	1:156449082:-	1:159409566:+	ENSG00000116604	ENSG00000196184			GCTGGGGGGTGACCTGAACAGTGCTAACGGAGCCTGCCCCAGCCCTGTTG*ATTTGGGAACCAATCCATGAAAAGAGAGAACTTTACTCTCATCACTGACT	out-of-frame	ENST00000348159:1145/ENST00000423932:55;ENST00000464356:799/ENST00000423932:55;ENST00000360595:878/ENST00000423932:55
MED13	BCAS3	known_fusion,gtex	0	9	5	43	BOWTIE;BOWTIE+STAR	17:60129898:-	17:59465979:+	ENSG00000108510	ENSG00000141376	ENSE00001530180	ENSE00003636148	AAGTGGTTTGTAAAGCCTTATGAAAAAGATGAAAAACCTATAAATAAAAG*GGAAAAAAAAAGGAAAAAAAAAACAATGCCAACAGCCCAGCGTCCGTGAG	out-of-frame	ENST00000397786:547/ENST00000589222:2728	MSASFVPNGASLEDCHCNLFCLADLTGIKWKKYVWQGPTSAPILFPVTEEDPILSSFSRCLKADVLGVWRRDQRPGRRELWIFWWGEDPSFADLIHHDLSEEEDGVWENGLSYECRTLLFKAVHNLLERCLMNRNFVRIGKWFVKPYEKDEKPINKREKKRKKKTMPTAQRP
PCCA	TM9SF2		0	7	6	28	BOWTIE;BOWTIE+BLAT;BOWTIE+STAR	13:100764315:+	13:100206558:+	ENSG00000175198	ENSG00000125304	ENSE00001739393	ENSE00000853933	CATTAAGACAGTTGCCATCCACAGTGATGTTGATGCTAGTTCT*GCCATTGAACACCCAGTTCGAACCAATCAGATTCCACGTCAGA	in-frame	ENST00000376285:338/ENST00000376387:1679;ENST00000376286:328/ENST00000376387:1679;ENST00000376279:406/ENST00000376387:1679
PIP4K2B	RAD51C	known_fusion	0	7	7	30	BOWTIE;BOWTIE+BLAT;BOWTIE+STAR	17:36933940:-	17:56809845:+	ENSG00000276293	ENSG00000108384	ENSE00003720818	ENSE00003485177	GAGTAAAAAGAACTTCCTGGAGAAACTGAAGCGGGACGTTGAG*GTTGGCAACATTGTACAAGTCACCCAGCCAGAAGGAATGCACA	in-frame	ENST00000619039:1288/ENST00000413590:607
USP32	MED1	known_fusion	0	7	4	36	BOWTIE;BOWTIE+BLAT;BOWTIE+STAR	17:58422842:-	17:37604157:-	ENSG00000170832	ENSG00000125686	ENSE00003550114	ENSE00001317542	GCTTCATCCGGGAAGTGCTTGGGGATGGAGTGCCTCCAAAGGTTGCTGAG*AGTCAGAAAAGCTGAGTAAGATGAGTTCTCTCCTGGAACGGCTCCATGCA	out-of-frame
GABRB3	RYR3		0	6	8	43	BOWTIE+BLAT;BOWTIE+STAR	15:26790011:-	15:33920672:+	ENSG00000166206	ENSG00000198838			ACCTCTGACGTTGTTGGGAGGTGGCTGTTACCCACACCCAGACCTCTTGA*GTTATTTTGCCACCTCACCTAGAAAAGATCCGAGACAGACTAGCTGAAAA	UTR/CDS(truncated)
GLB1	CMTM7	known_fusion,cell_lines	0	6	5	42	BOWTIE;BOWTIE+BLAT;BOWTIE+STAR	3:33055548:-	3:32483332:+	ENSG00000170266	ENSG00000153551	ENSE00001141416	ENSE00001075736	TCCCAGACTTGCCCCAGGACACCTTTATCCAGTTTCCTGGATGGACCAAG*GTCACCCTGCTGATTGCCTTCATCTGTGTGCGGAGCTCCCTGTGGACCAA	in-frame
CYP4F8	CYP4F23P	no_protein,pseudogene,10K<gap<100K	14	5	3	27	BOWTIE	19:15733150:+	19:15687984:+	ENSG00000186526	ENSG00000269516	ENSE00003538799	ENSE00002772155	GTCTGCAGAAATGCATCTTCAGCTTTGACAGCAATTGTCAGGA*GATGAAAATGGAAAGAAGTTGTCAGATGAGAACATAAGAGCGG	CDS(truncated)/exonic(no-known-CDS)
DIDO1	TTI1	known_fusion	0	5	2	28	BOWTIE+BLAT;BOWTIE+STAR	20:61569148:-	20:36642259:-	ENSG00000101191	ENSG00000101407			CGGAAATCTGGAACCGGGATGGCGACGTCTACACTGAGTCGGAGGCGAAG*CCTGCAGGATGTTTCCTCAATGAGGGGAAGGCTGCTGCACAATGGCAGTT	UTR/UTR
TRPC4AP	MRPL45	ribosomal_protein,known_fusion,cell_lines	0	5	3	34	BOWTIE+BLAT;BOWTIE+STAR	20:33665849:-	17:36478009:+	ENSG00000100991	ENSG00000278845			CCACCAGCCACCTCCACAGTGACTTTGTTGAGTGTCAAAACATCCTCAAG*ACTCTGGCCATCTATGACCGGTTTGGCCGGTTGATGTATGGACAGGAAGA	in-frame	ENST00000252015:387/ENST00000619548:672;ENST00000252015:387/ENST00000613675:822;ENST00000451813:323/ENST00000619548:672;ENST00000451813:323/ENST00000613675:822
NVL	ENAH		10	4	2	19	BOWTIE	1:224491425:-	1:225718340:-	ENSG00000143748	ENSG00000154380	ENSE00003720531	ENSE00003485859	ACCAGGCTGTGGGAAGACATTACTTGCACATGCAATTGCTGGG*GGCCAACATTGCCTAGACAAAACTCACAACTACCTGCTCAAGT	in-frame	ENST00000467882:893/ENST00000284563:433;ENST00000467882:893/ENST00000366844:802;ENST00000467882:893/ENST00000366843:705
SKA2	MYO19	known_fusion,cell_lines	0	4	3	26	BOWTIE	17:57232492:-	17:34863763:-	ENSG00000182628	ENSG00000278259	ENSE00001324111	ENSE00003741473	ACTATTCAACATGGAGGCGGAGGTCGATAAGCTGGAACTGATG*GCCTGCTGGATGTGTATGGATTTGAATCATTTCCTGACAACAG	out-of-frame
TOB1	SYNRG	known_fusion	0	3	3	36	BOWTIE+BLAT;BOWTIE+STAR	17:48943419:-	17:35880751:-	ENSG00000141232	ENSG00000275066			GCTCCCCGCCCAGCCGCGGGTCTGTGGTCCAAGCCGCCCCGAAGCAGCCC*CCAGATGAAAACTCGCTGGATTTTTCCTCCTGTATGTTACGGCCTGGGAT	UTR/CDS(truncated)
TRG@	IKZF3		0	3	4	30	BOWTIE+STAR	7:38337440:-	17:37916546:-	ENSG09000001078	ENSG00000161405			TTCTACTAAAAATACAAAAATTAGCCGGGTGTGGTGGTGCACGCCTGTGG*TCCCAGCTACTCGGGAGGCTGACGCAGGAGAATTGCTTGAACCTGGGAGG	---/UTR			first partnergene does not exist
LAMP1	MCF2L	known_fusion,100K<gap<200K	0	2	2	29	BOWTIE	13:113951810:+	13:113718618:+	ENSG00000185896	ENSG00000126217	ENSE00001417808	ENSE00001604164	GCCCGGCGACCCCTGCTGCTGCTACTGCTGTTGCTGCTGCTCG*GTCATAATGCTGAGCTCCGTACCAGACTTACACGGTTACATCG	out-of-frame
TRIM37	MYO19	known_fusion,cell_lines	0	1	2	29	BOWTIE	17:57161363:-	17:34863763:-	ENSG00000108395	ENSG00000278259	ENSE00003571327	ENSE00003741473	TAAGAAGTGTATCTGCCATCAGTGTGCACTTTGGGGAGGAATG*GCCTGCTGGATGTGTATGGATTTGAATCATTTCCTGACAACAG	out-of-frame
BT-474 Tam1
ZMYND8	CEP250	known_fusion	0	121	44	41	BOWTIE;BOWTIE+BLAT;BOWTIE+STAR	20:45852970:-	20:34078463:+	ENSG00000101040	ENSG00000126001	ENSE00001289554	ENSE00000860234	CTGCCAGCAAGCCCACTGGCCTGAGCACATGAAGTCCTGCACCCAGTCAG*GAGAAGGAGCGCTCCTGGCACCAGCAGGAGCTGGCAAAGGCTCTGGAGAG	out-of-frame
THRA	THRA1/BTR	no_protein,antisense,known_fusion	0	56	17	42	BOWTIE;BOWTIE+BLAT;BOWTIE+STAR	17:38243106:+	17:46371709:+	ENSG00000126351	ENSG00000235300	ENSE00000863335	ENSE00001677074	CCATCACCCGTGTGGTGGACTTTGCCAAAAAACTGCCCATGTTCTCCGAG*CAATTTCGAGTGCAAGTGCCACAGTGTCAGCTAAAGAAACACAACTGCGG	CDS(truncated)/exonic(no-known-CDS)
RAB22A	MYO9B	oncogene,known_fusion	0	45	26	40	BOWTIE;BOWTIE+BLAT;BOWTIE+STAR	20:56886178:+	19:17256207:+	ENSG00000124209	ENSG00000099331	ENSE00003596771	ENSE00000777980	TGGCGGTTTGTGGAAGACAGTTTTGATCCAAACATCAACCCAACAATAGG*GCTTTTGGAAATGCCAAGACAGCCCACAACAACAACTCCAGCCGGTTTGG	out-of-frame	ENST00000244040:397/ENST00000594824:988;ENST00000244040:397/ENST00000397274:903;ENST00000244040:397/ENST00000595618:993;ENST00000244040:397/ENST00000595641:841	MALRELKVCLLGDTGVGKSSIVWRFVEDSFDPNINPTIGLLEMPRQPTTTTPAGLGNSSKSAT;MALRELKVCLLGDTGVGKSSIVWRFVEDSFDPNINPTIGLLEMPRQPTTTTPAGLGNSSKSAT;MALRELKVCLLGDTGVGKSSIVWRFVEDSFDPNINPTIGLLEMPRQPTTTTPAGLGNSSKSAT;MALRELKVCLLGDTGVGKSSIVWRFVEDSFDPNINPTIGLLEMPRQPTTTTPAGLGNSSKSAT
STX16	RAE1	known_fusion,gtex	0	22	6	48	BOWTIE+BLAT;BOWTIE+STAR	20:57227143:+	20:55929088:+	ENSG00000124222	ENSG00000101146			TGTTGTTGCGGAATAATTCCATCCAAAACCGGCAGCTGTTAGCCGAGCAA*GTTCAAAATGAGCCTGTTTGGAACAACCTCAGGTTTTGGAACCAGTGGGA	CDS(truncated)/UTR
MED1	ACSF2	known_fusion	0	20	8	30	BOWTIE+BLAT;BOWTIE+STAR	17:37595418:-	17:48548389:+	ENSG00000125686	ENSG00000167107			CATAATTTTCTTTGATTTCAGAGCTGTCCGGAGCTTGTACAGCAGCTAAG*GTTGCTTATGGAACCACAGAGAACAGTCCCGTGACATTCGCGCACTTCCC	in-frame	ENST00000394287:634/ENST00000508245:225;ENST00000300651:652/ENST00000508245:225
RPS6KB1	SNF8	ribosomal_protein,known_fusion,cell_lines	0	18	11	42	BOWTIE;BOWTIE+BLAT;BOWTIE+STAR	17:57970686:+	17:47021337:-	ENSG00000108443	ENSG00000159210	ENSE00001823154	ENSE00003506496	ACCTGGACCAGCCAGAGGACGCGGGCTCTGAGGATGAGCTGGAGGAGGGG*GCCAAGTATAAGGAGCGAGGGACGGTCTTGGCTGAGGACCAGCTAGCCCA	in-frame
ACACA	STAC2	known_fusion,cell_lines	0	16	10	30	BOWTIE;BOWTIE+BLAT;BOWTIE+STAR	17:35479453:-	17:37374426:-	ENSG00000278540	ENSG00000141750	ENSE00003743531	ENSE00001328665	AAGTATCCCAGCTGATCCAGCAAACCTGGATTCTGAAGCCAAG*CTCCAGCGATTCAAGCGCTCCCTCTCCCTCAAGACCATCCTCC	in-frame
AHCTF1	NAAA	known_fusion	0	15	4	38	BOWTIE;BOWTIE+BLAT;BOWTIE+STAR	1:247094880:-	4:76846964:-	ENSG00000153207	ENSG00000138744	ENSE00001860990	ENSE00001025184	GCGACCCGGTGGACTCGGCCCGCGGCGGCGCGCTCACCCGCCCCGTTCAG*ATAAAGGCTGGTGGTGGGAGAATGCTATCGCTGCCCTGTTTCGGAGACAC	UTR/CDS(truncated)
STX16-NPEPL1	RAE1	known_fusion	0	15	6	48	BOWTIE+BLAT;BOWTIE+STAR	20:57227143:+	20:55929088:+	ENSG00000254995	ENSG00000101146			TGTTGTTGCGGAATAATTCCATCCAAAACCGGCAGCTGTTAGCCGAGCAA*GTTCAAAATGAGCCTGTTTGGAACAACCTCAGGTTTTGGAACCAGTGGGA	CDS(truncated)/UTR
GABRB3	RYR3		0	14	9	43	BOWTIE+BLAT;BOWTIE+STAR	15:26790011:-	15:33920672:+	ENSG00000166206	ENSG00000198838			ACCTCTGACGTTGTTGGGAGGTGGCTGTTACCCACACCCAGACCTCTTGA*GTTATTTTGCCACCTCACCTAGAAAAGATCCGAGACAGACTAGCTGAAAA	UTR/CDS(truncated)
MED13	BCAS3	known_fusion,gtex	0	14	4	37	BOWTIE;BOWTIE+STAR	17:60129898:-	17:59465979:+	ENSG00000108510	ENSG00000141376	ENSE00001530180	ENSE00003636148	AAGTGGTTTGTAAAGCCTTATGAAAAAGATGAAAAACCTATAAATAAAAG*GGAAAAAAAAAGGAAAAAAAAAACAATGCCAACAGCCCAGCGTCCGTGAG	out-of-frame	ENST00000397786:547/ENST00000589222:2728	MSASFVPNGASLEDCHCNLFCLADLTGIKWKKYVWQGPTSAPILFPVTEEDPILSSFSRCLKADVLGVWRRDQRPGRRELWIFWWGEDPSFADLIHHDLSEEEDGVWENGLSYECRTLLFKAVHNLLERCLMNRNFVRIGKWFVKPYEKDEKPINKREKKRKKKTMPTAQRP
PIP4K2B	RAD51C	known_fusion	0	14	5	30	BOWTIE;BOWTIE+BLAT;BOWTIE+STAR	17:36933940:-	17:56809845:+	ENSG00000276293	ENSG00000108384	ENSE00003720818	ENSE00003485177	GAGTAAAAAGAACTTCCTGGAGAAACTGAAGCGGGACGTTGAG*GTTGGCAACATTGTACAAGTCACCCAGCCAGAAGGAATGCACA	in-frame	ENST00000619039:1288/ENST00000413590:607
VAPB	IKZF3	known_fusion,cell_lines	0	14	6	31	BOWTIE;BOWTIE+BLAT;BOWTIE+STAR	20:56964573:+	17:37934020:-	ENSG00000124164	ENSG00000161405	ENSE00001825600	ENSE00003657320	GGTGGAGCAGGTCCTGAGCCTCGAGCCGCAGCACGAGCTCAAATTCCGAG*CAAGTGCGGAGGCAAGACACATCAAAGCAGAGATGGGAAGTGAAAGAGCT	in-frame
FAM102A	CIZ1	100K<gap<200K	0	13	5	40	BOWTIE;BOWTIE+BLAT;BOWTIE+STAR	9:130742271:-	9:130948055:-	ENSG00000167106	ENSG00000148337	ENSE00001459518	ENSE00003477285	TGCAAGGTCCGGCTGCTGGATGGAGGGGATTTTGTCAGCTTGTCGTCAAG*GTAACCTCCGAGGCTATGGCATGGCATCCCCAGGCCTCGCAGCCCCCAGC	out-of-frame
STARD3	DOK5	known_fusion	0	12	9	38	BOWTIE;BOWTIE+BLAT;BOWTIE+STAR	17:37793484:+	20:53259997:+	ENSG00000131748	ENSG00000101134	ENSE00001057947	ENSE00000845677	GGACTGCGGTTGGGGCGGGAAGAGCCGGGGCCGTGGCTGACATGGAGCAG*CTCCAGATGAAGATGAGTGAGCGGGCCGCCTCGCTGAGCACCATGGTGCC	UTR/CDS(truncated)
MED1	STXBP4	known_fusion,cell_lines	0	9	8	37	BOWTIE;BOWTIE+BLAT;BOWTIE+STAR	17:37607291:-	17:53218671:+	ENSG00000125686	ENSG00000166263	ENSE00002724355	ENSE00001470263	GATCTAGCTTCTCCTCGCCTTCAGGATGAAAGCTCAGGGGGAAACCGAGG*GTTTACCTTATGGGTGGGAGGAAGCTTACACAGCAGATGGAATCAAGTAC	in-frame
DIDO1	TTI1	known_fusion	0	8	4	44	BOWTIE+BLAT;BOWTIE+STAR	20:61569148:-	20:36634799:-	ENSG00000101191	ENSG00000101407			CGGAAATCTGGAACCGGGATGGCGACGTCTACACTGAGTCGGAGGCGAAG*CCCAGTGGTTCCCAGACACAGGTAATCTTGGGCACCTCCAAGAGCAAAGT	UTR/CDS(truncated)
USP32	MED1	known_fusion	0	8	3	35	BOWTIE+BLAT;BOWTIE+STAR	17:58422842:-	17:37604157:-	ENSG00000170832	ENSG00000125686			GCTTCATCCGGGAAGTGCTTGGGGATGGAGTGCCTCCAAAGGTTGCTGAG*AGTCAGAAAAGCTGAGTAAGATGAGTTCTCTCCTGGAACGGCTCCATGCA	out-of-frame
TRPC4AP	MRPL45	ribosomal_protein,known_fusion,cell_lines	0	5	2	42	BOWTIE+BLAT;BOWTIE+STAR	20:33665849:-	17:36478009:+	ENSG00000100991	ENSG00000278845			CCACCAGCCACCTCCACAGTGACTTTGTTGAGTGTCAAAACATCCTCAAG*ACTCTGGCCATCTATGACCGGTTTGGCCGGTTGATGTATGGACAGGAAGA	in-frame	ENST00000252015:387/ENST00000619548:672;ENST00000252015:387/ENST00000613675:822;ENST00000451813:323/ENST00000619548:672;ENST00000451813:323/ENST00000613675:822
TOB1	SYNRG	known_fusion	0	4	4	37	BOWTIE;BOWTIE+BLAT;BOWTIE+STAR	17:48943419:-	17:35880751:-	ENSG00000141232	ENSG00000275066	ENSE00002060578	ENSE00003718156	GCTCCCCGCCCAGCCGCGGGTCTGTGGTCCAAGCCGCCCCGAAGCAGCCC*CCAGATGAAAACTCGCTGGATTTTTCCTCCTGTATGTTACGGCCTGGGAT	UTR/CDS(truncated)
ABCC11	ABCC12	adjacent,duplicates,10K<gap<100K,readthrough	0	3	3	37	BOWTIE+BLAT;BOWTIE+STAR	16:48201064:-	16:48180385:-	ENSG00000121270	ENSG00000140798			CAGTCTGCGACCTTCTTGTTTGGAGATGAGAACTTCTCCTGGAAGCAGGG*AGTGAAAGTGTCCCCAGGCCAAAAGCCCAGGGCTCCAGGCTGCCATCAGG	UTR/UTR
CACNG4	CACNG1	adjacent,10K<gap<100K,readthrough	0	3	3	25	BOWTIE	17:65021116:+	17:65050112:+	ENSG00000075461	ENSG00000108878	ENSE00000742723	ENSE00000742735	AACAACATCGTCCTCAGTGCCGGCATCCTCTTCGTGGCTGCAG*AGAAGAACTGTTCCTACTTCAGGCATTTTAACCCCGGCGAGAG	in-frame	ENST00000262138:447/ENST00000226021:301
FITM2	UQCC1		1	3	2	34	BOWTIE;BOWTIE+BLAT;BOWTIE+STAR	20:42939616:-	20:33902568:-	ENSG00000197296	ENSG00000101019	ENSE00001459112	ENSE00003464248	TCCCCGTTGCCCGAGAGCTACCTCAGCAACAAGCGCAACGTCCTCAACGT*GTTAATCCCTATATCCTGAAGAAGAACATGATCCTCATGACAAATCATTT	out-of-frame	ENST00000396825:194/ENST00000397556:476;ENST00000396825:194/ENST00000438533:622;ENST00000396825:194/ENST00000359226:341;ENST00000396825:194/ENST00000349714:493;ENST00000396825:194/ENST00000374380:438;ENST00000396825:194/ENST00000374385:752
LINC01237	AC093642.5	no_protein,adjacent,pseudogene,1K<gap<10K,readthrough	0	3	4	30	BOWTIE+BLAT;BOWTIE+STAR	2:242853048:+	2:243037038:+	ENSG00000233806	ENSG00000220804			AGCGTGTTCGCTGTGACTGCTGCCTTCCCATGGCTATGCGTGACCCTGAG*GAGAACTATGCCATTTTTGGGTCAGGACTGGAGATCTCCTGGATGGAGTT	intronic/exonic(no-known-CDS)
MEF2D	OR10J1		0	3	2	40	BOWTIE+BLAT;BOWTIE+STAR	1:156449082:-	1:159409566:+	ENSG00000116604	ENSG00000196184			GCTGGGGGGTGACCTGAACAGTGCTAACGGAGCCTGCCCCAGCCCTGTTG*ATTTGGGAACCAATCCATGAAAAGAGAGAACTTTACTCTCATCACTGACT	out-of-frame	ENST00000348159:1145/ENST00000423932:55;ENST00000464356:799/ENST00000423932:55;ENST00000360595:878/ENST00000423932:55
SKA2	MYO19	known_fusion,cell_lines	0	3	3	29	BOWTIE	17:57232492:-	17:34863351:-	ENSG00000182628	ENSG00000278259	ENSE00001324111	ENSE00003714785	ACTATTCAACATGGAGGCGGAGGTCGATAAGCTGGAACTGATG*GAGGAATACGCAGTTGAGGGCCTGGAGTGGTCATTCATCAACT	in-frame
TSPAN7	DMD	gtex	0	3	5	25	BOWTIE;BOWTIE+BLAT	X:38420880:+	X:33038317:-	ENSG00000156298	ENSG00000198947	ENSE00003482378	ENSE00003463064	CTGTCTCAAAACCCTCCTCATCATCTACTCCTTCGTCTTCTGG*ATGAAAGAGAAGATGTTCAAAAGAAAACATTCACAAAATGGGT	out-of-frame
LAMP1	MCF2L	known_fusion,100K<gap<200K	0	1	2	24	BOWTIE	13:113951810:+	13:113718618:+	ENSG00000185896	ENSG00000126217	ENSE00001417808	ENSE00001604164	GCCCGGCGACCCCTGCTGCTGCTACTGCTGTTGCTGCTGCTCG*GTCATAATGCTGAGCTCCGTACCAGACTTACACGGTTACATCG	out-of-frame
BT-474 Tam2
ZMYND8	CEP250	known_fusion	0	106	34	41	BOWTIE;BOWTIE+BLAT;BOWTIE+STAR	20:45852970:-	20:34078463:+	ENSG00000101040	ENSG00000126001	ENSE00001289554	ENSE00000860234	CTGCCAGCAAGCCCACTGGCCTGAGCACATGAAGTCCTGCACCCAGTCAG*GAGAAGGAGCGCTCCTGGCACCAGCAGGAGCTGGCAAAGGCTCTGGAGAG	out-of-frame
RAB22A	MYO9B	oncogene,known_fusion	0	32	18	34	BOWTIE;BOWTIE+BLAT;BOWTIE+STAR	20:56886178:+	19:17256207:+	ENSG00000124209	ENSG00000099331	ENSE00003596771	ENSE00000777980	TGGCGGTTTGTGGAAGACAGTTTTGATCCAAACATCAACCCAACAATAGG*GCTTTTGGAAATGCCAAGACAGCCCACAACAACAACTCCAGCCGGTTTGG	out-of-frame	ENST00000244040:397/ENST00000594824:988;ENST00000244040:397/ENST00000397274:903;ENST00000244040:397/ENST00000595618:993;ENST00000244040:397/ENST00000595641:841	MALRELKVCLLGDTGVGKSSIVWRFVEDSFDPNINPTIGLLEMPRQPTTTTPAGLGNSSKSAT;MALRELKVCLLGDTGVGKSSIVWRFVEDSFDPNINPTIGLLEMPRQPTTTTPAGLGNSSKSAT;MALRELKVCLLGDTGVGKSSIVWRFVEDSFDPNINPTIGLLEMPRQPTTTTPAGLGNSSKSAT;MALRELKVCLLGDTGVGKSSIVWRFVEDSFDPNINPTIGLLEMPRQPTTTTPAGLGNSSKSAT
THRA	THRA1/BTR	no_protein,antisense,known_fusion	0	32	12	43	BOWTIE;BOWTIE+BLAT;BOWTIE+STAR	17:38243106:+	17:46371709:+	ENSG00000126351	ENSG00000235300	ENSE00000863335	ENSE00001677074	CCATCACCCGTGTGGTGGACTTTGCCAAAAAACTGCCCATGTTCTCCGAG*CAATTTCGAGTGCAAGTGCCACAGTGTCAGCTAAAGAAACACAACTGCGG	CDS(truncated)/exonic(no-known-CDS)
ACACA	STAC2	known_fusion,cell_lines	0	17	9	43	BOWTIE;BOWTIE+BLAT;BOWTIE+STAR	17:35479453:-	17:37374426:-	ENSG00000278540	ENSG00000141750	ENSE00003743531	ENSE00001328665	TAGAACTAAGTATCCCAGCTGATCCAGCAAACCTGGATTCTGAAGCCAAG*CTCCAGCGATTCAAGCGCTCCCTCTCCCTCAAGACCATCCTCCGAAGTAA	in-frame
MED1	ACSF2	known_fusion	0	12	5	30	BOWTIE;BOWTIE+BLAT;BOWTIE+STAR	17:37595418:-	17:48548389:+	ENSG00000125686	ENSG00000167107	ENSE00003591801	ENSE00003609653	CATAATTTTCTTTGATTTCAGAGCTGTCCGGAGCTTGTACAGCAGCTAAG*GTTGCTTATGGAACCACAGAGAACAGTCCCGTGACATTCGCGCACTTCCC	in-frame	ENST00000394287:634/ENST00000508245:225;ENST00000300651:652/ENST00000508245:225
RPS6KB1	SNF8	ribosomal_protein,known_fusion,cell_lines	0	12	8	44	BOWTIE;BOWTIE+BLAT;BOWTIE+STAR	17:57970686:+	17:47021337:-	ENSG00000108443	ENSG00000159210	ENSE00001823154	ENSE00003506496	ACCTGGACCAGCCAGAGGACGCGGGCTCTGAGGATGAGCTGGAGGAGGGG*GCCAAGTATAAGGAGCGAGGGACGGTCTTGGCTGAGGACCAGCTAGCCCA	in-frame
GABRB3	RYR3		0	11	7	43	BOWTIE+BLAT;BOWTIE+STAR	15:26790011:-	15:33920672:+	ENSG00000166206	ENSG00000198838			ACCTCTGACGTTGTTGGGAGGTGGCTGTTACCCACACCCAGACCTCTTGA*GTTATTTTGCCACCTCACCTAGAAAAGATCCGAGACAGACTAGCTGAAAA	UTR/CDS(truncated)
DIDO1	TTI1	known_fusion	0	9	3	38	BOWTIE+BLAT;BOWTIE+STAR	20:61569148:-	20:36634799:-	ENSG00000101191	ENSG00000101407			CGGAAATCTGGAACCGGGATGGCGACGTCTACACTGAGTCGGAGGCGAAG*CCCAGTGGTTCCCAGACACAGGTAATCTTGGGCACCTCCAAGAGCAAAGT	UTR/CDS(truncated)
MED13	BCAS3	known_fusion,gtex	0	9	5	42	BOWTIE;BOWTIE+STAR	17:60129898:-	17:59465979:+	ENSG00000108510	ENSG00000141376	ENSE00001530180	ENSE00003636148	AAGTGGTTTGTAAAGCCTTATGAAAAAGATGAAAAACCTATAAATAAAAG*GGAAAAAAAAAGGAAAAAAAAAACAATGCCAACAGCCCAGCGTCCGTGAG	out-of-frame	ENST00000397786:547/ENST00000589222:2728	MSASFVPNGASLEDCHCNLFCLADLTGIKWKKYVWQGPTSAPILFPVTEEDPILSSFSRCLKADVLGVWRRDQRPGRRELWIFWWGEDPSFADLIHHDLSEEEDGVWENGLSYECRTLLFKAVHNLLERCLMNRNFVRIGKWFVKPYEKDEKPINKREKKRKKKTMPTAQRP
STX16	RAE1	known_fusion,gtex	0	9	4	33	BOWTIE+BLAT;BOWTIE+STAR	20:57227143:+	20:55929088:+	ENSG00000124222	ENSG00000101146			TGTTGTTGCGGAATAATTCCATCCAAAACCGGCAGCTGTTAGCCGAGCAA*GTTCAAAATGAGCCTGTTTGGAACAACCTCAGGTTTTGGAACCAGTGGGA	CDS(truncated)/UTR
VAPB	IKZF3	known_fusion,cell_lines	0	9	5	40	BOWTIE;BOWTIE+BLAT;BOWTIE+STAR	20:56964573:+	17:37934020:-	ENSG00000124164	ENSG00000161405	ENSE00001825600	ENSE00003657320	GGTGGAGCAGGTCCTGAGCCTCGAGCCGCAGCACGAGCTCAAATTCCGAG*CAAGTGCGGAGGCAAGACACATCAAAGCAGAGATGGGAAGTGAAAGAGCT	in-frame
MED1	STXBP4	known_fusion,cell_lines	0	7	7	27	BOWTIE;BOWTIE+BLAT;BOWTIE+STAR	17:37607291:-	17:53218671:+	ENSG00000125686	ENSG00000166263	ENSE00002724355	ENSE00001470263	CTTCTCCTCGCCTTCAGGATGAAAGCTCAGGGGGAAACCGAGG*GTTTACCTTATGGGTGGGAGGAAGCTTACACAGCAGATGGAAT	in-frame
STX16-NPEPL1	RAE1	known_fusion	0	7	4	33	BOWTIE+BLAT;BOWTIE+STAR	20:57227143:+	20:55929088:+	ENSG00000254995	ENSG00000101146			TGTTGTTGCGGAATAATTCCATCCAAAACCGGCAGCTGTTAGCCGAGCAA*GTTCAAAATGAGCCTGTTTGGAACAACCTCAGGTTTTGGAACCAGTGGGA	CDS(truncated)/UTR
STARD3	DOK5	known_fusion	0	6	8	37	BOWTIE+BLAT;BOWTIE+STAR	17:37793484:+	20:53259997:+	ENSG00000131748	ENSG00000101134			GGACTGCGGTTGGGGCGGGAAGAGCCGGGGCCGTGGCTGACATGGAGCAG*CTCCAGATGAAGATGAGTGAGCGGGCCGCCTCGCTGAGCACCATGGTGCC	UTR/CDS(truncated)
FAM102A	CIZ1	100K<gap<200K	0	5	2	33	BOWTIE+BLAT;BOWTIE+STAR	9:130742271:-	9:130948055:-	ENSG00000167106	ENSG00000148337			TGCAAGGTCCGGCTGCTGGATGGAGGGGATTTTGTCAGCTTGTCGTCAAG*GTAACCTCCGAGGCTATGGCATGGCATCCCCAGGCCTCGCAGCCCCCAGC	out-of-frame
PIP4K2B	RAD51C	known_fusion	0	4	4	29	BOWTIE	17:36933940:-	17:56809845:+	ENSG00000276293	ENSG00000108384	ENSE00003720818	ENSE00003485177	GAGTAAAAAGAACTTCCTGGAGAAACTGAAGCGGGACGTTGAG*GTTGGCAACATTGTACAAGTCACCCAGCCAGAAGGAATGCACA	in-frame	ENST00000619039:1288/ENST00000413590:607
SKA2	TRIM37	adjacent,tcga,gtex,1K<gap<10K,readthrough	0	4	4	29	BOWTIE;BOWTIE+BLAT;BOWTIE+STAR	17:57232492:-	17:57161450:-	ENSG00000182628	ENSG00000108395	ENSE00001324111	ENSE00003571327	ACTATTCAACATGGAGGCGGAGGTCGATAAGCTGGAACTGATG*ATGTGAAAATCACCATGAAAAACTTAGTGTATTTTGCTGGACT	out-of-frame		MEAEVDKLELMM;MEAEVDKLELMM;MEAEVDKLELMM;MEAEVDKLELMM;MEAEVDKLELMM;MEAEVDKLELMM;MEAEVDKLELMM;MEAEVDKLELMM;MEAEVDKLELMM;MEAEVDKLELMM;MEAEVDKLELMM;MEAEVDKLELMM;MEAEVDKLELMM;MEAEVDKLELMM;MEAEVDKLELMM
TRPC4AP	MRPL45	ribosomal_protein,known_fusion,cell_lines	0	4	2	34	BOWTIE+BLAT;BOWTIE+STAR	20:33665849:-	17:36478009:+	ENSG00000100991	ENSG00000278845			CCACCAGCCACCTCCACAGTGACTTTGTTGAGTGTCAAAACATCCTCAAG*ACTCTGGCCATCTATGACCGGTTTGGCCGGTTGATGTATGGACAGGAAGA	in-frame	ENST00000252015:387/ENST00000619548:672;ENST00000252015:387/ENST00000613675:822;ENST00000451813:323/ENST00000619548:672;ENST00000451813:323/ENST00000613675:822
USP32	MED1	known_fusion	0	4	2	32	BOWTIE+BLAT;BOWTIE+STAR	17:58422842:-	17:37604157:-	ENSG00000170832	ENSG00000125686			GCTTCATCCGGGAAGTGCTTGGGGATGGAGTGCCTCCAAAGGTTGCTGAG*AGTCAGAAAAGCTGAGTAAGATGAGTTCTCTCCTGGAACGGCTCCATGCA	out-of-frame
PPP1R12A	MGAT4C	known_fusion,tcga	0	3	2	43	BOWTIE+STAR	12:80328475:-	12:86829042:-	ENSG00000058272	ENSG00000182050			GCGCCGACATCAATTACGCCAATGTGGACGGACTCACTGCCCTGCACCAG*GAACTGGAGATCAGCCAGATCACTTGTATGCACAAAGCTGCTGTGGATCT	CDS(truncated)/UTR
TOB1	SYNRG	known_fusion	0	3	2	43	BOWTIE+BLAT;BOWTIE+STAR	17:48943419:-	17:35880751:-	ENSG00000141232	ENSG00000275066			GCTCCCCGCCCAGCCGCGGGTCTGTGGTCCAAGCCGCCCCGAAGCAGCCC*CCAGATGAAAACTCGCTGGATTTTTCCTCCTGTATGTTACGGCCTGGGAT	UTR/CDS(truncated)
AHCTF1	NAAA	known_fusion	0	2	4	30	BOWTIE	1:247094880:-	4:76846964:-	ENSG00000153207	ENSG00000138744	ENSE00001860990	ENSE00001025184	GGTGGACTCGGCCCGCGGCGGCGCGCTCACCCGCCCCGTTCAG*ATAAAGGCTGGTGGTGGGAGAATGCTATCGCTGCCCTGTTTCG	UTR/CDS(truncated)
MCF-7
BCAS4	BCAS3	known_fusion,chimerdb2,gtex	0	307	52	40	BOWTIE;BOWTIE+STAR	20:49411710:+	17:59445688:+	ENSG00000124243	ENSG00000141376	ENSE00001952820	ENSE00003624722	GCGGGGCGCGCGAGCTCGCGCTCTTCCTGACCCCCGAGCCTGGGGCCGAG*GTACCTTTGACAGGAGCGTGACCCTGCTGGAGGTGTGCGGGAGCTGGCCT	out-of-frame
RPS6KB1	VMP1	ribosomal_protein,known_fusion,chimerdb2,tcga,cell_lines,10K<gap<100K	0	76	15	43	BOWTIE;BOWTIE+BLAT;BOWTIE+STAR	17:57992064:+	17:57917129:+	ENSG00000108443	ENSG00000062716	ENSE00003567383	ENSE00002943049	TAACAGGAGCAAATACTGGGAAAATATTTGCCATGAAGGTGCTTAAAAAG*GGAGAAAACTGGTTGTCCTGGATGTTTGAAAAGTTGGTCGTTGTCATGGT	in-frame
ARFGEF2	SULF2	known_fusion,cell_lines	0	57	25	38	BOWTIE;BOWTIE+BLAT;BOWTIE+STAR	20:47538547:+	20:46365686:-	ENSG00000124198	ENSG00000196562	ENSE00001456459	ENSE00003617788	GAAGCGGCCCCAGCACTCCCAGCTGCGCAGGGCCTGCCAGGTGGCGCTCG*GTTCCATGCAGGTGATGAACAAGACCCGGCGCATCATGGAGCAGGGCGGG	in-frame	ENST00000371917:121/ENST00000359930:1028;ENST00000371917:121/ENST00000484875:845;ENST00000371917:121/ENST00000437955:423;ENST00000371917:121/ENST00000467815:783
BPTF	PITPNC1	tcga,cell_lines,100K<gap<200K	0	37	15	45	BOWTIE;BOWTIE+BLAT;BOWTIE+STAR	17:65909303:+	17:65548373:+	ENSG00000171634	ENSG00000154217	ENSE00002481885	ENSE00003502682	GATATATGGCCATATCCTTCTCCTAGACCGACCTTTGGCATCACTTGGAG*CAAACTGCCTAGTTGGGCTAGAGCTGTTGTCCCCAAAATATTTTATGTGA	in-frame
PITPNC1	BPTF	tcga,cell_lines,100K<gap<200K	0	37	2	21	BOWTIE	17:65549733:+	17:65887960:+	ENSG00000154217	ENSG00000171634	ENSE00002723800	ENSE00002475711	GAAGGCTTGGAACTATTATCCCTACACAATTACAGAATACACA*TAGGTGATTTCAAATCGGAGAAGTCCAACGGGGAGCTAAGTGA	out-of-frame
AC099850.1	VMP1	no_protein,antisense,known_fusion	0	35	10	30	BOWTIE;BOWTIE+BLAT;BOWTIE+STAR	17:57184952:+	17:57915656:+	ENSG00000224738	ENSG00000062716	ENSE00001640332	ENSE00003569645	CTACAGTTTCCTGCCAGATGTGTAAAGATTGCAAGAATTGAAG*TGCTGTCCCCGGCATAGGTCCATCTCTGCAGAAGCCATTTCAG	exonic(no-known-CDS)/CDS(truncated)
TXLNG	SYAP1	adjacent,known_fusion,chimerdb2,10K<gap<100K	0	34	12	38	BOWTIE;BOWTIE+BLAT;BOWTIE+STAR	X:16804712:+	X:16753350:+	ENSG00000086712	ENSG00000169895	ENSE00001937459	ENSE00003660043	AGGCGACTGAGGCCGGACGGGGCGGACGGCGACGCAGCCCGCGGCAGAAG*ACTATTTATTTAACTTTGCATCTGCTGCCACAAAAAAGATAACTGAATCA	out-of-frame	ENST00000398155:158/ENST00000380155:269;ENST00000380122:163/ENST00000380155:269	MATRVEEAARGRGGGAEEATEAGRGGRRRSPRQKTIYLTLHLLPQKR;MATRVEEAARGRGGGAEEATEAGRGGRRRSPRQKTIYLTLHLLPQKR
CCDC170	ESR1	adjacent,known_fusion,tcga,10K<gap<100K,readthrough	0	30	2	21	BOWTIE	6:151917712:+	6:152023010:+	ENSG00000120262	ENSG00000091831	ENSE00003675199	ENSE00001560537	CACCGAGCTCAAAGCCAAACTGGCCGACACCAATGAACTGAAG*GAAGAAGAAAACTAGGAAGGAGTAAGCACAAAGATCTCTTCAC	CDS(truncated)/UTR
ESR1	CCDC170	adjacent,known_fusion,tcga,10K<gap<100K	0	30	14	38	BOWTIE;BOWTIE+STAR	6:152023140:+	6:151894309:+	ENSG00000091831	ENSG00000120262	ENSE00001560537	ENSE00000813743	TTCTTGAAAAAGGATGTAGATTTTAATCTGAACTTTGAACCATCACTGAG*GACCTGCTCAGTGCTGTAGAAGCAAAAGAAGCTCTTGAAAGGGAAGTTAA	UTR/CDS(truncated)
BCAS4	ZMYND8	known_fusion	2	24	11	40	BOWTIE;BOWTIE+BLAT;BOWTIE+STAR	20:49411710:+	20:45850125:-	ENSG00000124243	ENSG00000101040	ENSE00001952820	ENSE00001289547	GCGGGGCGCGCGAGCTCGCGCTCTTCCTGACCCCCGAGCCTGGGGCCGAG*CTACTGCTCCTCAGCAGGAAGCGGATGCTGAGGTGAACACAGAAACACTA	out-of-frame
ADAMTS19	SLC27A6	known_fusion	0	20	11	47	BOWTIE;BOWTIE+STAR	5:128796175:+	5:128364038:+	ENSG00000145808	ENSG00000113396	ENSE00002085506	ENSE00000762090	CTGCTGCCTCCTTTACCAGCTGGGGTTCCTGTCGAATGGGATCGTTTCAG*ATGGAAAGGAGAAAATGTCGCAACCACTGAGGTTGCTGATGTTATTGGAA	out-of-frame	ENST00000274487:218/ENST00000506176:1889;ENST00000274487:218/ENST00000262462:2465;ENST00000274487:218/ENST00000395266:1851;ENST00000505791:202/ENST00000506176:1889;ENST00000505791:202/ENST00000262462:2465;ENST00000505791:202/ENST00000395266:1851
DEPDC1B	ELOVL7	known_fusion,cell_lines,10K<gap<100K	0	18	4	22	BOWTIE;BOWTIE+BLAT;BOWTIE+STAR	5:59934577:-	5:60053472:-	ENSG00000035499	ENSG00000164181	ENSE00003480562	ENSE00003473825	CTACTTACATTTCATCTTTTTGATGCTTTTGTCAGTGTACTGG*GTGGTTTGGGAACATTCCATGCCCTTCTAAATACAGCTGTACA	in-frame	ENST00000453022:939/ENST00000505959:988;ENST00000453022:939/ENST00000508821:815;ENST00000453022:939/ENST00000425382:649;ENST00000265036:966/ENST00000505959:988;ENST00000265036:966/ENST00000508821:815;ENST00000265036:966/ENST00000425382:649
TTC6	RP11-356O9.1	no_protein,adjacent,lincrna,known_fusion,rp11_gene,rp_gene,10K<gap<100K	0	14	10	40	BOWTIE+BLAT;BOWTIE+STAR	14:38065213:+	14:38033424:+	ENSG00000139865	ENSG00000258414			TAGCAGAGCGGAGGCGCTGCCACGAAACTCGTACCTGCGGCTAAGAGCAG*CATTGCAGAAGCTGCTTCCATGTCCTTAAGGTGACAAAGCATATGAGGAC	UTR/exonic(no-known-CDS)
POP1	MATN2	known_fusion,10K<gap<100K	0	13	6	45	BOWTIE;BOWTIE+BLAT;BOWTIE+STAR	8:99129618:+	8:99042690:+	ENSG00000104356	ENSG00000132561	ENSE00001553933	ENSE00003483221	TCGCGGAGGCTTGTCATTCTGACCCGGGGATTCCTCACAGCGTCTGGCAG*GTATCACTATGTATGCTGTTGGGGTAGGAAAAGCCATTGAGGAGGAACTA	UTR/CDS(truncated)
KIAA1919	AMD1		0	11	7	36	BOWTIE+BLAT;BOWTIE+STAR	6:111580753:+	6:111208708:+	ENSG00000173214	ENSG00000123505			CGCGGCGGCAGCAAGACGACTTCTCCGGAGCCGCCGAGCTGGAGTTAGAG*ATCTGAGTGGGACATACTTTTGAAGGATGTGCAATGTTCAATCATAAGTG	UTR/CDS(truncated)
LRP1B	PLXDC1		0	7	4	37	BOWTIE;BOWTIE+STAR	2:142237965:-	17:37265644:-	ENSG00000168702	ENSG00000161381	ENSE00001293480	ENSE00003509234	TGGTGTCTTGGACTGCCCAGATGGGTATGACGAAGGAGTACATTGTCAGG*GAGGACAACCACAGCTATTATGTGTCCCGTCTCTATGGCCCCAGCGAGCC	in-frame	ENST00000389484:1315/ENST00000578808:389	MSEFLLALLTLSGLLPIARVLTVGADRDQQLCDPGEFLCHDHVTCVSQSWLCDGDPDCPDDSDESLDTCPEEVEIKCPLNHIACLGTNKCVHLSQLCNGVLDCPDGYDEGVHCQGGQPQLLCVPSLWPQRAPQPGTVGRCGRGQPEPSEDPHNTLQHPPAGFESGLVL
RSBN1L	PHTF2	adjacent,10K<gap<100K,readthrough	0	7	6	40	BOWTIE+BLAT;BOWTIE+STAR	7:77379381:+	7:77469538:+	ENSG00000187257	ENSG00000006576			TGGGAAAGAAAGATATAGAGACAACGACTATGTCCAATTTTCATGCTCAG*CCTAAAATGACCAATGTGTGATTTCAGTGGAATAAATGGCGTCCAAAGTC	CDS(truncated)/UTR
ABCA5	PPP4R1L	no_protein,pseudogene,known_fusion	0	6	3	25	BOWTIE;BOWTIE+BLAT;BOWTIE+STAR	17:67309233:-	20:56847931:-	ENSG00000154265	ENSG00000124224	ENSE00001186928	ENSE00003744545	AGCAGCATCATGCAGAAAGTGTCTACTGATCATCTACCTGATG*GCAGATTATTGCCAGAGGGCTGCTTGATATCTTCCGGGACTTC	CDS(truncated)/exonic(no-known-CDS)
AHCYL1	RAD51C	known_fusion,cell_lines	0	6	4	39	BOWTIE;BOWTIE+BLAT;BOWTIE+STAR	1:110527794:+	17:56811479:+	ENSG00000168710	ENSG00000108384	ENSE00001450937	ENSE00003464583	ACGCCGAGAAGTACTCCTTCATGGCCACCGTCACCAAGGCGCCCAAGAAG*CCTCAGGGATTTAGAGATACTGTTGTTACTTCTGCATGTTCATTGCAAAC	in-frame	ENST00000369799:487/ENST00000337432:1098	MSMPDAMPLPGVGEELKQAKEIEDAEKYSFMATVTKAPKKPQGFRDTVVTSACSLQTEGSLSTRKRSRDPEEEL
COQ2	FAM175A	100K<gap<200K	0	5	2	25	BOWTIE+BLAT	4:84182871:-	4:84397832:-	ENSG00000173085	ENSG00000163322			CTCATGCATTTCAAAATTTTCTGTCTTCCCCTGCGAATGGAGATTTCATG*ACATTCAGAAATATATTCCATGCTATCAGCTTTTTAGGTAAGTAGTAGTG	UTR/CDS(truncated)
ADAP1	C7ORF50	adjacent,cell_lines,gtex,10K<gap<100K	0	4	5	44	BOWTIE+BLAT;BOWTIE+STAR	7:966189:-	7:1049779:-	ENSG00000105963	ENSG00000146540			GAGTCCAAAGTACCCTCCTTCTACTACCGGCCCACGCCCTCCGACTGCCA*GGCGAAGCTGTGCTCAGGCCCGGGCTGGACGCAGAGCCAGAGCTGTCCCC	in-frame	ENST00000446141:253/ENST00000412051:83;ENST00000454383:126/ENST00000397100:171;ENST00000454383:126/ENST00000397098:1057;ENST00000454383:126/ENST00000444428:34;ENST00000454383:126/ENST00000491163:174;ENST00000454383:126/ENST00000357429:200	FPSPSACFVNMFWVPAVCPCRVPSETLS;VPGPTSL;VPGPTSL;VPGPTSL;VPGPTSL;VPGPTSL
PAPOLA	AK7	adjacent,known_fusion,tcga,10K<gap<100K	0	4	6	38	BOWTIE;BOWTIE+BLAT;BOWTIE+STAR	14:96968937:+	14:96904172:+	ENSG00000090060	ENSG00000140057	ENSE00002461848	ENSE00001093874	TTGCGGGGGGGAAGTGACTGGGCGGTGCCGGCGCCGGAGACGATGCCGTT*GCCAGAAAATTTGCAGCATACGTAGTTGCTGCTGGACTCCAGTATGGAGC	out-of-frame	ENST00000392990:43/ENST00000267584:654;ENST00000553689:203/ENST00000267584:654;ENST00000216277:228/ENST00000267584:654;ENST00000556619:59/ENST00000267584:654;ENST00000557471:160/ENST00000267584:654;ENST00000557320:200/ENST00000267584:654	MPLPENLQHT;MPLPENLQHT;MPLPENLQHT;MPLPENLQHT;MPLPENLQHT;MPLPENLQHT
SMARCA4	CARM1	known_fusion,tcga,cell_lines,10K<gap<100K	0	4	2	23	BOWTIE	19:11097269:+	19:11015627:+	ENSG00000127616	ENSG00000142453	ENSE00003525604	ENSE00001117485	CCGGGTCCCGGCCCGGCACCTCCAAATTACAGCAGGCCTCATG*ATGAAGATGTGTGTGTCTTTAAGTGCTCAGTGTCCCGAGAGAC	in-frame
BCAS3	ATXN7	known_fusion	0	3	2	30	BOWTIE;BOWTIE+STAR	17:58824640:+	3:63981181:+	ENSG00000141376	ENSG00000163635	ENSE00003639021	ENSE00001418501	TCGACATGGCCCAATTCGAGCGGCTAGAATCTTGCCTGCTCCACAGTTTG*GAAAATCCCACCAGTGCCCAGTACCACCTCACCCATCTCCACACGTATTC	out-of-frame
BCAS4	LINC01441	no_protein,lincrna	0	3	2	30	BOWTIE+BLAT;BOWTIE+STAR	20:49411710:+	20:54040148:-	ENSG00000124243	ENSG00000224008			GCGGGGCGCGCGAGCTCGCGCTCTTCCTGACCCCCGAGCCTGGGGCCGAG*AAAGCCAGAACATGTATTTCTCTTGCTTATCCCAGGCAGGATCTAAATAT	CDS(truncated)/exonic(no-known-CDS)
LRCH3	FYTTD1	cell_lines,1K<gap<10K	5	3	9	30	BOWTIE;BOWTIE+BLAT;BOWTIE+STAR	3:197518411:+	3:197483297:+	ENSG00000186001	ENSG00000122068	ENSE00001366174	ENSE00003660110	CGGGGAGCGGCCAACCACGACCTGACGGACACCACCCGGGCGG*ATGATATCATCAAGTTGAATCGAAAGGAAGGGAAGAAGCAGAA	in-frame
RPS6KB1	DIAPH3	ribosomal_protein,known_fusion	0	2	6	29	BOWTIE	17:58007535:+	13:60240980:-	ENSG00000108443	ENSG00000139734	ENSE00003473226	ENSE00001475477	TGCAGTTAGAAAGAGAGGGAATATTTATGGAAGACACTGCCTG*AAAATCAGAAAGTGCAGTTGACAGAAGGGTCACGTTCACACTA	out-of-frame
RSBN1	AP4B1-AS1	no_protein,antisense,known_fusion	0	2	3	26	BOWTIE	1:114354332:-	1:114442494:+	ENSG00000081019	ENSG00000226167	ENSE00001142071	ENSE00001747570	GAGAGGACTGGAGGGGTGCCTCTGATCAAAGCCCCCAAGAGAG*GTTCTCAAGAAGGAAAAGGAGCAGACACCTACCTATGGCAAAG	CDS(truncated)/exonic(no-known-CDS)
TAF4	BRIP1	known_fusion,cell_lines	0	2	3	29	BOWTIE	20:60639507:-	17:59926617:-	ENSG00000130699	ENSG00000136492	ENSE00001379037	ENSE00000925248	CCTCAGAACCCGACCAACATCCAGAACTTCCAGCTGCCCCCAG*ACTCCCCTGAAAAAACCACTCTGGCTGCAAAGTTATCTGCTAA	in-frame	ENST00000252996:1360/ENST00000577598:380;ENST00000252996:1360/ENST00000259008:648
ATXN7L3	FAM171A2	known_fusion,100K<gap<200K	0	1	2	27	BOWTIE	17:42275388:-	17:42433956:-	ENSG00000087152	ENSG00000161682	ENSE00002829236	ENSE00003640902	GGAGGAAATGTCTTTGTCTGGCCTGGATAACAGCAAACTAGAG*GTGCCCGCTCCCAGCCCTTGGTGCAGTTCCAGCGCCGGGCTGC	out-of-frame	ENST00000587097:468/ENST00000293443:601;ENST00000589805:254/ENST00000293443:601;ENST00000389384:360/ENST00000293443:601;ENST00000590169:202/ENST00000293443:601;ENST00000454077:51/ENST00000293443:601
MCF-7 Tam1
BCAS4	BCAS3	known_fusion,chimerdb2,gtex	0	174	34	39	BOWTIE;BOWTIE+STAR	20:49411710:+	17:59445688:+	ENSG00000124243	ENSG00000141376	ENSE00001952820	ENSE00003624722	GCGGGGCGCGCGAGCTCGCGCTCTTCCTGACCCCCGAGCCTGGGGCCGAG*GTACCTTTGACAGGAGCGTGACCCTGCTGGAGGTGTGCGGGAGCTGGCCT	out-of-frame
ARFGEF2	SULF2	known_fusion,cell_lines	0	84	31	40	BOWTIE;BOWTIE+BLAT;BOWTIE+STAR	20:47538547:+	20:46365686:-	ENSG00000124198	ENSG00000196562	ENSE00001456459	ENSE00003617788	GAAGCGGCCCCAGCACTCCCAGCTGCGCAGGGCCTGCCAGGTGGCGCTCG*GTTCCATGCAGGTGATGAACAAGACCCGGCGCATCATGGAGCAGGGCGGG	in-frame	ENST00000371917:121/ENST00000359930:1028;ENST00000371917:121/ENST00000484875:845;ENST00000371917:121/ENST00000437955:423;ENST00000371917:121/ENST00000467815:783
BCAS4	ZMYND8	known_fusion	7	30	12	35	BOWTIE;BOWTIE+BLAT;BOWTIE+STAR	20:49411710:+	20:45850125:-	ENSG00000124243	ENSG00000101040	ENSE00001952820	ENSE00001289547	GCGGGGCGCGCGAGCTCGCGCTCTTCCTGACCCCCGAGCCTGGGGCCGAG*CTACTGCTCCTCAGCAGGAAGCGGATGCTGAGGTGAACACAGAAACACTA	out-of-frame
TXLNG	SYAP1	adjacent,known_fusion,chimerdb2,10K<gap<100K	0	29	13	33	BOWTIE;BOWTIE+BLAT;BOWTIE+STAR	X:16804712:+	X:16753350:+	ENSG00000086712	ENSG00000169895	ENSE00001937459	ENSE00003660043	AGGCGACTGAGGCCGGACGGGGCGGACGGCGACGCAGCCCGCGGCAGAAG*ACTATTTATTTAACTTTGCATCTGCTGCCACAAAAAAGATAACTGAATCA	out-of-frame	ENST00000398155:158/ENST00000380155:269;ENST00000380122:163/ENST00000380155:269	MATRVEEAARGRGGGAEEATEAGRGGRRRSPRQKTIYLTLHLLPQKR;MATRVEEAARGRGGGAEEATEAGRGGRRRSPRQKTIYLTLHLLPQKR
RPS6KB1	VMP1	ribosomal_protein,known_fusion,chimerdb2,tcga,cell_lines,10K<gap<100K	1	24	5	38	BOWTIE;BOWTIE+BLAT;BOWTIE+STAR	17:57992064:+	17:57917129:+	ENSG00000108443	ENSG00000062716	ENSE00003567383	ENSE00002943049	TAACAGGAGCAAATACTGGGAAAATATTTGCCATGAAGGTGCTTAAAAAG*GGAGAAAACTGGTTGTCCTGGATGTTTGAAAAGTTGGTCGTTGTCATGGT	in-frame
ESR1	CCDC170	adjacent,known_fusion,tcga,10K<gap<100K	0	22	9	38	BOWTIE+STAR	6:152023140:+	6:151894309:+	ENSG00000091831	ENSG00000120262			TTCTTGAAAAAGGATGTAGATTTTAATCTGAACTTTGAACCATCACTGAG*GACCTGCTCAGTGCTGTAGAAGCAAAAGAAGCTCTTGAAAGGGAAGTTAA	UTR/CDS(truncated)
RSBN1	AP4B1-AS1	no_protein,antisense,known_fusion	0	21	10	35	BOWTIE;BOWTIE+BLAT;BOWTIE+STAR	1:114354332:-	1:114442494:+	ENSG00000081019	ENSG00000226167	ENSE00001142071	ENSE00001747570	AAACGGCGAGAGGACTGGAGGGGTGCCTCTGATCAAAGCCCCCAAGAGAG*GTTCTCAAGAAGGAAAAGGAGCAGACACCTACCTATGGCAAAGATGGCAG	CDS(truncated)/exonic(no-known-CDS)
TTC6	RP11-356O9.1	no_protein,adjacent,lincrna,known_fusion,rp11_gene,rp_gene,10K<gap<100K	0	15	14	40	BOWTIE+BLAT;BOWTIE+STAR	14:38065213:+	14:38033424:+	ENSG00000139865	ENSG00000258414			TAGCAGAGCGGAGGCGCTGCCACGAAACTCGTACCTGCGGCTAAGAGCAG*CATTGCAGAAGCTGCTTCCATGTCCTTAAGGTGACAAAGCATATGAGGAC	UTR/exonic(no-known-CDS)
CLTC	RPS6KB1	ribosomal_protein,cell_lines,100K<gap<200K	0	13	5	31	BOWTIE;BOWTIE+BLAT;BOWTIE+STAR	17:57763169:+	17:58022767:+	ENSG00000141367	ENSG00000108443	ENSE00002813683	ENSE00003664955	ATTTTGCCATGCCCTATTTCATCCAGGTCATGAAGGAGTACTTGACAAAG*GGTTTTACATATGTGGCTCCATCTGTACTTGAAAGTGTGAAAGAAAAGTT	in-frame
KIAA1919	AMD1		0	10	8	42	BOWTIE+BLAT;BOWTIE+STAR	6:111580753:+	6:111208708:+	ENSG00000173214	ENSG00000123505			CGCGGCGGCAGCAAGACGACTTCTCCGGAGCCGCCGAGCTGGAGTTAGAG*ATCTGAGTGGGACATACTTTTGAAGGATGTGCAATGTTCAATCATAAGTG	UTR/CDS(truncated)
ABCA5	PPP4R1L	no_protein,pseudogene,known_fusion	0	9	7	28	BOWTIE;BOWTIE+BLAT;BOWTIE+STAR	17:67309233:-	20:56847931:-	ENSG00000154265	ENSG00000124224	ENSE00001186928	ENSE00003744545	AGCAGCATCATGCAGAAAGTGTCTACTGATCATCTACCTGATG*GCAGATTATTGCCAGAGGGCTGCTTGATATCTTCCGGGACTTC	CDS(truncated)/exonic(no-known-CDS)
RSBN1L	PHTF2	adjacent,10K<gap<100K,readthrough	0	7	4	28	BOWTIE;BOWTIE+STAR	7:77379381:+	7:77469538:+	ENSG00000187257	ENSG00000006576	ENSE00003680399	ENSE00001532681	GAAAGATATAGAGACAACGACTATGTCCAATTTTCATGCTCAG*CCTAAAATGACCAATGTGTGATTTCAGTGGAATAAATGGCGTC	CDS(truncated)/UTR
POP1	MATN2	known_fusion,10K<gap<100K	0	6	3	39	BOWTIE+BLAT;BOWTIE+STAR	8:99129618:+	8:99042690:+	ENSG00000104356	ENSG00000132561			TCGCGGAGGCTTGTCATTCTGACCCGGGGATTCCTCACAGCGTCTGGCAG*GTATCACTATGTATGCTGTTGGGGTAGGAAAAGCCATTGAGGAGGAACTA	UTR/CDS(truncated)
ZMYND8	USP32	known_fusion	0	6	3	34	BOWTIE+BLAT;BOWTIE+STAR	20:45910846:-	17:58422969:-	ENSG00000101040	ENSG00000170832			AGGGATAAAGACGGGCAGGTCGATGCCCGATTCTTTGGACAACATGACAG*TTACAGATGTAGAGCTAAAACGACTGAAGGATGCTTTCAAGAGGACCTGT	out-of-frame
TANC2	CA4	known_fusion,cell_lines	0	5	2	26	BOWTIE;BOWTIE+BLAT	17:61151375:+	17:58232675:+	ENSG00000170921	ENSG00000167434	ENSE00001558906	ENSE00003477864	GGATCGAAGACAGTCAAGTGTAGACTCTCGCCAAAGCCGCTCTGGGCAAG*AGTCACACTGGTGCTACGAGGTTCAAGCCGAGTCCTCCAACTACCCCTGC	in-frame	ENST00000389520:139/ENST00000586876:152;ENST00000389520:139/ENST00000300900:158;ENST00000424789:143/ENST00000586876:152;ENST00000424789:143/ENST00000300900:158;ENST00000580068:70/ENST00000586876:152;ENST00000580068:70/ENST00000300900:158
AC099850.1	VMP1	no_protein,antisense,known_fusion	0	4	4	29	BOWTIE	17:57184952:+	17:57915656:+	ENSG00000224738	ENSG00000062716	ENSE00001640332	ENSE00003569645	CTACAGTTTCCTGCCAGATGTGTAAAGATTGCAAGAATTGAAG*TGCTGTCCCCGGCATAGGTCCATCTCTGCAGAAGCCATTTCAG	exonic(no-known-CDS)/CDS(truncated)
ATP1A1	ZFP64	known_fusion	0	3	4	30	BOWTIE	1:116939356:+	20:50668671:-	ENSG00000163399	ENSG00000020256	ENSE00001634637	ENSE00001523463	TTGCTGCCCGCCTCAACATCCCAGTCAGCCAGGTGAACCCCAG*GGTGTTGCTATGTTGCCTAGATGGAATGCAGTGGCATGATCAC	out-of-frame	ENST00000369496:2145/ENST00000371518:1372;ENST00000537345:2336/ENST00000371518:1372;ENST00000295598:2225/ENST00000371518:1372
PDE8A	SCAND2P	no_protein,pseudogene,known_fusion	0	3	3	36	BOWTIE;BOWTIE+BLAT	15:85525579:+	15:85180578:+	ENSG00000073417	ENSG00000176700	ENSE00001655579	ENSE00001238410	GCGGCGCCGGCCTCTTGGAGTCGGAGCTTCGCGACGGCAGCGGCAAGAAG*CCCTGCCTGATGTGGCTCTGGGAATTCCTGCAGAGAAGAGCAGGGGTGGC	CDS(truncated)/exonic(no-known-CDS)
SMARCC1	EMCN		0	3	2	34	BOWTIE+BLAT	3:47779519:-	4:101611819:-	ENSG00000173473	ENSG00000164035			TGGATCGTAATGTGGAAATGTTTATGAACATTGAAAAAACATTGGTGCAG*ATGGAGTCTCACTCTGTCACCCAGGCTGGAGTGCAGTGACATGATCTTGG	CDS(truncated)/intronic
GATAD2B	NUP210L	known_fusion,tcga,10K<gap<100K	0	2	3	24	BOWTIE	1:153895209:-	1:154000073:-	ENSG00000143614	ENSG00000143552	ENSE00001447691	ENSE00001072789	CCTGAGGAGGCGAGCTAGCCGGGAGTTACACCGCCACCGCCAG*GTGTTTGAAAAACTCCAACTCTTCTATCCAGAGTGCCAACCAG	UTR/CDS(truncated)
MTAP	CDKN2B-AS1	no_protein,antisense,known_fusion,cacg,tcga,10K<gap<100K	0	1	3	30	BOWTIE	9:21818201:+	9:22097257:+	ENSG00000099810	ENSG00000240498	ENSE00003480943	ENSE00001714305	TTCAGCCCGGCGATATTGTCATTATTGATCAGTTCATTGACAG*GTGGAGAACTTCAGTAGAGGAAGTGGCAGGAATTTGGGAATGA	CDS(truncated)/exonic(no-known-CDS)
T-47D
KIAA0232	LINC01511	no_protein,lincrna	0	12	7	38	BOWTIE+BLAT;BOWTIE+STAR	4:6784568:+	5:1364806:-	ENSG00000170871	ENSG00000250584			AGAGGAGAGGCGCCCCCGCCGGCCGCCGCGCCGCCCGGCAGCCTCGGCAG*ACTTTATCTTCTATTCCGTTGGTCTGCCTATCTAGAAAGCAAAATTTCAA	UTR/exonic(no-known-CDS)
RERG	CBFB	known_fusion	0	11	11	29	BOWTIE;BOWTIE+BLAT;BOWTIE+STAR	12:15370363:-	16:67100585:+	ENSG00000134533	ENSG00000067955	ENSE00001158750	ENSE00003658049	GTCAAACTGGCAATATTTGGGAGAGCAGGCGTGGGCAAGTCAG*GTATATTTGAAGGCTCCCATGATTCTGAATGGAGTCTGTGTTA	out-of-frame
VPS26A	FAM149B1		0	8	2	43	BOWTIE+BLAT;BOWTIE+STAR	10:70892803:+	10:74968377:+	ENSG00000122958	ENSG00000138286			AAGTAGAAAAACACTATCTCTTCTATGACGGAGAATCCGTTTCAGGAAAG*ATTTGGTATAAGGGGAAAGAAGTTACATTTTTCATCTTCTTATGCTCATA	out-of-frame	ENST00000373382:806/ENST00000242505:717;ENST00000263559:279/ENST00000242505:717;ENST00000489794:150/ENST00000242505:717;ENST00000489656:275/ENST00000242505:717;ENST00000395098:279/ENST00000242505:717
VGLL4	SH3BP5	known_fusion,tcga	0	4	2	47	BOWTIE+BLAT;BOWTIE+STAR	3:11643307:-	3:15372073:-	ENSG00000144560	ENSG00000131370			TGTGACAACGACCACGTCTCCAAAATGAGTCGCATCTTCAACCCCCATCT*GGAGAACTGGAGAAGTTAAATCAGTCCACGGATGATATCAACAGACGGGA	out-of-frame
ECD	NUTM2B-AS1	no_protein,antisense	0	3	2	27	BOWTIE	10:74927624:-	10:81451812:-	ENSG00000122882	ENSG00000225484	ENSE00001894695	ENSE00003068054	GAAAGGTGCCACAGCAGAGACGCGAAGGAGAGGCCCTAGAACC*GATTTAAACCTCAGACACAGGGAGCTGACCTATTCACCTTAGA	UTR/exonic(no-known-CDS)
MALAT1	AHNAK		0	3	1	48	BOWTIE+BLAT	11:65270624:-	11:62297835:-	ENSG00000279576	ENSG00000124942			GTTAAACTTATCTGTTAACAGCTGCCTGCTGTTTTCTGCTCCCAGATGAA*ATGAAAGTGCCAGATGTTGACATTAAAGGGCCCAAAGTTGACATTAGTGC	UTR/CDS(truncated)
T-47D Tam1
RERG	CBFB	known_fusion	0	20	12	46	BOWTIE;BOWTIE+BLAT;BOWTIE+STAR	12:15370363:-	16:67100585:+	ENSG00000134533	ENSG00000067955	ENSE00001158750	ENSE00003658049	TGCGGAGGTCAAACTGGCAATATTTGGGAGAGCAGGCGTGGGCAAGTCAG*GTATATTTGAAGGCTCCCATGATTCTGAATGGAGTCTGTGTTATCTGGAA	out-of-frame
MECOM	CFAP70	known_fusion	0	15	4	30	BOWTIE;BOWTIE+BLAT;BOWTIE+STAR	3:168861486:-	10:75035356:-	ENSG00000085276	ENSG00000156042	ENSE00003648844	ENSE00003591628	TTATGATCAGCACAACCTTGTTGCATGCCAGATAAATGATCAG*TATGTGCACAGAGTGCTTGCACATGAGCTGTTATGCCCTCAAG	in-frame	ENST00000494292:608/ENST00000433268:952;ENST00000494292:608/ENST00000310715:2852;ENST00000494292:608/ENST00000355577:2843;ENST00000264674:277/ENST00000433268:952;ENST00000264674:277/ENST00000310715:2852;ENST00000264674:277/ENST00000355577:2843
CTDSPL2	EIF3J	adjacent,1K<gap<10K,readthrough	0	12	14	46	BOWTIE;BOWTIE+BLAT;BOWTIE+STAR	15:44719970:+	15:44846751:+	ENSG00000137770	ENSG00000104131	ENSE00001870130	ENSE00003555791	GTCGGGACCATCGCCGGAGCCTGAGGACACTTCTCTGTCGTCACAGTTAG*TTAGAAGAACCCGAAGAACCTAAAGTGCTAACACCAGAAGAACAATTAGC	UTR/CDS(truncated)
ABCC11	ABCC12	adjacent,duplicates,10K<gap<100K,readthrough	0	10	2	37	BOWTIE+BLAT;BOWTIE+STAR	16:48201064:-	16:48180385:-	ENSG00000121270	ENSG00000140798			CAGTCTGCGACCTTCTTGTTTGGAGATGAGAACTTCTCCTGGAAGCAGGG*AGTGAAAGTGTCCCCAGGCCAAAAGCCCAGGGCTCCAGGCTGCCATCAGG	UTR/UTR
TRIM3	HPX	adjacent,1K<gap<10K,readthrough	0	6	2	39	BOWTIE+BLAT;BOWTIE+STAR	11:6470536:-	11:6461960:-	ENSG00000110171	ENSG00000110169			ACTCCAATGGAAACATCATTGTGGCTGACTGGGGCAACAGCCGCATCCAG*GACTAGTGCCCATGGGAATGTTGCTGAAGGCGAGACCAAGCCAGACCCAG	out-of-frame
VGLL4	SH3BP5	known_fusion,tcga	0	6	6	47	BOWTIE;BOWTIE+BLAT;BOWTIE+STAR	3:11643307:-	3:15372073:-	ENSG00000144560	ENSG00000131370	ENSE00003671158	ENSE00003478513	TGTGACAACGACCACGTCTCCAAAATGAGTCGCATCTTCAACCCCCATCT*GGAGAACTGGAGAAGTTAAATCAGTCCACGGATGATATCAACAGACGGGA	out-of-frame
RP11-356O9.1	TTC6	no_protein,adjacent,lincrna,known_fusion,rp11_gene,rp_gene,10K<gap<100K,readthrough	0	4	2	38	BOWTIE+BLAT;BOWTIE+STAR	14:38033571:+	14:38075868:+	ENSG00000258414	ENSG00000139865			AAGAGGAGAAAGAGTGCTCTAAAATATCACCAATGGACTGCAACATGTAT*GAAAACCCTTTCCTGTATGCCATCTGTTTTCTGTGGGGCCCTGAGTGATG	intronic/UTR
RPN1	MALAT1	no_protein,lincrna	0	3	2	18	BOWTIE+STAR	3:128342638:-	11:65271166:+	ENSG00000163902	ENSG00000251562			GCCAAAAATCTGGTAGAACAGCACGTTCAGAACTTTGTGGTGTGTTCTGC*CAATCTTGGGGGGGATTCTTCTCTAATCTTTCAGAAACTTTGTCTGCGAA	intronic/exonic(no-known-CDS)
T-47D Tam2
INSIG1	RBM33		0	26	6	39	BOWTIE+BLAT;BOWTIE+STAR	7:155090407:+	7:155556503:+	ENSG00000186480	ENSG00000184863			CATCTTTTCCTCCGCCTGGTGGGTCCCTCCCTGCTGCGGGACAGCAGCTG*CAGGGAGGAGAGAGCGATGGCTTTTTTCACCCAGAAGGCCAGCCCCAGCG	CDS(truncated)/CDS(no-known-start-or-end)
MECOM	CFAP70	known_fusion	0	25	4	36	BOWTIE+BLAT;BOWTIE+STAR	3:168861486:-	10:75035356:-	ENSG00000085276	ENSG00000156042			CTGGCTGTTATGATCAGCACAACCTTGTTGCATGCCAGATAAATGATCAG*TATGTGCACAGAGTGCTTGCACATGAGCTGTTATGCCCTCAAGGAGGCCC	in-frame	ENST00000494292:608/ENST00000433268:952;ENST00000494292:608/ENST00000310715:2852;ENST00000494292:608/ENST00000355577:2843;ENST00000264674:277/ENST00000433268:952;ENST00000264674:277/ENST00000310715:2852;ENST00000264674:277/ENST00000355577:2843
KIAA0232	LINC01511	no_protein,lincrna	0	8	3	38	BOWTIE+BLAT;BOWTIE+STAR	4:6784568:+	5:1364806:-	ENSG00000170871	ENSG00000250584			AGAGGAGAGGCGCCCCCGCCGGCCGCCGCGCCGCCCGGCAGCCTCGGCAG*ACTTTATCTTCTATTCCGTTGGTCTGCCTATCTAGAAAGCAAAATTTCAA	UTR/exonic(no-known-CDS)
VPS26A	FAM149B1		0	8	3	46	BOWTIE+BLAT;BOWTIE+STAR	10:70892803:+	10:74968455:+	ENSG00000122958	ENSG00000138286			AAGTAGAAAAACACTATCTCTTCTATGACGGAGAATCCGTTTCAGGAAAG*CTTTTGTTCTATGGAAAGAGATGAGGAAGACTCTATAATCGTCTCAGAAG	out-of-frame
COPRS	AC117947.1	no_protein,pseudogene	67	5	2	26	BOWTIE+BLAT;BOWTIE+STAR	17:30186120:-	2:141441367:-	ENSG00000172301	ENSG00000236440			CTCGGGGCCCGCCGCTGCCTAGCGCGCGGGGGGCGCCCCCCAGCCCGGAG*GCTGGCTTTGCTACAGCTGACCACTCCTGTCAGGAGAGAGAGACTGAGAA	CDS(truncated)/exonic(no-known-CDS)
PRLR	MALAT1	no_protein,lincrna	0	5	2	40	BOWTIE+STAR	5:35222275:-	11:65273032:+	ENSG00000113494	ENSG00000251562			CAAGCTAGTCTCCTGCCTCAGCCTCCCGAGTAGCTGGGACTACAGGCACG*CGCCACCCCGTGCCTTTTGATCTAGCACAGACCCTTCACCCCTCACCTCG	intronic/exonic(no-known-CDS)
TRPS1	MALAT1	no_protein,lincrna	0	4	1	50	BOWTIE+STAR	8:116424787:-	11:65267271:+	ENSG00000104447	ENSG00000251562			GGATGCACTGTCAGATTAACTTATTTCATTAAAGAAGTTGGGAGAACAAA*TAGGAAACAAAAAGCTAAGGGCAAAATGTACAAACTTAGAAGAAAATTGG	UTR/exonic(no-known-CDS)
RERG	CBFB	known_fusion	0	3	2	28	BOWTIE	12:15370363:-	16:67100585:+	ENSG00000134533	ENSG00000067955	ENSE00001158750	ENSE00003658049	GTCAAACTGGCAATATTTGGGAGAGCAGGCGTGGGCAAGTCAG*GTATATTTGAAGGCTCCCATGATTCTGAATGGAGTCTGTGTTA	out-of-frame
ZR-75-1
HOMER1	SREK1	cell_lines	0	23	3	37	BOWTIE+BLAT;BOWTIE+STAR	5:78775562:-	5:65464934:+	ENSG00000152413	ENSG00000153914			TAGAGAGTTGATAGATTTTAACTGGATGATGGTTTTTATCACTATTACTG*GTGTACATCTGTTTTGTTACAATTTAATAAGCAGTTAGGATACCTCGTTA	intronic/UTR
SREK1	HOMER1	cell_lines	0	23	8	35	BOWTIE;BOWTIE+BLAT;BOWTIE+STAR	5:65460725:+	5:78752841:-	ENSG00000153914	ENSG00000152413	ENSE00003597468	ENSE00001386390	TCTAGCTCAAAATCCCATTCTAGAAGGAAAAGATCACAATCAAAACACAG*GGAACAACCTATCTTCAGCACTCGAGCTCATGTCTTCCAAATTGACCCAA	in-frame	ENST00000334121:1160/ENST00000282260:26;ENST00000334121:1160/ENST00000508576:26;ENST00000334121:1160/ENST00000334082:1449;ENST00000380918:1313/ENST00000282260:26;ENST00000380918:1313/ENST00000508576:26;ENST00000380918:1313/ENST00000334082:1449
PLCH2	KHDRBS1	cell_lines	0	21	13	37	BOWTIE;BOWTIE+BLAT;BOWTIE+STAR	1:2418815:+	1:32495899:+	ENSG00000149527	ENSG00000121774	ENSE00003688902	ENSE00003662069	GGTGGACATGTATGCTTGGGTCCTGCAGGCTGGCTGCCGCTGCGTGGAGG*AAATTGAGAAGATTCAGAAAGGAGACTCAAAAAAGGATGATGAGGAGAAT	in-frame	ENST00000419816:1388/ENST00000327300:550;ENST00000419816:1388/ENST00000492989:383;ENST00000449969:1194/ENST00000327300:550;ENST00000449969:1194/ENST00000492989:383;ENST00000378486:1388/ENST00000327300:550;ENST00000378486:1388/ENST00000492989:383
EXOSC10	KPNA6	cell_lines	0	10	6	38	BOWTIE;BOWTIE+BLAT;BOWTIE+STAR	1:11136899:-	1:32622454:+	ENSG00000171824	ENSG00000025800	ENSE00003675727	ENSE00003462921	TGCTGGGTACCACATGCCTGATTGCCACAGCTGTCATCACGTTATTTAAT*CTTTTTAAACGGAGAAATGTGGAGCTGATTAATGAAGAAGCTGCCATGTT	in-frame	ENST00000376936:2036/ENST00000471599:212;ENST00000376936:2036/ENST00000373625:232;ENST00000304457:2024/ENST00000471599:212;ENST00000304457:2024/ENST00000373625:232
PDCD4	RBM20	10K<gap<100K	0	5	3	42	BOWTIE;BOWTIE+BLAT;BOWTIE+STAR	10:112635828:+	10:112540559:+	ENSG00000150593	ENSG00000203867	ENSE00003566915	ENSE00001603282	AGGGAAAATGGATGTAGAAAATGAGCAGATACTGAATGTAAACCCTGCAG*TGCCGCCAAGCTCCTGGACAAGAACCCATTCTCGGTCAGTAACCCGAACC	out-of-frame	ENST00000280154:317/ENST00000369519:250;ENST00000444997:169/ENST00000369519:250	MDVENEQILNVNPAVPPSSWTRTHSRSVTRTLCFLHLPVSSWLNCRPSSPSTG;MDVENEQILNVNPAVPPSSWTRTHSRSVTRTLCFLHLPVSSWLNCRPSSPSTG
RP11-356O9.1	TTC6	no_protein,adjacent,lincrna,known_fusion,rp11_gene,rp_gene,10K<gap<100K,readthrough	0	5	2	45	BOWTIE+BLAT	14:38033571:+	14:38075868:+	ENSG00000258414	ENSG00000139865			AAGAGGAGAAAGAGTGCTCTAAAATATCACCAATGGACTGCAACATGTAT*GAAAACCCTTTCCTGTATGCCATCTGTTTTCTGTGGGGCCCTGAGTGATG	intronic/UTR
KB-7G2.8	ANKRD62	no_protein	51	4	4	30	BOWTIE+STAR	22:17160294:-	18:12122392:+	ENSG00000273244	ENSG00000181626			ATGTGAAAGATCAATAGAGGATAAAAAGTGTTACTGTGAACGACTTAAAA*TAAAATTTCAAAAAATGAAAAATAATATTAGCGTACTACAAAAGGTACTA	exonic(no-known-CDS)/CDS(truncated)
AFG3L2	SPIRE1	adjacent,cell_lines,10K<gap<100K	0	3	4	39	BOWTIE;BOWTIE+BLAT;BOWTIE+STAR	18:12376968:-	18:12546903:-	ENSG00000141385	ENSG00000134278	ENSE00001255364	ENSE00003507382	TCCTCGTGCCTGGCGGCGTGGGCCCGGGCGAGCAGCCCTGCCTCCGGACG*GTCATTGAATCTTTGGGAATTATTATTTATAAAGCACTGGACTATGGTTT	in-frame	ENST00000269143:346/ENST00000626255:13;ENST00000269143:346/ENST00000409402:641;ENST00000269143:346/ENST00000410092:552;ENST00000269143:346/ENST00000453447:122;ENST00000269143:346/ENST00000497844:171
STAG3L4	TYW1	no_protein,pseudogene,10K<gap<100K	0	3	2	40	BOWTIE+BLAT;BOWTIE+STAR	7:66767872:+	7:66548417:+	ENSG00000106610	ENSG00000198874			ACGTGCAAGGCAGGAGCGGCGGCCCAGCGCCCGGCGTTGGCCACCTACAG*GCACCACACCAACCCCGTGGGCACTGAGTGGCGGTGGAAGATGGACCAGC	exonic(no-known-CDS)/CDS(truncated)
ZR-75-1 Tam1
HOMER1	SREK1	cell_lines	0	23	4	38	BOWTIE+BLAT;BOWTIE+STAR	5:78808593:-	5:65465879:+	ENSG00000152413	ENSG00000153914			GTAGCATAAGAGCTGAAACTTCAGAGCAAGTTTTCATTGGGCAAAATGGG*GAGTAGATCCCATAATAGATCACGTTCAAGACAGAAAGACAGACGTAGAT	in-frame
SREK1	HOMER1	cell_lines	0	23	6	35	BOWTIE;BOWTIE+BLAT;BOWTIE+STAR	5:65460725:+	5:78752841:-	ENSG00000153914	ENSG00000152413	ENSE00003597468	ENSE00001386390	TCTAGCTCAAAATCCCATTCTAGAAGGAAAAGATCACAATCAAAACACAG*GGAACAACCTATCTTCAGCACTCGAGCTCATGTCTTCCAAATTGACCCAA	in-frame	ENST00000334121:1160/ENST00000282260:26;ENST00000334121:1160/ENST00000508576:26;ENST00000334121:1160/ENST00000334082:1449;ENST00000380918:1313/ENST00000282260:26;ENST00000380918:1313/ENST00000508576:26;ENST00000380918:1313/ENST00000334082:1449
AFG3L2	SPIRE1	adjacent,cell_lines,10K<gap<100K	0	17	20	44	BOWTIE;BOWTIE+BLAT;BOWTIE+STAR	18:12376968:-	18:12546903:-	ENSG00000141385	ENSG00000134278	ENSE00001255364	ENSE00003507382	TCCTCGTGCCTGGCGGCGTGGGCCCGGGCGAGCAGCCCTGCCTCCGGACG*GTCATTGAATCTTTGGGAATTATTATTTATAAAGCACTGGACTATGGTTT	in-frame	ENST00000269143:346/ENST00000626255:13;ENST00000269143:346/ENST00000409402:641;ENST00000269143:346/ENST00000410092:552;ENST00000269143:346/ENST00000453447:122;ENST00000269143:346/ENST00000497844:171
PLCH2	KHDRBS1	cell_lines	0	14	12	46	BOWTIE;BOWTIE+BLAT;BOWTIE+STAR	1:2418815:+	1:32495899:+	ENSG00000149527	ENSG00000121774	ENSE00003688902	ENSE00003662069	GGTGGACATGTATGCTTGGGTCCTGCAGGCTGGCTGCCGCTGCGTGGAGG*AAATTGAGAAGATTCAGAAAGGAGACTCAAAAAAGGATGATGAGGAGAAT	in-frame	ENST00000419816:1388/ENST00000327300:550;ENST00000419816:1388/ENST00000492989:383;ENST00000449969:1194/ENST00000327300:550;ENST00000449969:1194/ENST00000492989:383;ENST00000378486:1388/ENST00000327300:550;ENST00000378486:1388/ENST00000492989:383
EXOSC10	KPNA6	cell_lines	0	12	7	37	BOWTIE;BOWTIE+BLAT;BOWTIE+STAR	1:11136899:-	1:32622454:+	ENSG00000171824	ENSG00000025800	ENSE00003675727	ENSE00003462921	TGCTGGGTACCACATGCCTGATTGCCACAGCTGTCATCACGTTATTTAAT*CTTTTTAAACGGAGAAATGTGGAGCTGATTAATGAAGAAGCTGCCATGTT	in-frame	ENST00000376936:2036/ENST00000471599:212;ENST00000376936:2036/ENST00000373625:232;ENST00000304457:2024/ENST00000471599:212;ENST00000304457:2024/ENST00000373625:232
COG5	SLC26A3		0	8	3	29	BOWTIE	7:107194730:-	7:107412553:-	ENSG00000164597	ENSG00000091138	ENSE00003356223	ENSE00003564336	GAAGATTTACTGGCACAAGCAACTGGGATTGAGTCGTTGGAAG*ATTTTGCAAGAATTTATCAGGATCAAGGTAGATGTGTATATCG	out-of-frame	ENST00000393603:657/ENST00000340010:2193;ENST00000297135:910/ENST00000340010:2193;ENST00000347053:436/ENST00000340010:2193
PUM1	SFPQ	cell_lines	0	5	3	30	BOWTIE	1:31532051:-	1:35657130:-	ENSG00000134644	ENSG00000116560	ENSE00003607854	ENSE00000956026	ACATCGATGGCCTACTGGGGATAACATTCATGCAGAACATCAG*GGGTTTAAAGCCAATTTGTCTCTCTTGAGGAGGCCTGGAGAGA	in-frame
RAD9A	FUT10		0	5	4	24	BOWTIE	11:67088804:+	8:33319243:-	ENSG00000172613	ENSG00000172728	ENSE00003727734	ENSE00003609955	CTGGGGGCCACAAATGCTCCTTCTCCTGGAGACGCAACTCAAG*AATTTTTTTGATTCCTTCTTATTTGGAGAAATCTCCAGCTGCT	UTR/UTR
ZNF232	SCIMP	10K<gap<100K	0	5	3	27	BOWTIE	17:5012221:-	17:5118293:-	ENSG00000167840	ENSG00000161929	ENSE00003597565	ENSE00001274411	ATCCAGCTCCAGCCTAAGGAGACCCAGCCTTTCCCAAAGAGTG*GAATGTTCTTAATGAGTCGCCAGTTCAATTACCGCCTCTGCCA	out-of-frame
FOXJ3	CAMTA1	known_fusion	0	4	3	43	BOWTIE+STAR	1:42800730:-	1:7700460:+	ENSG00000198815	ENSG00000171735			ACGGAGCGGCCGGGGGCTCGGCCGGGCCGTCCCGGCCTGCGCAGCCTGAG*AACCCCGACATCGTCCTGGTGCACTACCTGAACGTGCCGGCCATCGAGGA	UTR/CDS(truncated)
PDCD4	RBM20	10K<gap<100K	0	4	4	29	BOWTIE;BOWTIE+BLAT	10:112635828:+	10:112540559:+	ENSG00000150593	ENSG00000203867	ENSE00003566915	ENSE00001603282	ATGGATGTAGAAAATGAGCAGATACTGAATGTAAACCCTGCAG*TGCCGCCAAGCTCCTGGACAAGAACCCATTCTCGGTCAGTAAC	out-of-frame	ENST00000280154:317/ENST00000369519:250;ENST00000444997:169/ENST00000369519:250	MDVENEQILNVNPAVPPSSWTRTHSRSVTRTLCFLHLPVSSWLNCRPSSPSTG;MDVENEQILNVNPAVPPSSWTRTHSRSVTRTLCFLHLPVSSWLNCRPSSPSTG
MINOS1	RCC2	known_fusion	0	3	3	35	BOWTIE+BLAT;BOWTIE+STAR	1:19923603:+	1:17755695:-	ENSG00000173436	ENSG00000179051			GCTCGGCAGGAAGTGGGACCGGTGTCTGGCGGATGCGGTCGTGAAGATAG*AAACTTGAAGGGTCAAAGTGCAAAGGGCAGCTTTTGATTTTTGGGGCAAC	out-of-frame	ENST00000617872:133/ENST00000375433:333;ENST00000617872:133/ENST00000375436:474;ENST00000322753:120/ENST00000375433:333;ENST00000322753:120/ENST00000375436:474	MSESELGRKWDRCLADAVVKIET;MSESELGRKWDRCLADAVVKIET;MSESELGRKWDRCLADAVVKIET;MSESELGRKWDRCLADAVVKIET
MINOS1-NBL1	RCC2		0	3	3	35	BOWTIE+BLAT;BOWTIE+STAR	1:19923603:+	1:17755695:-	ENSG00000270136	ENSG00000179051			GCTCGGCAGGAAGTGGGACCGGTGTCTGGCGGATGCGGTCGTGAAGATAG*AAACTTGAAGGGTCAAAGTGCAAAGGGCAGCTTTTGATTTTTGGGGCAAC	in-frame	ENST00000602450:42/ENST00000375433:333;ENST00000602450:42/ENST00000375436:474	GSGTGVWRMRS;GSGTGVWRMRS
ZR-75-1 Tam2
HOMER1	SREK1	cell_lines	0	14	3	28	BOWTIE;BOWTIE+BLAT;BOWTIE+STAR	5:78808593:-	5:65465879:+	ENSG00000152413	ENSG00000153914	ENSE00001536880	ENSE00003484759	AAGAGCTGAAACTTCAGAGCAAGTTTTCATTGGGCAAAATGGG*GAGTAGATCCCATAATAGATCACGTTCAAGACAGAAAGACAGA	in-frame	ENST00000535690:25/ENST00000334121:1161;ENST00000535690:25/ENST00000380918:1314;ENST00000282260:25/ENST00000334121:1161;ENST00000282260:25/ENST00000380918:1314;ENST00000508576:25/ENST00000334121:1161;ENST00000508576:25/ENST00000380918:1314;ENST00000334082:1448/ENST00000334121:1161;ENST00000334082:1448/ENST00000380918:1314	MGSRSHNRSRSRQKDRRRSKSPHKKRSKSRERRKSRSRSHSRDKRKDTREKIKEKERVKEKDREKEREREKEREKEKERGKNKDRDKEREKDREKDKEKDREREREKEHEKDRDKEKEKEQDKEKEREKDRSKEIDEKRKKDKKSRTPPRSYNASRRSRSSSRERRRRRSRSSSRSPRTSKTIKRKSSRSPSPRSRNKKDKKREKERDHISERRERERSTSMRKSSNDRDGKEKLEKNSTSLKEKEHNKEPDSSVSKEVDDKDAPRTEENKIQHNGNCQLNEENLSTKTEAV;MGSRSHNRSRSRQKDRRRSKSPHKKRSKSRERRKSRSRSHSRDKRKDTREKIKEKERVKEKDREKEREREKEREKEKERGKNKDRDKEREKDREKDKEKDRERERE…
SREK1	HOMER1	cell_lines	0	14	8	42	BOWTIE;BOWTIE+BLAT;BOWTIE+STAR	5:65460725:+	5:78752841:-	ENSG00000153914	ENSG00000152413	ENSE00003597468	ENSE00001386390	TCTAGCTCAAAATCCCATTCTAGAAGGAAAAGATCACAATCAAAACACAG*GGAACAACCTATCTTCAGCACTCGAGCTCATGTCTTCCAAATTGACCCAA	in-frame	ENST00000334121:1160/ENST00000282260:26;ENST00000334121:1160/ENST00000508576:26;ENST00000334121:1160/ENST00000334082:1449;ENST00000380918:1313/ENST00000282260:26;ENST00000380918:1313/ENST00000508576:26;ENST00000380918:1313/ENST00000334082:1449	MNSGGGFGLGLGFGLTPTSVIQVTNLSSAVTSEQMRTLFSFLGEIEELRLYPPDNAPLAFSSKVCYVKFRDPSSVGVAQHLTNTVFIDRALIVVPCAEGKIPEESKALSLLAPAPTMTSLMPGAGLLPIPTPNPLTTLGVSLSSLGAIPAAALDPNIATLGEIPQPPLMGNVDPSKIDEIRRTVYVGNLNSQTTTADQLLEFFKQVGEVKFVRMAGDETQPTRFAFVEFADQNSVPRALAFNGVMFGDRPLKINHSNNAIVKPPEMTPQAAAKELEEVMKRVREAQSFISAAIEPESGKSNERKGGRSRSHTRSKSRSSSKSHSRRKRSQSKHREQPIFSTRAHVFQIDPNTKKNWVPTSKHAVTVSYFYDSTRNVYRIISLDGSKAIINSTITPNMTF…
EXOSC10	KPNA6	cell_lines	0	13	6	28	BOWTIE;BOWTIE+BLAT;BOWTIE+STAR	1:11136899:-	1:32622454:+	ENSG00000171824	ENSG00000025800	ENSE00003675727	ENSE00003462921	TACCACATGCCTGATTGCCACAGCTGTCATCACGTTATTTAAT*CTTTTTAAACGGAGAAATGTGGAGCTGATTAATGAAGAAGCTG	in-frame	ENST00000376936:2036/ENST00000471599:212;ENST00000376936:2036/ENST00000373625:232;ENST00000304457:2024/ENST00000471599:212;ENST00000304457:2024/ENST00000373625:232	MAPPSTREPRVLSATSATKSDGEMVLPGFPDADSFVKFALGSVVAVTKASGGLPQFGDEYDFYRSFPGFQAFCETQGDRLLQCMSRVMQYHGCRSNIKDRSKVTELEDKFDLLVDANDVILERVGILLDEASGVNKNQQPVLPAGLQVPKTVVSSWNRKAAEYGKKAKSETFRLLHAKNIIRPQLKFREKIDNSNTPFLPKIFIKPNAQKPLPQALSKERRERPQDRPEDLDVPPALADFIHQQRTQQVEQDMFAHPYQYELNHFTPADAVLQKPQPQLYRPIEETPCHFISSLDELVELNEKLLNCQEFAVDLEHHSYRSFLGLTCLMQISTRTEDFIIDTLELRSDMYILNESLTDPAIVKVFHGADSDIEWLQKDFGLYVVNMFDTHQAARLLNLG…
AFG3L2	SPIRE1	adjacent,cell_lines,10K<gap<100K	0	12	10	44	BOWTIE;BOWTIE+BLAT;BOWTIE+STAR	18:12376968:-	18:12546903:-	ENSG00000141385	ENSG00000134278	ENSE00001255364	ENSE00003507382	TCCTCGTGCCTGGCGGCGTGGGCCCGGGCGAGCAGCCCTGCCTCCGGACG*GTCATTGAATCTTTGGGAATTATTATTTATAAAGCACTGGACTATGGTTT	in-frame	ENST00000269143:346/ENST00000626255:13;ENST00000269143:346/ENST00000409402:641;ENST00000269143:346/ENST00000410092:552;ENST00000269143:346/ENST00000453447:122;ENST00000269143:346/ENST00000497844:171	MAHRCLRLWGRGGCWPRGLQQLLVPGGVGPGEQPCLRTVIESLGIIIYKALDYGLKENEERELSPPLEQLIDHMANTVEADGSNDEGYEAAEEGLGDEDEKRKISAIRSYRDVMKLCAAHLPTESDAPNHYQAVCRALFAETMELHTFLTKIKSAKENLKKIQEMEKSDESSTDLEELKNADWARFWVQVMRDLRNGVKLKKVQERQYNPLPIEYQLTPYEMLMDDIRCKRYTLRKVMVNGDIPPRLKKSAHEIILDFIRSRPPLNPVSARKLKPTPPRPRSLHERILEEIKAERKLRPVSPEEIRRSRLDVTTPESTKNLVESSMVNGGLTSQTKENGLSTSQQVPAQRKKLLRAPTLAELDSSESEEETLHKSTSSSSVSPSFPEEPVLEAVSTRKK…
KLHL5	AP000350.6	no_protein,pseudogene	73	8	2	37	BOWTIE+STAR	4:39088347:+	22:24270138:+	ENSG00000109790	ENSG00000225282			ATCTAAGTAAACTTTTGGCTTATATTAGGCTACCTCTTCTTGCACCACAG*TTCCTGGCAGACATGGAAAATAATGTACTTTTTTGGGATAATATAGAATG	CDS(truncated)/exonic(no-known-CDS)
PDCD4	RBM20	10K<gap<100K	0	6	3	34	BOWTIE+BLAT;BOWTIE+STAR	10:112635828:+	10:112540559:+	ENSG00000150593	ENSG00000203867			AGGGAAAATGGATGTAGAAAATGAGCAGATACTGAATGTAAACCCTGCAG*TGCCGCCAAGCTCCTGGACAAGAACCCATTCTCGGTCAGTAACCCGAACC	out-of-frame	ENST00000280154:317/ENST00000369519:250;ENST00000444997:169/ENST00000369519:250	MDVENEQILNVNPAVPPSSWTRTHSRSVTRTLCFLHLPVSSWLNCRPSSPSTG;MDVENEQILNVNPAVPPSSWTRTHSRSVTRTLCFLHLPVSSWLNCRPSSPSTG
ABCC12	ABCC11	adjacent,duplicates,10K<gap<100K	0	5	2	37	BOWTIE+BLAT	16:48149330:-	16:48237214:-	ENSG00000140798	ENSG00000121270			ATTAAGAAGACGCTCAGGGGAAAGACAGTCGTCCTGGTGACCCACCAGCT*CAGATACCTCCAGGTGCTCCACTGCTGCTCCCTGAATCGGGACCTGGAAC	CDS(truncated)/intronic
TRIM3	HPX	adjacent,1K<gap<10K,readthrough	0	5	4	29	BOWTIE	11:6470536:-	11:6461960:-	ENSG00000110171	ENSG00000110169	ENSE00003511167	ENSE00003661045	TGGAAACATCATTGTGGCTGACTGGGGCAACAGCCGCATCCAG*GACTAGTGCCCATGGGAATGTTGCTGAAGGCGAGACCAAGCCA	out-of-frame	ENST00000525074:2477/ENST00000615166:145;ENST00000525074:2477/ENST00000265983:185;ENST00000359518:2478/ENST00000615166:145;ENST00000359518:2478/ENST00000265983:185;ENST00000345851:2313/ENST00000615166:145;ENST00000345851:2313/ENST00000265983:185;ENST00000536344:2140/ENST00000615166:145;ENST00000536344:2140/ENST00000265983:185	MAKREDSPGPEVQPMDKQFLVCSICLDRYQCPKVLPCLHTFCERCLQNYIPAQSLTLSCPVCRQTSILPEQGVSALQNNFFISSLMEAMQQAPDGAHDPEDPHPLSVVAGRPLSCPNHEGKTMEFYCEACETAMCGECRAGEHREHGTVLLRDVVEQHKAALQRQLEAVRGRLPQLSAAIALVGGISQQLQERKAEALAQISAAFEDLEQALQQRKQALVSDLETICGAKQKVLQSQLDTLRQGQEHIGSSCSFAEQALRLGSAPEVLLVRKHMRERLAALAAQAFPERPHENAQLELVLEVDGLRRSVLNLGALLTTSATAHETVATGEGLRQALVGQPASLTVTTKDKDGRLVRTGSAELRAEITGPDGTRLPVPVVDHKNGTYELVYTARTEGELL…
PLCH2	KHDRBS1	cell_lines	0	4	4	27	BOWTIE;BOWTIE+BLAT	1:2418815:+	1:32495899:+	ENSG00000149527	ENSG00000121774	ENSE00003688902	ENSE00003662069	ATGTATGCTTGGGTCCTGCAGGCTGGCTGCCGCTGCGTGGAGG*AAATTGAGAAGATTCAGAAAGGAGACTCAAAAAAGGATGATGA	in-frame	ENST00000419816:1388/ENST00000327300:550;ENST00000419816:1388/ENST00000492989:383;ENST00000449969:1194/ENST00000327300:550;ENST00000449969:1194/ENST00000492989:383;ENST00000378486:1388/ENST00000327300:550;ENST00000378486:1388/ENST00000492989:383	MSGPWPSPDSRTKGTVAWLAEVLLWVGGSVVLSSEWQLGPLVERCMGAMQEGMQMVKLRGGSKGLVRFYYLDEHRSCIRWRPSRKNEKAKISIDSIQEVSEGRQSEVFQRYPDGSFDPNCCFSIYHGSHRESLDLVSTSSEVARTWVTGLRYLMAGISDEDSLARRQRTRDQWLKQTFDEADKNGDGSLSIGEVLQLLHKLNVNLPRQRVKQMFREADTDDHQGTLGFEEFCAFYKMMSTRRDLYLLMLTYSNHKDHLDAASLQRFLQVEQKMAGVTLESCQDIIEQFEPCPENKSKGLLGIDGFTNYTRSPAGDIFNPEHHHVHQDMTQPLSHYFITSSHNTYLVGDQLMSQSRVDMYAWVLQAGCRCVEEIEKIQKGDSKKDDEENYLDLFSHKNMK…
RP11-356O9.1	TTC6	no_protein,adjacent,lincrna,known_fusion,rp11_gene,rp_gene,10K<gap<100K,readthrough	0	4	3	43	BOWTIE+BLAT;BOWTIE+STAR	14:38033571:+	14:38091255:+	ENSG00000258414	ENSG00000139865			AAGAGGAGAAAGAGTGCTCTAAAATATCACCAATGGACTGCAACATGTAT*GTCAAATTTGTCAAGATGTCCACAATCCCGAGACACTTTGGCCTGAAATA	intronic/UTR
BOP1	ARHGAP39		0	3	3	40	BOWTIE+BLAT;BOWTIE+STAR	8:145500212:-	8:145781027:-	ENSG00000261236	ENSG00000147799			CGAGCGCCCGGATTGGGGATGAGTATGCGGAGGACAGCTCTGATGAGGAG*CTCTTCACCACCAGGAGTGTTCCTTGAGAAGGACTATGAGATTTACCGGG	out-of-frame	ENST00000569669:390/ENST00000377307:598;ENST00000569669:390/ENST00000276826:715;ENST00000569403:180/ENST00000377307:598;ENST00000569403:180/ENST00000276826:715	MAGSRGAGRTAAPSVRPEKRRSEPELEPEPEPEPPLLCTSPLSHSTGSDSGVSDSEESVFSGLEDSGSDSSEDDDEGDEEGEDGALDDEGHSGIKKTTEEQVQASTPCPRTEMASARIGDEYAEDSSDEELFTTRSVP;MAGSRGAGRTAAPSVRPEKRRSEPELEPEPEPEPPLLCTSPLSHSTGSDSGVSDSEESVFSGLEDSGSDSSEDDDEGDEEGEDGALDDEGHSGIKKTTEEQVQASTPCPRTEMASARIGDEYAEDSSDEELFTTRSVP;MAGSRGAGRTAAPSVRPEKRRSEPELEPEPEPEASTPCPRTEMASARIGDEYAEDSSDEELFTTRSVP;MAGSRGAGRTAAPSVRPEKRRSEPELEPEPEPEASTPCPRTEMASARIGDEY…
KB-7G2.8	ANKRD62	no_protein	44	3	2	31	BOWTIE+STAR	22:17160294:-	18:12122392:+	ENSG00000273244	ENSG00000181626			ATGTGAAAGATCAATAGAGGATAAAAAGTGTTACTGTGAACGACTTAAAA*TAAAATTTCAAAAAATGAAAAATAATATTAGCGTACTACAAAAGGTACTA	exonic(no-known-CDS)/CDS(truncated)
MINOS1	RCC2	known_fusion	0	2	3	29	BOWTIE	1:19923603:+	1:17755695:-	ENSG00000173436	ENSG00000179051	ENSE00001841013	ENSE00001267916	AGGAAGTGGGACCGGTGTCTGGCGGATGCGGTCGTGAAGATAG*AAACTTGAAGGGTCAAAGTGCAAAGGGCAGCTTTTGATTTTTG	out-of-frame	ENST00000617872:133/ENST00000375433:333;ENST00000617872:133/ENST00000375436:474;ENST00000322753:120/ENST00000375433:333;ENST00000322753:120/ENST00000375436:474	MSESELGRKWDRCLADAVVKIET;MSESELGRKWDRCLADAVVKIET;MSESELGRKWDRCLADAVVKIET;MSESELGRKWDRCLADAVVKIET
