# Supplementary material for: Association of tamoxifen resistance and lipid reprogramming in breast cancer
Source: BMC Cancer. 2018 Aug 24;18:850. doi: 10.1186/s12885-018-4757-z (PMC6109356; doi:10.1186/s12885-018-4757-z)
Supplement: Supplementary file 7 — Batch corrected CPM counts of cell lines and patients. (TXT 28313 kb) [file 12885_2018_4757_MOESM7_ESM.txt]

	genes	ensembl_gene_id	start_position	end_position	chromosome_name	external_gene_name	description	gene_biotype	BT474	BT474TAM1	BT474TAM2	MCF7	MCF7TAM1	PATIENT1_METASTASIS	PATIENT1_PRIMARY	PATIENT2_METASTASIS	PATIENT2_NODAL	PATIENT2_PRIMARY	PATIENT3_METASTASIS	PATIENT3_NODAL	PATIENT3_PRIMARY	T47D	T47DTAM1	T47DTAM2	ZR751	ZR751TAM1	ZR751TAM2
46939	ENSG00000223972	ENSG00000223972	11869	14409	1	DDX11L1	DEAD/H (Asp-Glu-Ala-Asp/His) box helicase 11 like 1 [Source:HGNC Symbol;Acc:HGNC:37102]	transcribed_unprocessed_pseudogene	-4.27946441938705	-2.9059355290103	-2.96928253750401	-4.33338822299983	-3.76700863037777	-5.30894010504023	-5.30894010504023	-5.30894010504023	-5.30894010504023	-5.30894010504023	-0.503348102074988	-5.30894010504023	-0.239503782323948	-3.83827793102014	-6.21220226367256	-4.0921852608568	-4.08159914934675	-3.53517926278764	-4.80565400066757
46993	ENSG00000227232	ENSG00000227232	14404	29570	1	WASH7P	WAS protein family homolog 7 pseudogene [Source:HGNC Symbol;Acc:HGNC:38034]	unprocessed_pseudogene	-1.76654759982761	-1.94179003586927	-1.56589582474487	-2.74466879172623	-2.60292936380459	-1.98371559136973	-3.91272716304718	-3.91272716304718	-0.957024474301769	0.0303152698105171	1.55146043651003	-3.91272716304718	-3.91272716304718	-2.44401373382413	-1.7131878168115	-1.97814473467161	-2.29159758967906	-2.18840611017113	-2.15139378973705
9828	ENSG00000278267	ENSG00000278267	17369	17436	1	MIR6859-1	microRNA 6859-1 [Source:HGNC Symbol;Acc:HGNC:50039]	miRNA	-3.01733788162468	-3.45080007114212	-2.81067077135798	-4.26296099296566	-4.12837544022179	-3.70840078274497	-3.70840078274497	-3.70840078274497	-3.70840078274497	-3.70840078274497	-3.70840078274497	-3.70840078274497	-3.70840078274497	-4.58515698891378	-3.25775383395308	-4.14434246310461	-3.95316752060855	-3.4992257903634	-3.682616855939
46931	ENSG00000243485	ENSG00000243485	29554	31109	1	RP11-34P13.3		lincRNA	-4.79749195512436	-3.87783858659348	-6.06586354109156	-6.06586354109156	-6.06586354109156	-5.45527882762122	-5.45527882762122	-5.45527882762122	-5.45527882762122	-5.45527882762122	-5.45527882762122	-5.45527882762122	-5.45527882762122	-4.80614071467309	-4.0655510598016	-6.06586354109156	-6.06586354109156	-6.06586354109156	-6.06586354109156
2954	ENSG00000274890	ENSG00000274890	30366	30503	1	MIR1302-2	microRNA 1302-2 [Source:HGNC Symbol;Acc:HGNC:35294]	miRNA	-5.76057118435639	-5.76057118435639	-5.76057118435639	-5.76057118435639	-5.76057118435639	-5.76057118435639	-5.76057118435639	-5.76057118435639	-5.76057118435639	-5.76057118435639	-5.76057118435639	-5.76057118435639	-5.76057118435639	-5.76057118435639	-5.76057118435639	-5.76057118435639	-5.76057118435639	-5.76057118435639	-5.76057118435639
49239	ENSG00000237613	ENSG00000237613	34554	36081	1	FAM138A	family with sequence similarity 138, member A [Source:HGNC Symbol;Acc:HGNC:32334]	lincRNA	-5.76057118435639	-5.76057118435639	-5.76057118435639	-5.76057118435639	-5.76057118435639	-5.76057118435639	-5.76057118435639	-5.76057118435639	-5.76057118435639	-5.76057118435639	-5.76057118435639	-5.76057118435639	-5.76057118435639	-5.76057118435639	-5.76057118435639	-5.76057118435639	-5.76057118435639	-5.76057118435639	-5.76057118435639
49309	ENSG00000268020	ENSG00000268020	52473	53312	1	OR4G4P	olfactory receptor, family 4, subfamily G, member 4 pseudogene [Source:HGNC Symbol;Acc:HGNC:14822]	unprocessed_pseudogene	-5.4818408262575	-5.4818408262575	-5.4818408262575	-5.4818408262575	-5.4818408262575	-6.03930154245529	-6.03930154245529	-6.03930154245529	-6.03930154245529	-6.03930154245529	-6.03930154245529	-1.57961581287296	-6.03930154245529	-5.4818408262575	-5.4818408262575	-5.4818408262575	-5.4818408262575	-5.4818408262575	-5.4818408262575
49568	ENSG00000240361	ENSG00000240361	62948	63887	1	OR4G11P	olfactory receptor, family 4, subfamily G, member 11 pseudogene [Source:HGNC Symbol;Acc:HGNC:31276]	unprocessed_pseudogene	-5.76057118435639	-5.76057118435639	-5.76057118435639	-5.76057118435639	-5.76057118435639	-5.76057118435639	-5.76057118435639	-5.76057118435639	-5.76057118435639	-5.76057118435639	-5.76057118435639	-5.76057118435639	-5.76057118435639	-5.76057118435639	-5.76057118435639	-5.76057118435639	-5.76057118435639	-5.76057118435639	-5.76057118435639
49572	ENSG00000186092	ENSG00000186092	69091	70008	1	OR4F5	olfactory receptor, family 4, subfamily F, member 5 [Source:HGNC Symbol;Acc:HGNC:14825]	protein_coding	-5.76057118435639	-5.76057118435639	-5.76057118435639	-5.76057118435639	-5.76057118435639	-5.76057118435639	-5.76057118435639	-5.76057118435639	-5.76057118435639	-5.76057118435639	-5.76057118435639	-5.76057118435639	-5.76057118435639	-5.76057118435639	-5.76057118435639	-5.76057118435639	-5.76057118435639	-5.76057118435639	-5.76057118435639
49647	ENSG00000238009	ENSG00000238009	89295	133723	1	RP11-34P13.7		lincRNA	-4.8426932317921	-6.1110648177593	-6.1110648177593	-6.1110648177593	-6.1110648177593	-5.41007755095348	-5.41007755095348	-5.41007755095348	-5.41007755095348	-5.41007755095348	-5.41007755095348	0.42307400362743	-2.31957016596137	-3.39341815262258	-3.6512923137979	-3.1673344829011	-3.15537816279761	-2.12581864311146	-2.4606277605154
49640	ENSG00000239945	ENSG00000239945	89551	91105	1	RP11-34P13.8		lincRNA	-5.69847647434357	-5.69847647434357	-5.69847647434357	-5.69847647434357	-5.69847647434357	-5.82266589436922	-5.82266589436922	-5.82266589436922	-5.82266589436922	-5.82266589436922	-5.82266589436922	0.0104856602116921	-5.82266589436922	-3.77666136834401	-5.69847647434357	-4.27974931198892	-4.27113713033142	-3.81185831944331	-5.69847647434357
49643	ENSG00000233750	ENSG00000233750	131025	134836	1	CICP27	capicua transcriptional repressor pseudogene 27 [Source:HGNC Symbol;Acc:HGNC:48835]	processed_pseudogene	-4.94586605847729	-6.2142376444445	-4.27977380725251	-3.27044470118991	-4.90273697849566	-3.37789315259083	-5.30690472426829	-5.30690472426829	-5.30690472426829	-5.30690472426829	-0.246902008666772	-5.30690472426829	-5.30690472426829	-3.84031331179208	-4.89205955911084	-3.62435768692216	-4.08363453011869	-2.49839539969444	-6.2142376444445
49666	ENSG00000268903	ENSG00000268903	135141	135895	1	RP11-34P13.15		processed_pseudogene	-4.26384054058974	-5.53221212655694	-5.53221212655694	-3.65339808588422	-5.53221212655694	-2.37636911534301	-0.848152574730876	-5.98893024215584	-5.98893024215584	-5.98893024215584	-0.524742642598635	-5.98893024215584	-4.17911019431805	-2.81456546142022	-5.53221212655694	-2.58848179169873	-2.9308703668782	-2.85518912567202	-2.60543742809831
49910	ENSG00000269981	ENSG00000269981	137682	137965	1	RP11-34P13.16		processed_pseudogene	-4.0927574013103	-4.0927574013103	-4.0927574013103	-2.86695001114203	-4.0927574013103	-3.05992423716006	-5.02648232051691	-4.54170279206849	-7.42838496740249	-3.86944752731534	-0.43132646379853	-1.88896567038154	-3.67030274000447	-4.0927574013103	-4.0927574013103	-4.0927574013103	-2.66541805729815	-2.86081070921822	-4.0927574013103
49911	ENSG00000239906	ENSG00000239906	139790	140339	1	RP11-34P13.14		antisense	-6.03523863195871	-6.03523863195871	-6.03523863195871	-6.03523863195871	-6.03523863195871	-5.48590373675407	-5.48590373675407	-5.48590373675407	-5.48590373675407	-5.48590373675407	-5.48590373675407	-5.48590373675407	-5.48590373675407	-6.03523863195871	-4.71306054662506	-6.03523863195871	-4.60789928794656	-4.14862047705846	-4.62869036895373
49948	ENSG00000241860	ENSG00000241860	141474	173862	1	RP11-34P13.13		processed_transcript	-2.84235635983891	-2.46261856165753	-2.69176938295785	-4.42329153597071	-3.68643681705449	-3.39189863725892	-3.39189863725892	-3.39189863725892	-3.39189863725892	-3.39189863725892	-3.39189863725892	-3.39189863725892	-3.39189863725892	-3.98080026320412	-4.27087483865722	-3.62110419032298	-3.08046053474505	-3.63218106057972	-2.6189914648596
1965	ENSG00000222623	ENSG00000222623	157784	157887	1	RNU6-1100P	RNA, U6 small nuclear 1100, pseudogene [Source:HGNC Symbol;Acc:HGNC:48063]	snRNA	-6.28374441185914	-6.28374441185914	-6.28374441185914	-5.05793702169087	-6.28374441185914	-5.23739795685364	-5.23739795685364	-5.23739795685364	-5.23739795685364	-5.23739795685364	-5.23739795685364	-5.23739795685364	-5.23739795685364	-3.90982007920672	-4.96156632652548	-4.86501724950449	-4.85640506784699	-3.94845798432486	-4.87719614885415
49933	ENSG00000241599	ENSG00000241599	160446	161525	1	RP11-34P13.9		lincRNA	-5.76057118435639	-5.76057118435639	-5.76057118435639	-5.76057118435639	-5.76057118435639	-5.76057118435639	-5.76057118435639	-5.76057118435639	-5.76057118435639	-5.76057118435639	-5.76057118435639	-5.76057118435639	-5.76057118435639	-5.76057118435639	-5.76057118435639	-5.76057118435639	-5.76057118435639	-5.76057118435639	-5.76057118435639
11635	ENSG00000279928	ENSG00000279928	182393	184158	1	FO538757.3	Protein LOC102725121 [Source:UniProtKB/TrEMBL;Acc:A0A096LP88]	protein_coding	-6.80967696803049	-4.62165201353241	-4.8752131308385	-6.80967696803049	-4.82272307296751	-4.71146540068229	-4.71146540068229	-4.71146540068229	-4.71146540068229	-4.71146540068229	-4.71146540068229	-4.71146540068229	-4.71146540068229	-4.88786186203093	-3.28573460892342	-4.68965996521473	-2.95010290267122	-4.47439054049621	-3.59942737476935
11704	ENSG00000279457	ENSG00000279457	184923	200322	1	FO538757.2	Protein LOC102723897 [Source:UniProtKB/TrEMBL;Acc:A0A096LP75]	protein_coding	1.26240689253286	1.25234741447318	1.35698821021002	0.985294390496372	1.21554065792582	1.33426107949367	1.48679031969633	2.01098441501777	2.12444476416102	0.459296447971287	2.66412576806622	0.172853818321543	0.0548544356991892	1.24772747469403	1.05722855457829	1.54623873432159	1.29531461299283	1.52307391981829	1.43080432954388
6163	ENSG00000273874	ENSG00000273874	187891	187958	1	MIR6859-2	microRNA 6859-2 [Source:HGNC Symbol;Acc:HGNC:49954]	miRNA	-6.08351596114475	-6.08351596114475	-6.08351596114475	-4.85770857097648	-6.08351596114475	-5.43762640756804	-5.43762640756804	-5.43762640756804	-5.43762640756804	-5.43762640756804	-5.43762640756804	-5.43762640756804	-5.43762640756804	-6.08351596114475	-6.08351596114475	-4.6647887987901	-6.08351596114475	-4.19689780624449	-3.50988357922413
7071	ENSG00000275135	ENSG00000275135	200880	201017	1	FO538757.1		miRNA	-5.76057118435639	-5.76057118435639	-5.76057118435639	-5.76057118435639	-5.76057118435639	-5.76057118435639	-5.76057118435639	-5.76057118435639	-5.76057118435639	-5.76057118435639	-5.76057118435639	-5.76057118435639	-5.76057118435639	-5.76057118435639	-5.76057118435639	-5.76057118435639	-5.76057118435639	-5.76057118435639	-5.76057118435639
14443	ENSG00000228463	ENSG00000228463	257864	297502	1	AP006222.2		lincRNA	-5.2174312048817	-5.01154527433162	-4.55133895365691	-1.83621406214573	-3.17954423877361	-1.12463464930676	-5.03533957786388	-5.03533957786388	-5.03533957786388	-2.00142088311846	-0.22974757489864	0.391185196807592	-0.0778044311542434	-1.50035057674408	-1.39793557492605	-0.232053798644468	-0.218498964770024	-1.1596869600531	-0.64950686955816
14439	ENSG00000241670	ENSG00000241670	258568	259024	1	RPL23AP21	ribosomal protein L23a pseudogene 21 [Source:HGNC Symbol;Acc:HGNC:35827]	processed_pseudogene	-5.08308409719126	-4.87719816664117	-6.35145568315846	-4.47264164248574	-6.35145568315846	-5.16968668555432	-5.16968668555432	-5.16968668555432	-5.16968668555432	-5.16968668555432	-5.16968668555432	-5.16968668555432	-5.16968668555432	-4.4296405771589	-3.89168317919706	-3.76157572563612	-6.35145568315846	-6.35145568315846	-4.94490742015347
17892	ENSG00000236679	ENSG00000236679	347982	348366	1	RPL23AP24	ribosomal protein L23a pseudogene 24 [Source:HGNC Symbol;Acc:HGNC:36176]	processed_pseudogene	-4.83229046303549	-6.10066204900269	-6.10066204900269	-6.10066204900269	-6.10066204900269	-5.42048031971009	-5.42048031971009	-5.42048031971009	-5.42048031971009	-5.42048031971009	-5.42048031971009	-5.42048031971009	-5.42048031971009	-4.84093922258422	-6.10066204900269	-3.98064504618693	-4.67332270499054	-6.10066204900269	-4.6941137859977
18896	ENSG00000236743	ENSG00000236743	357383	359681	1	RP5-857K21.15		lincRNA	-5.84597182256879	-5.84597182256879	-5.84597182256879	-3.96715778189607	-5.84597182256879	-5.67517054614399	-5.67517054614399	-5.67517054614399	-5.67517054614399	-5.67517054614399	-5.67517054614399	-5.67517054614399	-5.67517054614399	-5.84597182256879	-5.84597182256879	-5.84597182256879	-5.84597182256879	-5.84597182256879	-5.84597182256879
19308	ENSG00000236601	ENSG00000236601	358857	365704	1	RP4-669L17.2		lincRNA	-3.74355884014118	-4.65519764259796	-6.12945515911524	-3.18566221586066	-4.81795449316641	-5.39168720959754	-5.39168720959754	-5.39168720959754	-5.39168720959754	-5.39168720959754	-5.39168720959754	-5.39168720959754	-5.39168720959754	-6.12945515911524	-6.12945515911524	-6.12945515911524	-6.12945515911524	-6.12945515911524	-6.12945515911524
18911	ENSG00000237094	ENSG00000237094	365389	501617	1	RP4-669L17.10		lincRNA	-0.582643421515016	-0.317334268979513	-0.613991148086208	-4.34009671297283	-4.44322821518652	-1.27987795131621	-4.00581196761759	-1.93616534079324	-4.00581196761759	-4.00581196761759	-2.11962059949916	-4.00581196761759	-4.00581196761759	-4.28774580404116	-6.19315231576153	-4.57160006623698	-3.49691674831817	-3.20181460549078	-2.82797182174412
19042	ENSG00000269732	ENSG00000269732	439870	440232	1	WBP1LP7	WW domain binding protein 1-like pseudogene 7 [Source:HGNC Symbol;Acc:HGNC:43955]	processed_pseudogene	-5.76057118435639	-5.76057118435639	-5.76057118435639	-5.76057118435639	-5.76057118435639	-5.76057118435639	-5.76057118435639	-5.76057118435639	-5.76057118435639	-5.76057118435639	-5.76057118435639	-5.76057118435639	-5.76057118435639	-5.76057118435639	-5.76057118435639	-5.76057118435639	-5.76057118435639	-5.76057118435639	-5.76057118435639
19054	ENSG00000278566	ENSG00000278566	450740	451678	1	OR4F29	olfactory receptor, family 4, subfamily F, member 29 [Source:HGNC Symbol;Acc:HGNC:31275]	protein_coding	-5.64268422384899	-5.64268422384899	-5.64268422384899	-5.64268422384899	-5.64268422384899	-5.87845814486379	-5.87845814486379	-5.87845814486379	-5.87845814486379	-5.87845814486379	-3.99226677674536	-5.87845814486379	-5.87845814486379	-5.64268422384899	-5.64268422384899	-5.64268422384899	-5.64268422384899	-5.64268422384899	-5.64268422384899
18892	ENSG00000224813	ENSG00000224813	485032	485211	1	SEPT14P13	septin 14 pseudogene 13 [Source:HGNC Symbol;Acc:HGNC:51700]	transcribed_unprocessed_pseudogene	-3.38951539566766	-4.20948882534508	-6.39751377984316	-6.39751377984316	-5.08601311389433	-5.12362858886962	-5.12362858886962	-5.12362858886962	-5.12362858886962	-5.12362858886962	-5.12362858886962	-5.12362858886962	-5.12362858886962	-6.39751377984316	-5.07533569450951	-4.97878661748852	-4.97017443583101	-5.16556708775108	-4.29249196754913
19046	ENSG00000233653	ENSG00000233653	487101	489906	1	CICP7	capicua transcriptional repressor pseudogene 7 [Source:HGNC Symbol;Acc:HGNC:37756]	processed_pseudogene	-4.80349134544691	-4.59760541489682	-6.07186293141411	-6.07186293141411	-6.07186293141411	-5.44927943729867	-5.44927943729867	-5.44927943729867	-5.44927943729867	-5.44927943729867	-5.44927943729867	-5.44927943729867	-5.44927943729867	-4.81214010499563	-6.07186293141411	-4.65313576905946	-4.64452358740196	-6.07186293141411	-6.07186293141411
18899	ENSG00000250575	ENSG00000250575	491225	493241	1	RP4-669L17.8		unprocessed_pseudogene	-5.82545024544785	-5.82545024544785	-5.82545024544785	-5.82545024544785	-5.82545024544785	-5.69569212326493	-5.69569212326493	-5.69569212326493	-5.69569212326493	-5.69569212326493	-5.69569212326493	-5.69569212326493	-5.69569212326493	-5.82545024544785	-5.82545024544785	-5.82545024544785	-4.3981109014357	-5.82545024544785	-5.82545024544785
2604	ENSG00000278757	ENSG00000278757	516376	516479	1	U6	U6 spliceosomal RNA [Source:RFAM;Acc:RF00026]	snRNA	-6.10300093184035	-6.10300093184035	-6.10300093184035	-2.55322033883819	-2.11932708019549	-5.41814143687244	-5.41814143687244	-5.41814143687244	-5.41814143687244	-5.41814143687244	-5.41814143687244	-5.41814143687244	-5.41814143687244	-6.10300093184035	-6.10300093184035	-6.10300093184035	-6.10300093184035	-6.10300093184035	-6.10300093184035
43672	ENSG00000231709	ENSG00000231709	585989	588453	1	RP5-857K21.1		lincRNA	-6.13131274944089	-4.6570552329236	-6.13131274944089	-2.58153215643874	-3.33887732960112	-5.38982961927189	-5.38982961927189	-5.38982961927189	-5.38982961927189	-5.38982961927189	-2.71330015052013	-5.38982961927189	-5.38982961927189	-6.13131274944089	-6.13131274944089	-4.71258558708624	-3.52997098976215	-6.13131274944089	-6.13131274944089
43716	ENSG00000235146	ENSG00000235146	587629	594768	1	RP5-857K21.2		lincRNA	-4.63708759953734	-5.90545918550455	-5.90545918550455	-3.57875239442012	-4.59395851955571	-5.61568318320824	-5.61568318320824	-5.61568318320824	-5.61568318320824	-5.61568318320824	-2.43144387132074	-5.61568318320824	-5.61568318320824	-5.90545918550455	-5.90545918550455	-5.90545918550455	-4.4781198414924	-4.67351249341247	-5.90545918550455
43682	ENSG00000239664	ENSG00000239664	594453	597498	1	RP5-857K21.3		lincRNA	-5.93842889165634	-5.93842889165634	-5.93842889165634	-4.71262150148807	-5.93842889165634	-5.58271347705644	-5.58271347705644	-5.58271347705644	-5.58271347705644	-5.58271347705644	-5.58271347705644	-5.58271347705644	-5.58271347705644	-4.67870606523787	-5.93842889165634	-5.93842889165634	-4.51108954764419	-5.93842889165634	-5.93842889165634
42244	ENSG00000230021	ENSG00000230021	601436	724707	1	RP5-857K21.4		lincRNA	-4.12927249062409	-3.83914861072272	-4.92503133718249	-5.63368778420621	-5.54799450842564	-4.6616471943383	-4.6616471943383	-4.6616471943383	-4.6616471943383	-4.6616471943383	-4.6616471943383	-4.6616471943383	-4.6616471943383	-4.93768006837492	-5.53731708904082	-4.73947817155872	-3.17843753829166	-4.5242087468402	-4.28586279245386
42194	ENSG00000223659	ENSG00000223659	627377	629010	1	RP5-857K21.5		lincRNA	-5.4017131705247	-5.4017131705247	-5.4017131705247	-5.4017131705247	-5.4017131705247	-6.11942919818808	-6.11942919818808	-6.11942919818808	-6.11942919818808	-6.11942919818808	-6.11942919818808	-0.37770097688098	-6.11942919818808	-5.4017131705247	-5.4017131705247	-5.4017131705247	-5.4017131705247	-5.4017131705247	-5.4017131705247
42233	ENSG00000225972	ENSG00000225972	629062	629433	1	MTND1P23	MT-ND1 pseudogene 23 [Source:HGNC Symbol;Acc:HGNC:42092]	unprocessed_pseudogene	0.660571609222501	1.1084093306006	1.75278762451358	0.92562568515175	1.17796120958215	0.794701773424389	-0.274891041740044	1.44909720843866	0.905992973367756	1.97087810173109	1.10492444990728	0.791013122954074	0.768994195389625	0.805331079368214	0.204708582182103	1.0676652287439	0.846423516471188	0.918795709963987	0.858947751475146
42192	ENSG00000225630	ENSG00000225630	629640	630683	1	MTND2P28	MT-ND2 pseudogene 28 [Source:HGNC Symbol;Acc:HGNC:42129]	unprocessed_pseudogene	6.09198286038599	5.84104470627204	6.27587135829841	4.97037342342147	5.44367308950048	7.08633361511914	4.21910541278042	5.24041991958008	6.07561131771885	6.60332027158207	5.82888751719701	5.69970389152578	5.23951626402404	6.11097684846446	5.37619787198223	6.29785868765568	5.43857686190076	5.58015070566523	5.81352862455343
697	ENSG00000276171	ENSG00000276171	630896	630958	1	AC114498.1		miRNA	-5.58032365905617	-5.3250365488436	-7.51306150334168	-3.96328091033952	-1.70999352150552	-4.00808086537111	-4.00808086537111	-4.00808086537111	-4.00808086537111	-4.00808086537111	-4.00808086537111	-4.00808086537111	-4.00808086537111	-2.59255648774951	-2.70530483205555	-1.32402175389292	-4.55737484837998	-3.40989576287006	-5.40803969104765
42203	ENSG00000237973	ENSG00000237973	631074	632616	1	RP5-857K21.6		unprocessed_pseudogene	5.32635918979931	6.44230565028981	6.38929611620812	4.76172158483526	5.50477869434666	4.90427629957134	5.39149830002494	4.36136072234664	6.51298857948309	7.02056120122641	5.06249957396562	5.31882273779731	5.57434509854538	4.88890095191764	5.50930439658903	5.19676269728518	5.48225384347215	5.58530648730191	5.61424509327594
1457	ENSG00000278791	ENSG00000278791	632325	632413	1	MIR6723	microRNA 6723 [Source:HGNC Symbol;Acc:HGNC:50152]	miRNA	3.51674389767638	4.70899082715589	4.69519799690709	3.01401684180424	3.73029243676521	3.29562537469755	3.3444019085936	2.99490321315424	4.75137862074228	5.30215631687696	3.503180956857	3.79463528534306	3.3148212843138	3.25292446503007	3.7453286884152	3.51223674951838	3.72537637899133	3.91743545254564	3.84547283598601
42142	ENSG00000229344	ENSG00000229344	632757	633438	1	RP5-857K21.7		unprocessed_pseudogene	3.60355613557998	4.32149733870673	4.35178097604336	3.8471254916312	4.22808482121663	3.22482393844504	3.75991647410614	2.4963365422952	4.82288901919781	5.5927732544544	3.57757475331388	3.72086578242996	3.57553773741728	3.68500543921345	3.12136545248261	2.96255850892325	4.08785927253293	4.22989068532485	3.87101244312712
42251	ENSG00000240409	ENSG00000240409	633535	633741	1	MTATP8P1	mitochondrially encoded ATP synthase 8 pseudogene 1 [Source:HGNC Symbol;Acc:HGNC:44571]	unprocessed_pseudogene	-0.151602473032257	-0.333160738981515	-0.654153315062722	-0.726746064582215	-0.50241629457711	-0.211839139668258	0.39065193157718	-1.57514941091969	0.271574602307808	0.637706584776536	-0.757838769265908	-1.84787980967091	-0.704273749908658	-0.507546310389014	-0.965254614055455	-0.417813753913986	-1.05209015421579	-0.0408586740054439	0.130701721754146
42182	ENSG00000248527	ENSG00000248527	633696	634376	1	MTATP6P1	mitochondrially encoded ATP synthase 6 pseudogene 1 [Source:HGNC Symbol;Acc:HGNC:44575]	unprocessed_pseudogene	9.36050085958576	9.48910405019764	9.56390387523289	7.8447453315347	8.55478782444395	9.49016489450473	7.99559939140773	8.11195211049863	9.44924576363835	9.64511231533259	8.5187723886965	8.55816849137191	8.24114752733118	8.81543904118205	7.63763525189252	8.87624985690719	8.53644924896933	8.6003593698553	8.9847992540234
42255	ENSG00000198744	ENSG00000198744	634376	634922	1	RP5-857K21.11		unprocessed_pseudogene	4.58203508111777	4.77123208488702	4.36584496511194	3.65812836209749	3.88741217196968	4.05252659361343	3.34538821929856	3.94626733331402	4.99391877444801	5.30099321585869	3.87967377796135	1.9592874288353	3.88933840171188	3.63512115058746	3.02399476789854	3.23063459111883	3.46224207902477	4.33300383851076	4.18051730710744
42187	ENSG00000268663	ENSG00000268663	674842	675265	1	WBP1LP6	WW domain binding protein 1-like pseudogene 6 [Source:HGNC Symbol;Acc:HGNC:43956]	processed_pseudogene	-5.90512985288598	-5.90512985288598	-3.97066601569399	-5.90512985288598	-5.90512985288598	-3.68700094414935	-5.6160125158268	-5.6160125158268	-5.6160125158268	-5.6160125158268	-5.6160125158268	-5.6160125158268	-5.6160125158268	-4.64540702646751	-5.90512985288598	-5.90512985288598	-5.90512985288598	-4.67318316079391	-4.498581589881
42147	ENSG00000273547	ENSG00000273547	685716	686654	1	OR4F16	olfactory receptor, family 4, subfamily F, member 16 [Source:HGNC Symbol;Acc:HGNC:15079]	protein_coding	-5.69868180076227	-5.69868180076227	-5.69868180076227	-5.69868180076227	-5.69868180076227	-5.82246056795052	-5.82246056795052	-5.82246056795052	-5.82246056795052	-5.82246056795052	-3.93626919983208	-5.82246056795052	-5.82246056795052	-5.69868180076227	-5.69868180076227	-5.69868180076227	-5.69868180076227	-4.46673510867019	-5.69868180076227
42136	ENSG00000229376	ENSG00000229376	722092	724903	1	CICP3	capicua transcriptional repressor pseudogene 3 [Source:HGNC Symbol;Acc:HGNC:37742]	processed_pseudogene	-4.30258092472652	-2.90755813411396	-5.57095251069372	-3.692138470021	-5.57095251069372	-1.79252738855841	-5.95018985801906	-3.06350768268506	-5.95018985801906	-1.70410226767602	-0.48600225846185	-5.95018985801906	-5.95018985801906	-2.853305845557	-5.57095251069372	-3.45093550787796	-2.61526585573203	-3.23566608315944	-2.64417781223509
25319	ENSG00000224956	ENSG00000224956	726231	728147	1	RP11-206L10.1		unprocessed_pseudogene	-3.33696879867762	-5.26970664296312	-5.26970664296312	-5.26970664296312	-5.26970664296312	-3.01512274277932	-3.84953307886408	-6.25143572574966	-6.25143572574966	-6.25143572574966	-1.59212619273318	-6.25143572574966	-6.25143572574966	-5.26970664296312	-5.26970664296312	-5.26970664296312	-3.84236729895098	-5.26970664296312	-5.26970664296312
25352	ENSG00000235373	ENSG00000235373	741813	750016	1	RP11-206L10.3		lincRNA	-3.92610681654692	-2.42489235761942	-2.49169100686804	-3.9883347189843	-4.66937560523433	-2.93580129673802	-4.86481286841547	-4.86481286841547	-4.86481286841547	-4.86481286841547	-0.762198105098629	-4.86481286841547	-4.86481286841547	-3.93868283516059	-6.65632950029731	-4.53631249748155	-4.5257263859715	-3.97930649941239	-4.08269711837669
8178	ENSG00000223181	ENSG00000223181	758233	758336	1	RNU6-1199P	RNA, U6 small nuclear 1199, pseudogene [Source:HGNC Symbol;Acc:HGNC:48162]	snRNA	-4.12474804394203	-3.31018405094011	-3.23562323720623	-4.52826393660799	-6.85497072769242	-2.73716006934291	-4.66617164102036	-4.66617164102036	-4.66617164102036	-4.66617164102036	-4.66617164102036	-4.66617164102036	-4.66617164102036	-3.62738613063839	-6.85497072769242	-3.91124039283421	-3.61503618539025	-4.96835257279217	-3.64472113443129
25372	ENSG00000240618	ENSG00000240618	759032	764925	1	RP11-206L10.5		lincRNA	-2.3338323402259	-2.56200911978242	-2.36492278626366	-3.88027609253074	-6.29132675238982	-3.24286172125999	-3.24286172125999	-3.24286172125999	-3.24286172125999	-3.24286172125999	-3.24286172125999	-3.24286172125999	-3.24286172125999	-3.35777563186063	-3.3236811480772	-2.80219456591867	-2.68414804536885	-3.40419290230733	-2.66711954913464
25354	ENSG00000229905	ENSG00000229905	760911	761989	1	RP11-206L10.4		antisense	-5.97673916920824	-5.97673916920824	-5.97673916920824	-5.97673916920824	-5.97673916920824	-5.54440319950454	-5.54440319950454	-5.54440319950454	-5.54440319950454	-5.54440319950454	-5.54440319950454	-5.54440319950454	-5.54440319950454	-5.97673916920824	-5.97673916920824	-4.5580120068536	-5.97673916920824	-4.74479247711616	-3.87171735691421
25363	ENSG00000228327	ENSG00000228327	764857	778626	1	RP11-206L10.2		lincRNA	-0.603407648273712	-0.72349622352994	-0.549069414184488	-1.42216162615848	-2.2579028384356	0.297727028723114	-4.07073370151932	-0.665624218073272	-4.07073370151932	-1.87061960821799	1.47899306846801	-1.07050076477695	2.08241488160153	-0.889215119073905	-1.48421442092995	-1.04654846000112	-0.37926062577503	-1.02453415559588	-0.467670364098894
26657	ENSG00000237491	ENSG00000237491	778770	810060	1	RP11-206L10.9		lincRNA	1.9033347451159	2.16993369454475	2.50363674667599	1.5532445349083	2.83332489607456	1.49949787347562	2.68705394133694	1.5739609436803	1.25440876494005	2.88376080538521	2.13697510777673	2.71719297517299	1.71211531817766	2.32070049959512	1.88615313879669	1.93531080592913	2.03260940737275	1.42257192548703	2.07850748417482
26648	ENSG00000230092	ENSG00000230092	800879	817712	1	RP11-206L10.8		transcribed_unprocessed_pseudogene	-1.29639943863788	-1.83531565942508	-0.26961115645472	-2.1640839281211	-1.30345694522954	0.735631626586984	-4.49331202665231	0.0541913992024619	1.19838187676014	-4.49331202665231	0.782891615908081	-2.3231799684707	-1.03074370559489	-1.20052211253432	-1.76063799463471	-1.55174426052634	-0.374187730216113	-1.01894582003912	-0.383090366435835
26643	ENSG00000177757	ENSG00000177757	817371	819837	1	FAM87B	family with sequence similarity 87, member B [Source:HGNC Symbol;Acc:HGNC:32236]	lincRNA	-0.466215454553674	-0.579486611777918	0.342443726157841	-1.72485878659964	-0.834259755555602	-0.133363251485335	-5.82106671394989	0.269672545698137	0.596384221494155	0.217036291455006	0.330936062118207	-0.517026494319425	-0.863531567240257	-0.847580023417869	-1.69968506372462	-1.3021396476239	-0.445744069755191	-0.76111162078799	0.177318811573131
15820	ENSG00000228794	ENSG00000228794	825138	859446	1	LINC01128	long intergenic non-protein coding RNA 1128 [Source:HGNC Symbol;Acc:HGNC:49377]	processed_transcript	4.95673960326087	5.53404324150606	5.48264010770744	1.86159123771844	2.26244597998503	2.67712099055865	2.49202515310385	3.12102416787796	3.37272419773952	2.84932229716208	3.52732051478225	3.37641390672307	4.10486044834475	2.11209702577908	1.52124006780729	1.67800822250564	2.90157835422108	3.12166915756874	3.65906305684203
16017	ENSG00000225880	ENSG00000225880	826206	827522	1	LINC00115	long intergenic non-protein coding RNA 115 [Source:HGNC Symbol;Acc:HGNC:26211]	lincRNA	-0.0528609963368156	0.354186466934993	0.233865953918429	-0.695333183637441	0.203125899877944	0.487680875674494	-5.77562473840143	0.870148818856165	-0.802406861359858	-0.0938326828453208	0.580121322174406	1.13152984934034	1.17616458898138	-1.29150892447718	-0.478325282885593	-0.269431548777227	-0.491186045303656	-0.939361518215089	0.0907782909793888
25687	ENSG00000230368	ENSG00000230368	868071	876903	1	FAM41C	family with sequence similarity 41, member C [Source:HGNC Symbol;Acc:HGNC:27635]	lincRNA	-3.09565305867242	-5.48154937764648	-5.48154937764648	-4.25574198747821	-5.48154937764648	-6.0395929910663	-6.0395929910663	-6.0395929910663	-3.90897567370424	-1.32996611613961	-6.0395929910663	-3.03936005432393	-6.0395929910663	-3.10762504499406	-5.48154937764648	-5.48154937764648	-5.48154937764648	-5.48154937764648	-4.07500111464149
24376	ENSG00000234711	ENSG00000234711	873292	874349	1	TUBB8P11	tubulin, beta 8 class VIII pseudogene 11 [Source:HGNC Symbol;Acc:HGNC:32337]	unprocessed_pseudogene	-4.67053049797595	-5.93890208394315	-4.00443824675116	-5.93890208394315	-5.93890208394315	-5.58224028476963	-5.58224028476963	-5.58224028476963	-5.58224028476963	-5.58224028476963	-3.69604891665119	-5.58224028476963	-5.58224028476963	-5.93890208394315	-5.93890208394315	-5.93890208394315	-4.511562739931	-4.0522839290429	-5.93890208394315
26595	ENSG00000272438	ENSG00000272438	904834	915976	1	RP11-54O7.16		lincRNA	-5.21391825634177	-3.17602310764672	-4.54782600511698	-6.48228984230898	-5.17078917636014	-0.670391796161379	-5.03885252640381	-5.03885252640381	-5.03885252640381	-1.09581009354611	-5.03885252640381	-5.03885252640381	-5.03885252640381	-3.25470524525494	-4.48197736101902	-4.36227283949321	-2.32080316706522	-3.09798301888916	-1.89047292168306
26589	ENSG00000230699	ENSG00000230699	911435	914948	1	RP11-54O7.1		lincRNA	-1.16910410949785	0.976801646557075	0.439950438097557	-1.62558284367879	-0.79362171589864	1.4769492927655	-3.78770468266526	-0.0988680699028114	-0.595456702171548	-1.12971515386708	1.64019638425132	2.70850377876295	1.42853493135545	-0.167133567320472	0.668875078652644	-0.296068978137282	1.34611627553671	0.848142584009282	2.02997988715647
26629	ENSG00000241180	ENSG00000241180	914171	914971	1	RP11-54O7.2		lincRNA	-3.93971163812344	-2.23766524699484	-3.59339934757329	-5.09980056692924	-3.53317253725773	-1.03787194215463	-2.7936317647297	-5.19553441161528	-5.19553441161528	-5.19553441161528	-1.6364926842768	-3.02540235343366	-1.19229979704943	-3.95168362444508	-2.80166559799044	-3.3818776222393	-2.03396551902289	-2.34036178244966	-1.83611145964791
27694	ENSG00000223764	ENSG00000223764	916865	921016	1	RP11-54O7.3		lincRNA	0.472811403711718	2.24206792037408	1.70947466144424	0.0314571854406047	2.1815907300765	3.4078305088924	4.4907459296617	-1.24267619585291	-5.02836834931687	1.95838943077851	4.75754481596991	4.38869499919381	4.44878255167257	1.18386441183919	2.46619448539649	2.43296925283142	3.58257490955658	3.43627784392955	3.88451477052342
39368	ENSG00000187634	ENSG00000187634	924880	944581	1	SAMD11	sterile alpha motif domain containing 11 [Source:HGNC Symbol;Acc:HGNC:28706]	protein_coding	1.04292554374535	2.41120713044721	1.5972360432189	2.55694168573061	2.56130019736054	3.917086713019	2.90848939650018	3.60986039795371	2.33128472030947	2.28603585800791	4.57182405734187	2.45694125066838	2.41419334222147	2.44072038880013	3.55403605478352	2.67437624730991	4.7160519987446	5.0791919377306	5.04762190915886
37573	ENSG00000188976	ENSG00000188976	944204	959309	1	NOC2L	NOC2-like nucleolar associated transcriptional repressor [Source:HGNC Symbol;Acc:HGNC:24517]	protein_coding	4.17855232873343	4.73433905278499	4.54074237703842	5.24335333593581	4.51168713239069	5.25824645168952	5.42972202282916	5.41997073077089	5.01640424858794	4.07375164429123	5.87442488081571	4.91427242920048	4.6529181305679	4.82144601465144	5.0492367763289	4.89360640220521	5.64219251100617	5.93489483935194	6.32955122035814
30151	ENSG00000187961	ENSG00000187961	960587	965715	1	KLHL17	kelch-like family member 17 [Source:HGNC Symbol;Acc:HGNC:24023]	protein_coding	1.61561981873138	2.18471154770399	1.77892521671101	2.31499608696242	2.37874346023292	1.74932245446618	1.29562626820889	2.64209375250669	2.70172611627641	1.72264184679982	3.15553872689447	2.58429821305456	0.684543365567482	1.51316159372256	2.42782009429198	1.12045922948944	2.41091726363404	2.23303196820789	2.75832599300232
9825	ENSG00000277294	ENSG00000277294	965110	965166	1	AL645608.1		miRNA	-3.44449952341134	-2.52484615488046	-4.71287110937854	-2.83405706870582	-4.71287110937854	-3.19571013252141	-6.80827125933424	-2.0758551310007	-6.80827125933424	-3.77435256458883	-0.830502421033769	-6.80827125933424	-1.97205216027081	-4.71287110937854	-4.71287110937854	-4.71287110937854	-2.58226799505273	-4.71287110937854	-4.71287110937854
60486	ENSG00000187583	ENSG00000187583	966497	975865	1	PLEKHN1	pleckstrin homology domain containing, family N member 1 [Source:HGNC Symbol;Acc:HGNC:25284]	protein_coding	1.29936276292673	1.55447215175545	1.55337630966384	0.758660358382442	2.55143281769659	1.82625121120684	0.0323587294660032	2.29267624360148	1.41678932553018	2.0187211224513	2.30794076555966	1.1471196003625	1.47075341729731	0.979678828392263	0.812445149142871	1.46768359711624	2.07858144077812	1.79076559399123	2.35838031143273
60462	ENSG00000187642	ENSG00000187642	975204	982093	1	PERM1	PPARGC1 and ESRR induced regulator, muscle 1 [Source:HGNC Symbol;Acc:HGNC:28208]	protein_coding	-0.334873621676796	0.144677132571216	-0.25337789573217	-0.773868845602725	1.13620031170359	0.974533481150569	-3.28671244448802	-0.150445421765344	1.05174749698783	0.172576827895439	1.17814575073871	-0.135576443412386	1.05439148748897	-0.349095818322843	-0.247590548746585	0.654358560580232	0.513601022735745	-0.169755798317489	0.860384010876989
59299	ENSG00000272512	ENSG00000272512	995966	998051	1	RP11-54O7.17		lincRNA	-1.54406429846453	-0.170535408087786	-1.54233830555805	0.072978450252112	0.50687170889482	-1.41093842503842	-2.45532683679222	-1.59574256704584	-1.4652000844017	-0.830979051401541	1.78498239983184	-1.05539142479333	0.404114730034205	-1.10287781009762	-1.47648966146008	-2.05807498039539	-1.34619902842423	-0.799779141865125	0.35184674324624
59234	ENSG00000188290	ENSG00000188290	998962	1000172	1	HES4	hes family bHLH transcription factor 4 [Source:HGNC Symbol;Acc:HGNC:24149]	protein_coding	0.355044648973732	0.335010960441017	-0.10416380728126	-1.09853019958326	0.305987400004187	0.808617766922917	-1.65140626328971	3.51405753642271	0.108195142830775	-1.85319481687396	3.40839757422243	-4.05330891017528	1.21683812236659	-0.0255727609089349	0.524103377414912	-0.410316772984135	0.0381905770122011	0.788786609894518	1.35147967660343
59201	ENSG00000187608	ENSG00000187608	1001138	1014541	1	ISG15	ISG15 ubiquitin-like modifier [Source:HGNC Symbol;Acc:HGNC:4053]	protein_coding	-0.167346423426944	0.0107378306845461	0.0896944843202477	3.84525161222767	2.96530410504159	1.53165741278386	0.791549699608807	2.19362564650737	-0.0136065207790356	1.70385871938729	1.14127437878835	-1.31680785447406	0.0242150986325707	-0.328120177444683	0.17570803719624	1.36970951067713	-0.140713588668064	0.0835829381047759	0.422870719413331
59206	ENSG00000231702	ENSG00000231702	1008076	1008229	1	RP11-54O7.10		processed_pseudogene	-1.84860677708099	-2.47246420517041	-2.97895465326709	-3.55387959812262	-2.91561582736033	-5.29926798927715	-5.29926798927715	-1.2127226578656	-0.675556947559349	-1.74033054919001	-1.44298908705383	-5.29926798927715	-5.29926798927715	-4.30005927343607	-3.41416234142834	-3.63199442191329	-3.62053261975689	-4.98992768734355	-2.39322549343935
59204	ENSG00000224969	ENSG00000224969	1011997	1013193	1	RP11-54O7.11		antisense	-1.80248620680797	-4.10223093592386	-1.65888462208897	-3.69767441176842	-1.73472037649421	-5.94465391627164	-3.54275126938606	-3.87500728944728	-3.81403659890957	-2.38571647618449	-1.84203915295479	-0.20292569496453	-5.94465391627164	-5.57648845244115	-3.57617597115119	-5.57648845244115	-3.44588533811534	-3.24120202490687	-3.47146664014712
40216	ENSG00000188157	ENSG00000188157	1020123	1056118	1	AGRN	agrin [Source:HGNC Symbol;Acc:HGNC:329]	protein_coding	5.08122982755242	5.61719508373064	5.64127525270204	5.21169770423533	6.46006657223831	5.46980730968316	5.30239144364755	6.66502208039493	5.56239401460609	5.29896166188697	7.22240841492922	5.02856578918656	5.26961599664357	6.03744625826321	7.02034663781554	6.69905266041444	4.75438313592508	5.11199640046378	5.36666469425405
41392	ENSG00000242590	ENSG00000242590	1055033	1056116	1	RP11-54O7.14		sense_intronic	0.545668227042121	1.26365338785606	0.942660811774853	0.585280362189056	2.29684077488754	0.919238162270997	1.39687542522512	2.04563967755848	0.624333265614831	1.05310444832629	2.54737269362071	1.34024994049115	0.691518441908204	1.85017162478464	2.91503088114666	2.57227704682678	0.0642949334608454	0.240060837405877	1.32426768827228
24168	ENSG00000217801	ENSG00000217801	1059734	1069355	1	RP11-465B22.3		transcribed_unprocessed_pseudogene	1.15711192582718	1.34978069036101	0.825177056348786	1.63513966894238	1.6643359789062	1.40463871590519	0.237302807523394	2.41655323071477	-0.333750730348346	1.12970704673865	1.93834015963249	0.245051315125089	2.54976381570743	0.934153547446827	0.575164559961594	-0.119893394176616	1.80759755324161	1.37815167238982	1.97623948712436
24144	ENSG00000273443	ENSG00000273443	1062208	1063288	1	RP11-54O7.18		lincRNA	-1.11852715073938	-0.919016565577788	-3.34649424321149	-2.95425128931905	-2.8357644471087	-2.32947935975218	-1.28622167381039	-1.69268086245453	-3.28448159956389	-2.2971418554516	-0.690457518321978	-6.2401842883093	0.0578425613023981	-1.25066874280476	-2.19312762113127	-2.69107812288115	-1.80366735922201	-2.60393507951857	-2.70732569848287
23396	ENSG00000237330	ENSG00000237330	1070966	1074307	1	RNF223	ring finger protein 223 [Source:HGNC Symbol;Acc:HGNC:40020]	protein_coding	0.171270252068161	0.451597914331944	-1.02497434705461	2.45580888356319	1.83382777896117	2.0326188493857	-5.3723228408227	0.649085101668698	-5.3723228408227	0.74262671129033	3.23244387896806	1.80286720991047	1.79601007047799	0.999344129682718	-0.182625281626567	0.104929464314358	-1.62754682151664	-1.83530373228567	-2.01869479786126
45245	ENSG00000131591	ENSG00000131591	1081818	1116361	1	C1orf159	chromosome 1 open reading frame 159 [Source:HGNC Symbol;Acc:HGNC:26062]	protein_coding	2.94761871914422	2.92304766885988	2.68616820419213	2.61085728216399	2.96847116981105	2.25954852336586	2.03361721695335	2.27568626396729	2.50217615037589	2.24238498270453	4.47642931688288	2.46538355424969	2.80755928916801	2.57472755271167	2.75868199179105	2.75209533007092	2.39372165196138	1.72064902031553	2.62529119327097
58842	ENSG00000223823	ENSG00000223823	1137017	1144056	1	LINC01342	long intergenic non-protein coding RNA 1342 [Source:HGNC Symbol;Acc:HGNC:50551]	lincRNA	-0.552226218166023	0.262337774835902	0.336898588569782	-3.28244890191641	-1.97094823596758	-1.73321296247712	-2.11850844183105	-3.50627733846283	-2.54699956338392	-0.891895599077878	-0.0746034118340622	-0.898578896684973	-1.28690413941356	-3.28244890191641	-0.822676397955011	-3.28244890191641	-0.681107142237669	-1.39583074701616	-3.28244890191641
8067	ENSG00000207730	ENSG00000207730	1167092	1167202	1	MIR200B	microRNA 200b [Source:HGNC Symbol;Acc:HGNC:31579]	miRNA	-3.97456618831069	-2.88695746894444	-3.97284019540421	-4.02848999192348	-2.6010454805209	-2.37752535314625	-5.61383833611658	-3.54419170929223	-5.61383833611658	-5.61383833611658	-0.149650736559375	-5.61383833611658	-3.02600026452216	-3.98548892659664	-4.58512594726254	-3.78728702978044	-5.9073040325962	-4.67535734050412	-2.98052933413756
1368	ENSG00000207607	ENSG00000207607	1167846	1167956	1	MIR200A	microRNA 200a [Source:HGNC Symbol;Acc:HGNC:31578]	miRNA	-5.34279395112436	-3.86853643460707	-5.34279395112436	-5.34279395112436	-5.34279395112436	-1.62599978901815	-6.17834841758842	-1.63084499173365	-6.17834841758842	-6.17834841758842	-2.61930669024994	-6.17834841758842	-6.17834841758842	-4.08307112470588	-4.0206158657907	-5.34279395112436	-5.34279395112436	-4.11084725903228	-2.41601925266573
57342	ENSG00000198976	ENSG00000198976	1169005	1169087	1	MIR429	microRNA 429 [Source:HGNC Symbol;Acc:HGNC:13784]	miRNA	-1.00256627115634	-1.23641375256403	-0.789504295159562	-2.838290409736	-1.0521341574221	-1.80379653932208	-6.35614516789235	-0.839823055779879	0.413752711953282	-2.41310273503465	-0.0487013915238829	-6.35614516789235	-1.39861002118271	-5.16499720082043	-3.16468471953048	-3.04498019800467	-2.56365544114169	-3.27837904592018	-1.71793013772212
58844	ENSG00000272141	ENSG00000272141	1169357	1170343	1	RP11-465B22.8		lincRNA	1.29784247487296	1.83135652045111	2.40857134297289	-0.0178115178360592	1.36973784797924	2.27570356880642	-2.0394609028213	1.22588547559592	1.72330061363088	0.53580980730042	2.8440187781209	0.287585419770477	1.10731045144207	0.422027097703366	0.827889091025807	0.21753096386663	1.32135717495773	0.258673654634235	1.00803601566005
58917	ENSG00000205231	ENSG00000205231	1173056	1179555	1	TTLL10-AS1	TTLL10 antisense RNA 1 [Source:HGNC Symbol;Acc:HGNC:41159]	antisense	-2.42345952218983	-1.50308910650163	-2.07714723163967	-4.80935584116389	-2.82240194610091	-1.28153027426313	0.100839037585835	-6.71178652754889	-6.71178652754889	-2.0021596526222	-1.00484076118378	-6.71178652754889	0.118181597179437	-4.80935584116389	-1.48705277684961	-4.80935584116389	-3.38201649715174	-2.92273768626364	-2.23572345924327
58893	ENSG00000162571	ENSG00000162571	1173884	1197935	1	TTLL10	tubulin tyrosine ligase-like family member 10 [Source:HGNC Symbol;Acc:HGNC:26693]	protein_coding	-2.5675235632845	-2.76539492776049	-4.95341988225856	-2.62671309117414	-2.16098446241879	-0.471996086869244	-1.11321854288956	-1.83530635812068	-6.56772248645422	-3.5338037917088	0.398554623658854	-6.56772248645422	-1.04078544479334	-2.23577321712184	-1.63111681794428	-2.8334028794428	-2.35207812257982	-2.00030632441972	-2.37978750033795
19629	ENSG00000186891	ENSG00000186891	1203508	1206691	1	TNFRSF18	tumor necrosis factor receptor superfamily, member 18 [Source:HGNC Symbol;Acc:HGNC:11914]	protein_coding	-5.81862130234936	-2.5123545676871	-3.88415746515737	-1.09405844604731	-3.83166740728638	-5.70252106636342	-2.44400305255242	0.98860586681465	-0.108370438984132	-2.14358362627628	-0.896929063398186	-5.70252106636342	-1.30691774435626	-1.19180521025845	1.96315314437113	0.527054960974858	-3.21727954267062	-1.50510550674495	-3.24498892042874
33266	ENSG00000186827	ENSG00000186827	1211326	1214138	1	TNFRSF4	tumor necrosis factor receptor superfamily, member 4 [Source:HGNC Symbol;Acc:HGNC:11918]	protein_coding	-4.05097712216484	-4.05097712216484	-4.05097712216484	-4.05097712216484	-4.05097712216484	-5.54115367487049	-7.47016524654794	-1.76514353651856	-0.380985702184836	-7.47016524654794	-3.91112351920946	-1.12117414805401	-1.72531267258492	-4.05097712216484	-2.72879903683119	-4.05097712216484	-2.62363777815269	-4.05097712216484	-2.64442885915986
25755	ENSG00000078808	ENSG00000078808	1216908	1232031	1	SDF4	stromal cell derived factor 4 [Source:HGNC Symbol;Acc:HGNC:24188]	protein_coding	4.61833062707127	4.89332220757355	4.85179591276786	4.82694970834137	5.27729482483815	5.52103272900579	5.65712401125665	5.5272039319291	4.49968674312698	4.44639810371643	5.85312672356825	4.56806548312811	4.37904268275738	4.64448231340698	5.77032272561804	5.49795834121684	4.58115008837824	5.13783602048168	5.52161779197797
27706	ENSG00000176022	ENSG00000176022	1232265	1235041	1	B3GALT6	UDP-Gal:betaGal beta 1,3-galactosyltransferase polypeptide 6 [Source:HGNC Symbol;Acc:HGNC:17978]	protein_coding	2.78797061273459	3.19639908180011	3.00212704718443	1.92876678379315	2.74399064164848	3.5081396956675	1.79418734301369	3.04357448928926	2.09708454080903	2.35834998031255	3.18947409140119	3.21795775901725	2.82191921920698	2.57288188731649	2.7859296703766	2.9590116173293	2.41045324196399	2.67964715453944	3.22501704954992
30758	ENSG00000184163	ENSG00000184163	1242446	1246722	1	FAM132A	family with sequence similarity 132, member A [Source:HGNC Symbol;Acc:HGNC:32308]	protein_coding	-4.71714546452656	-3.322122673914	-4.05105321330177	-3.65881025940933	-2.30115090474774	-0.98327668964875	-3.13372267133344	-5.53562531821902	-5.53562531821902	-2.50170662347361	-0.597227232757413	-5.53562531821902	-3.72580527038123	-3.61159271784134	-2.66321398617948	-3.04178671563555	-4.55817770648161	-4.09889889559351	-1.85539232046494
31046	ENSG00000260179	ENSG00000260179	1249777	1251334	1	RP5-902P8.12		lincRNA	-3.00796358576877	-1.25598860808421	-2.34187133454398	-3.0505277815677	-1.4838997518962	-2.12813860618639	-1.65579380780629	-2.20135839989658	-3.38521599328257	-1.78073097203709	-1.20659196955294	-0.296175910394401	-3.03209010904712	-1.90241083908355	-1.81656266777457	-2.85760800938132	-1.67499341205723	-2.38971701683572	0.213161325713623
12040	ENSG00000160087	ENSG00000160087	1253909	1273885	1	UBE2J2	ubiquitin-conjugating enzyme E2, J2 [Source:HGNC Symbol;Acc:HGNC:19268]	protein_coding	3.77856596582375	4.0631641392437	3.81294831190964	3.75434850798308	3.06385390958345	3.65553500908616	2.55606379869982	4.28473625129422	3.00926540477193	3.40528971787187	4.56562777331988	3.84686696243413	3.76161860435101	3.5274220214752	3.63634689267116	3.60913642788362	3.07975866961967	3.68604780284252	3.98028719347911
17439	ENSG00000230415	ENSG00000230415	1275223	1280420	1	RP5-902P8.10		lincRNA	-1.48786961464815	-0.911825563736283	-4.21809229839854	-2.99228490823027	-4.21809229839854	-1.87279381702848	-0.23873943690504	-0.0617971075775232	-1.1339265598354	-1.62125801475814	-0.855296018138152	0.00555349076843981	-7.30305007031424	-0.790287526766438	-0.517267997511215	-0.753297011454632	-0.0566056231547816	-1.03333231152299	-1.0078427051374
12455	ENSG00000162572	ENSG00000162572	1280436	1292029	1	SCNN1D	sodium channel, non voltage gated 1 delta subunit [Source:HGNC Symbol;Acc:HGNC:10601]	protein_coding	0.939576670632205	0.936840591169716	0.231264513601561	-0.0141958052723249	-0.0675312129238586	1.67861407037323	-1.77696364036471	2.48557131088566	0.340312130907012	1.60177265367974	1.86171804996031	1.25217858197246	0.925951257264826	1.02075248226414	2.24820769095046	1.42722360420339	1.78717241673929	1.50880999923133	1.48946636958705
38904	ENSG00000131584	ENSG00000131584	1292376	1309609	1	ACAP3	ArfGAP with coiled-coil, ankyrin repeat and PH domains 3 [Source:HGNC Symbol;Acc:HGNC:16754]	protein_coding	4.46058827376041	4.2774136928832	4.25502971707114	4.06645286524957	4.13604492288971	3.48862716508766	3.43150957248598	4.9186241924205	4.98628759228001	4.44003458693347	5.5541148343	3.34046570075206	4.28960799007554	3.54671493979428	3.68359650622284	3.42845114345227	4.54364678852012	5.0935082534502	5.87630139391721
2756	ENSG00000278073	ENSG00000278073	1296110	1296170	1	MIR6726	microRNA 6726 [Source:HGNC Symbol;Acc:HGNC:50009]	miRNA	-4.36710057590171	-5.63547216186891	-5.63547216186891	-5.63547216186891	-5.63547216186891	-5.88567020684387	-5.88567020684387	-3.81602358001951	-5.88567020684387	-5.88567020684387	-3.99947883872543	-5.88567020684387	-5.88567020684387	-5.63547216186891	-5.63547216186891	-4.21674499951427	-5.63547216186891	-5.63547216186891	-5.63547216186891
22203	ENSG00000169972	ENSG00000169972	1308567	1311677	1	PUSL1	pseudouridylate synthase-like 1 [Source:HGNC Symbol;Acc:HGNC:26914]	protein_coding	1.69049374105635	2.02505345844012	1.72222243906286	1.7130437104207	1.35360481024504	1.82620758073175	2.19074082795998	2.36251611328276	1.5944269867411	0.727237630299219	2.66084593879677	0.818873079568955	1.80422745397245	1.62537471124698	1.83911318091672	2.04275803145189	1.32921875280703	1.62795856779102	2.26063756217165
43175	ENSG00000127054	ENSG00000127054	1311585	1324691	1	CPSF3L	cleavage and polyadenylation specific factor 3-like [Source:HGNC Symbol;Acc:HGNC:26052]	protein_coding	4.87832829982245	5.14677858885884	4.98576035562687	4.7174546506099	4.62874328723403	5.01653443972038	5.11267500665112	5.3200039099621	4.79899026844601	4.55827134142663	5.91469977311319	4.77675644691822	4.89767009192556	5.2109320247278	5.43148600249875	5.21210460461691	4.96364012226469	5.08755621247013	5.28116760874405
10388	ENSG00000274153	ENSG00000274153	1312502	1312566	1	MIR6727	microRNA 6727 [Source:HGNC Symbol;Acc:HGNC:50171]	miRNA	-4.46943167581971	-5.73780326178691	-2.49488353561837	-4.51199587161864	-4.42630259583808	-3.05740509062449	-5.78333910692587	-5.78333910692587	-5.78333910692587	-2.22440166683873	-1.47037890769284	-5.78333910692587	-5.78333910692587	-5.73780326178691	-5.73780326178691	-4.31907609943226	-5.73780326178691	-3.06078026090199	-2.81102856332828
40549	ENSG00000240731	ENSG00000240731	1317581	1318689	1	RP5-890O3.9		sense_intronic	1.88154652447922	2.36478470685721	2.56169082692283	1.0100015411693	0.632235864784005	0.810678815556467	1.80257876225732	1.40302403628185	0.588442606694994	1.59193800450629	1.07258544222704	0.786069008562495	2.38250537709775	0.797849782936098	0.609854500229058	0.918182534662196	0.606059535038843	1.10037164909885	1.86942785695066
12067	ENSG00000224051	ENSG00000224051	1324756	1328897	1	CPTP	ceramide-1-phosphate transfer protein [Source:HGNC Symbol;Acc:HGNC:28116]	protein_coding	2.57238608114821	2.96119403705272	2.547065460487	1.63454658912579	2.18056758109889	2.70089822132828	1.98055238316537	2.93999368175089	2.96736492231082	1.14723297504659	3.36102175085	1.99999754655798	2.19236465892042	1.80096911201942	2.38426300424601	1.9420053606548	2.30109310825752	2.93885734294714	3.26001326536674
16858	ENSG00000169962	ENSG00000169962	1331314	1335306	1	TAS1R3	taste receptor, type 1, member 3 [Source:HGNC Symbol;Acc:HGNC:15661]	protein_coding	0.743546471226034	2.0186181691982	2.4455819493805	-0.26316903559006	0.21431539041576	0.818190663481057	0.311831566262383	1.18552049196896	3.09368338871735	-0.115142925609935	2.05019730164504	1.72772091310487	-2.13651353810582	0.303324506269251	0.731416948001859	0.270024046272388	0.576039761706201	1.14040590274712	1.35619169988563
18034	ENSG00000107404	ENSG00000107404	1335276	1349350	1	DVL1	dishevelled segment polarity protein 1 [Source:HGNC Symbol;Acc:HGNC:3084]	protein_coding	3.17320590534664	3.86040169235711	3.49768458289837	3.69001595577013	3.59184149171893	4.95560991910402	3.97596712404461	4.41738804669073	3.11330154710156	2.60754143694546	5.27389239074428	2.82557944619512	3.84543779770679	3.56157276434562	4.54732074264565	4.21627262768027	3.87694837706125	4.24070575992537	4.38926694948294
9328	ENSG00000275884	ENSG00000275884	1339650	1339708	1	MIR6808	microRNA 6808 [Source:HGNC Symbol;Acc:HGNC:50046]	miRNA	-5.49699058104686	-5.49699058104686	-5.49699058104686	-5.49699058104686	-5.49699058104686	-4.09514021598847	-6.02415178766592	-6.02415178766592	-6.02415178766592	-6.02415178766592	-2.83991247577843	-6.02415178766592	-6.02415178766592	-5.49699058104686	-5.49699058104686	-5.49699058104686	-5.49699058104686	-4.26504388895478	-5.49699058104686
59173	ENSG00000162576	ENSG00000162576	1352689	1361777	1	MXRA8	matrix-remodelling associated 8 [Source:HGNC Symbol;Acc:HGNC:7542]	protein_coding	2.84461913387661	3.47625405396899	3.05831905947024	0.201982688233123	1.99102301139598	3.28725711277956	2.44008612212036	3.54447401467056	3.87335290130166	3.51869238943796	5.47209250741454	4.84784858516536	4.98229164315434	5.3238576151846	4.89251733791004	6.7955392612869	4.83256229256491	5.25743289382069	5.27927365684891
38445	ENSG00000175756	ENSG00000175756	1373730	1375495	1	AURKAIP1	aurora kinase A interacting protein 1 [Source:HGNC Symbol;Acc:HGNC:24114]	protein_coding	2.4727420602874	2.85416724017597	2.40326679240916	3.81303748999915	2.59154778832604	3.9024706169423	3.22652595272754	4.24574121378648	0.00804402534110438	2.44398258419105	4.46240728927578	3.6789478829595	2.98077664384306	3.09299291870752	3.26223076987387	3.05601958302421	3.19382849872087	3.73643331665484	3.82846582928784
35747	ENSG00000223663	ENSG00000223663	1378666	1379032	1	RP5-890O3.3		processed_pseudogene	-3.67674331524991	-3.3992452576442	-2.81971990805543	-4.18382559355125	-6.06263963422397	-2.73256871818743	-5.45850273448881	-1.67281058102486	-5.45850273448881	-5.45850273448881	-5.45850273448881	-5.45850273448881	-5.45850273448881	-4.80291680780549	-4.74046154889031	-4.64391247186932	-4.63530029021182	-6.06263963422397	-6.06263963422397
39486	ENSG00000221978	ENSG00000221978	1385711	1399328	1	CCNL2	cyclin L2 [Source:HGNC Symbol;Acc:HGNC:20570]	protein_coding	6.71079039637601	7.03194882777414	6.97523619953852	6.52088184942227	6.52416604798599	7.0652082549375	6.53756885867204	7.25224021553201	7.02459789839369	6.64481013230796	6.74616344423576	6.35243260345288	6.61615277777429	6.46725508083046	7.0002803086834	6.51906881529906	6.88919757973905	6.66260967705747	7.27742972208957
13682	ENSG00000224870	ENSG00000224870	1399522	1402046	1	RP4-758J18.2		processed_transcript	3.48443055969498	4.09911067188191	3.77986909474332	2.69497113799716	3.20657016785569	3.11946519650368	4.06483752978025	3.07910628767472	4.05474653654489	3.57304365756282	3.75590142261316	3.0965842178089	3.35081363708451	3.5623787938554	3.57509731478967	3.55022139755043	3.56004568525965	3.39754403889363	3.71969655514096
11814	ENSG00000242485	ENSG00000242485	1401908	1407313	1	MRPL20	mitochondrial ribosomal protein L20 [Source:HGNC Symbol;Acc:HGNC:14478]	protein_coding	4.54362254672116	4.62982656415126	4.25820020036859	5.33234598692143	4.55067732807936	4.5974611557598	5.43346580275917	4.59564904000358	4.66467649050436	4.91213255114526	4.97520057668178	4.96880603173828	4.28524997951435	4.50570529156101	4.58667202876312	4.87143378182005	4.81748642545667	5.13060506055401	5.6183070242499
5373	ENSG00000264293	ENSG00000264293	1405460	1405752	1	RN7SL657P	RNA, 7SL, cytoplasmic 657, pseudogene [Source:HGNC Symbol;Acc:HGNC:46673]	misc_RNA	-0.749665272308164	-0.865287628232549	-0.629232583059684	-0.39586652156689	-0.81019722484409	-0.631544892638858	0.510893560079028	-0.57038033842359	-6.72727129222383	0.770643122601412	-1.45106764966344	1.37102602960525	0.195013464353525	-0.339862370654776	-0.935502183692308	-0.645347441688194	-1.83818442152726	-1.84075751865011	0.0674571712970715
19878	ENSG00000272455	ENSG00000272455	1409096	1410618	1	RP4-758J18.13		lincRNA	0.360315789515722	1.17376150924984	0.665214552268227	1.12710148683066	1.31537214305361	1.55657349050172	-5.58703532085059	1.23217739807149	-0.0975043910635993	0.736577034017131	1.46968311953129	1.62268245657447	2.22053028035889	-0.513391563068945	-0.275487187294852	0.00243271997744482	-0.290378592484524	0.133983739285976	0.637390994985445
22295	ENSG00000235098	ENSG00000235098	1418420	1421769	1	ANKRD65	ankyrin repeat domain 65 [Source:HGNC Symbol;Acc:HGNC:42950]	protein_coding	-4.47198126406117	-2.99772374754388	-4.47198126406117	-2.14527447297674	-1.6795458442214	-4.32322708835023	-0.475212027377568	-2.50165767879684	-1.79481159554414	-0.934211552538581	-3.49011937731313	0.67220303286086	-0.846085645346328	-3.21225843764269	-0.0121519537090875	-2.35196426124541	0.782350320946533	1.34314128373196	0.389346983724854
22286	ENSG00000225905	ENSG00000225905	1420245	1422691	1	RP4-758J18.7		antisense	-6.61881633602088	-4.4307913815228	-6.61881633602088	-6.61881633602088	-6.61881633602088	-1.66601304972157	-4.90232603269191	-4.90232603269191	-4.90232603269191	-4.90232603269191	-4.90232603269191	-4.90232603269191	-4.90232603269191	-5.3590935096024	-2.76044744322423	-3.67508600116267	-2.45732966077712	-1.95894492583453	-2.35869774181949
26682	ENSG00000205116	ENSG00000205116	1426128	1427787	1	TMEM88B	transmembrane protein 88B [Source:HGNC Symbol;Acc:HGNC:37099]	protein_coding	-5.62493793072004	-5.62493793072004	-5.62493793072004	-5.62493793072004	-5.62493793072004	-5.89620443799274	-5.89620443799274	-5.89620443799274	-5.89620443799274	-5.89620443799274	-5.89620443799274	-3.72607237981112	-5.89620443799274	-5.62493793072004	-5.62493793072004	-5.62493793072004	-5.62493793072004	-5.62493793072004	-5.62493793072004
32739	ENSG00000225285	ENSG00000225285	1430539	1434573	1	RP4-758J18.10		lincRNA	-4.71408785095935	-3.31906506034679	-4.04799559973456	-5.98245943692655	-2.91035725101789	-1.9261218049734	-5.53868293178623	-2.13357344834019	-5.53868293178623	-5.53868293178623	0.613319844281868	0.985142341293944	-5.53868293178623	-0.997007222821723	1.08941645515912	-0.257854030312119	-3.38111767724781	-4.75051274483447	-4.57591117392157
34694	ENSG00000179403	ENSG00000179403	1434861	1442882	1	VWA1	von Willebrand factor A domain containing 1 [Source:HGNC Symbol;Acc:HGNC:30910]	protein_coding	1.74936083394166	2.54930631926301	2.07211841836608	2.3205921076532	3.97452092383112	4.45728598518546	3.02170746839294	3.40817296184965	2.99803800753874	1.30579140650111	5.73937595431257	2.34166662599219	3.80124841423308	3.94953908664714	5.68600596910386	5.4090928768716	2.64836526539537	3.42677387176816	3.44009371016671
48065	ENSG00000215915	ENSG00000215915	1449689	1470158	1	ATAD3C	ATPase family, AAA domain containing 3C [Source:HGNC Symbol;Acc:HGNC:32151]	protein_coding	0.157700412872188	-1.00418778705457	-0.392850691364641	0.260049205968101	-0.197591478318491	0.727662463523491	1.14095713415324	0.979152984784181	-1.42763014701239	-0.1061838752306	2.23374275154846	1.02798222126882	1.38521026100305	0.542041109628198	2.99829850692149	1.8108367260482	1.17905841143268	1.35933690137618	1.48353764929328
49379	ENSG00000160072	ENSG00000160072	1471769	1497848	1	ATAD3B	ATPase family, AAA domain containing 3B [Source:HGNC Symbol;Acc:HGNC:24007]	protein_coding	3.36029282715906	3.65572770189975	3.65105201363107	3.77059541029939	3.60429161563685	2.64390780379281	3.53443056337553	3.85178792769486	3.35129252559209	2.96374951880016	4.54941429780184	3.22843985488668	3.29359129420334	3.27505096109581	3.66507641733122	3.0072625568405	3.18291504784228	3.12012936025382	3.40545004396279
19263	ENSG00000197785	ENSG00000197785	1512151	1534687	1	ATAD3A	ATPase family, AAA domain containing 3A [Source:HGNC Symbol;Acc:HGNC:25567]	protein_coding	1.64315634968247	1.86956163880062	1.93712489537008	1.81961743468464	1.6205453482479	3.67705254224561	2.56793814932543	3.46170150872463	-4.2446874158093	2.20295398579298	4.08575038468862	-1.24445447906693	2.81943270174007	1.64090541760168	1.93341433574691	1.40067573436999	1.16378310151809	1.5635543589404	1.73048152929377
38855	ENSG00000205090	ENSG00000205090	1535174	1540453	1	TMEM240	transmembrane protein 240 [Source:HGNC Symbol;Acc:HGNC:25186]	protein_coding	-3.96726432828712	-4.42574465605534	-5.90000217257263	-4.67419478240436	-3.91304827750965	-3.69212862446271	-5.62114019614016	-0.577691399059928	-5.62114019614016	-5.62114019614016	-0.815548193174919	-5.62114019614016	-5.62114019614016	-3.97818706657307	-2.81217171330041	-4.48127501021798	-3.76939905824681	-3.22297917168771	-4.49345390956764
42897	ENSG00000160075	ENSG00000160075	1541673	1574869	1	SSU72	SSU72 RNA polymerase II CTD phosphatase homolog (S. cerevisiae) [Source:HGNC Symbol;Acc:HGNC:25016]	protein_coding	5.03086786455941	5.22491886420075	5.01480938675101	4.97551299127861	4.22142717252596	4.91388930371048	5.60761798316953	5.00287789328948	5.34723122789402	5.02679864216252	5.24775195358734	5.64102618712766	5.23698041465928	5.15164599791288	5.68110253202873	5.44665311768644	5.35051418186727	5.76050098688908	5.92528561200028
44478	ENSG00000215014	ENSG00000215014	1574975	1577075	1	RP5-832C2.5		lincRNA	-2.99244279208943	-3.12742923542751	-2.0582030644289	-2.03569141516771	-2.59192789414284	-0.92978392916236	-1.82892838481201	-1.00090106721146	-5.08744639862301	0.376629826316703	-1.90320708673552	-5.08744639862301	-5.08744639862301	-2.53210755638914	-1.87870821807504	-2.15508306246416	-2.57412190473051	-2.44844979544193	-3.86006358816915
13015	ENSG00000279244	ENSG00000279244	1579756	1580046	1	AL645728.1	Uncharacterized protein [Source:UniProtKB/TrEMBL;Acc:A0A096LPI1]	protein_coding	-5.11113030061394	-5.11113030061394	-5.11113030061394	-5.11113030061394	-5.11113030061394	-6.41001206809885	-4.00810942121327	-6.41001206809885	-3.45430937935343	-4.20989797479752	-2.55373316587552	-6.41001206809885	-6.41001206809885	-5.11113030061394	-5.11113030061394	-5.11113030061394	-5.11113030061394	-5.11113030061394	-3.70458203760895
44955	ENSG00000274481	ENSG00000274481	1583510	1583909	1	RP11-345P4.11		processed_pseudogene	-5.76057118435639	-5.76057118435639	-5.76057118435639	-5.76057118435639	-5.76057118435639	-5.76057118435639	-5.76057118435639	-5.76057118435639	-5.76057118435639	-5.76057118435639	-5.76057118435639	-5.76057118435639	-5.76057118435639	-5.76057118435639	-5.76057118435639	-5.76057118435639	-5.76057118435639	-5.76057118435639	-5.76057118435639
2273	ENSG00000280747	ENSG00000280747	1589065	1589350	1	Metazoa_SRP	Metazoan signal recognition particle RNA [Source:RFAM;Acc:RF00017]	misc_RNA	-5.76057118435639	-5.76057118435639	-5.76057118435639	-5.76057118435639	-5.76057118435639	-5.76057118435639	-5.76057118435639	-5.76057118435639	-5.76057118435639	-5.76057118435639	-5.76057118435639	-5.76057118435639	-5.76057118435639	-5.76057118435639	-5.76057118435639	-5.76057118435639	-5.76057118435639	-5.76057118435639	-5.76057118435639
45779	ENSG00000228594	ENSG00000228594	1598012	1600096	1	C1orf233	chromosome 1 open reading frame 233 [Source:HGNC Symbol;Acc:HGNC:42951]	protein_coding	0.199715514917057	0.419358812785736	0.44132968371865	1.85342408811585	2.11952589317059	-1.88162188344462	-0.979466568450234	2.15377178297741	0.145169629546144	0.233700120692207	1.41283211132644	-1.12993029238443	-2.97140219095748	-5.08717185669789	-5.08717185669789	-3.66844469434324	1.01254626815526	1.66180097685736	1.98678464531349
13785	ENSG00000272106	ENSG00000272106	1613758	1615795	1	RP11-345P4.9		antisense	1.49055450603319	1.40234877212189	1.40240315387057	1.12721262245983	1.63433153371525	0.741390221086811	0.974586349058324	1.0448366697091	0.343314540105274	1.28596870380081	0.259991196230592	1.98783674982411	0.15578032623099	0.300740320602922	0.191457427343436	0.857828941266008	0.108950072705666	0.220146950979614	0.60536973846489
50420	ENSG00000197530	ENSG00000197530	1615415	1630610	1	MIB2	mindbomb E3 ubiquitin protein ligase 2 [Source:HGNC Symbol;Acc:HGNC:30577]	protein_coding	3.74917108039364	3.89438334769049	3.71546087002619	2.96818664793152	3.86703069840485	3.33515784480884	3.61766447075798	2.99396713363124	3.91800793805276	3.2257626660181	4.5150987123124	3.62427123331665	3.05280722508823	2.98454240085053	3.67280436630841	3.52584440587651	3.16298279257103	3.31113332922081	4.03722374370705
23581	ENSG00000189409	ENSG00000189409	1632095	1701810	1	MMP23B	matrix metallopeptidase 23B [Source:HGNC Symbol;Acc:HGNC:7171]	protein_coding	-4.07026118193289	-3.81497407172032	-6.0029990262184	-4.77719163605013	-6.0029990262184	-2.792209326193	-3.11624069560881	-5.51814334249439	-5.51814334249439	-5.51814334249439	-2.84161387374262	-5.51814334249439	-5.51814334249439	-4.08118392021884	-3.543226522257	-6.0029990262184	-4.57565968220625	-3.66771259868412	-3.42936664429778
25108	ENSG00000248333	ENSG00000248333	1635227	1722818	1	CDK11B	cyclin-dependent kinase 11B [Source:HGNC Symbol;Acc:HGNC:1729]	protein_coding	3.31688094215384	3.61524771222174	3.50068589215532	3.88854177974402	2.99311904240196	3.81832972248119	3.00868020888784	3.40661142308825	2.10813337942209	2.7561564986971	3.46969302265031	3.73936807112106	3.38590673370565	2.89670415636973	2.90625445239689	2.97583292890869	2.77929474032137	3.03880816489784	3.41633889600215
23283	ENSG00000272004	ENSG00000272004	1659325	1662602	1	RP11-345P4.10		antisense	0.585448830511279	0.917267681863797	0.406076190820402	0.541101605917015	0.475622211381551	1.43300344371271	2.30594059997961	0.787262927202871	1.14134456905971	0.614011637702622	-1.63487477607037	-5.9478349753034	-0.878398652587121	-2.85566072827266	-3.57299491211943	-2.62957705855118	1.05592020196903	0.579272181711054	1.500649108602
43317	ENSG00000189339	ENSG00000189339	1659529	1692728	1	SLC35E2B	solute carrier family 35, member E2B [Source:HGNC Symbol;Acc:HGNC:33941]	protein_coding	5.02984233639791	5.02005113444066	5.17288800891436	4.61979107827158	4.27387516741167	5.59231442432994	5.57336775467851	4.86091526878788	4.17036775703518	4.60664998192872	5.23953189360104	4.05306034253681	4.50348934943398	4.65492064949713	4.57395724596066	4.49729902264787	4.83008535746735	4.77993455140733	5.62193850954008
23146	ENSG00000269737	ENSG00000269737	1671990	1673411	1	RP11-345P4.7		antisense	1.71874824768745	1.51468050325644	1.22676836565974	0.847494810148	0.537304711990271	2.24619879797395	2.75530211560446	-0.502409698213291	-0.42371542307311	1.46944764615507	1.83243498643647	1.2350164992625	1.18409698767759	1.55744298898809	1.53222898794384	1.65311011789428	0.848636486115801	0.470782904104158	1.56281325496943
23154	ENSG00000269227	ENSG00000269227	1673275	1674397	1	RP11-345P4.6		transcribed_processed_pseudogene	1.56107462301959	1.21303374569806	0.124852413780518	0.266064813038302	0.407804240959946	1.24350619326447	1.46554567055172	-0.974884928479275	-0.0668779047866139	0.57445364701353	-0.0873297884202742	1.22908934921776	1.02248972773181	0.725901945943275	0.828990092856087	1.37774974716383	-0.916623964818246	-0.494515860429454	0.963907156166131
23150	ENSG00000215914	ENSG00000215914	1699942	1701782	1	MMP23A	matrix metallopeptidase 23A (pseudogene) [Source:HGNC Symbol;Acc:HGNC:7170]	unprocessed_pseudogene	-4.80416583860556	-3.88451247007469	-6.07253742457277	-6.07253742457277	-6.07253742457277	-5.44860494414002	-5.44860494414002	-5.44860494414002	-5.44860494414002	-5.44860494414002	-5.44860494414002	-5.44860494414002	-5.44860494414002	-6.07253742457277	-4.07222494328281	-6.07253742457277	-6.07253742457277	-6.07253742457277	-4.66598916156778
19857	ENSG00000008128	ENSG00000008128	1702730	1724324	1	CDK11A	cyclin-dependent kinase 11A [Source:HGNC Symbol;Acc:HGNC:1730]	protein_coding	2.801531132742	3.01199257879876	2.99344736436251	3.5928129209866	3.26357911253909	3.4608223278749	2.8842082672544	2.87706717398321	1.78189555875277	2.67884687686777	3.23907645931704	3.12248051976463	2.32066767080866	2.34676575907156	2.42356767179469	2.63004290568613	2.36053651351399	2.43977601470856	2.88791220090327
19221	ENSG00000268575	ENSG00000268575	1702736	1737688	1	RP1-283E3.8		processed_transcript	3.72207152498779	3.96679570332323	3.72440581056795	4.07200254894788	4.00673130104718	4.2258084459294	4.1421765187944	3.59095619664131	2.48882442734658	3.54066922207827	4.03253804562728	3.94345484461074	2.43732491926363	3.12997933160449	3.12420601986132	3.23325244893865	3.19158663557884	3.14857661292681	3.73280191511683
23136	ENSG00000227775	ENSG00000227775	1724512	1737251	1	RP1-283E3.4		transcribed_processed_pseudogene	3.68951915365823	3.41313181743707	2.93064255462452	2.65153429356331	3.55503657206484	3.25294630296665	3.33336188815061	3.11781435984056	3.05805812969131	3.08035881828306	3.32064548180113	3.11905421345738	2.94280555980262	3.74758868873203	3.73579999523472	3.57827888231115	2.65902292606939	2.19241572250079	2.53146593054476
42302	ENSG00000215790	ENSG00000215790	1724838	1745992	1	SLC35E2	solute carrier family 35, member E2 [Source:HGNC Symbol;Acc:HGNC:20863]	protein_coding	2.43113527128426	2.48024327117315	2.32957092879388	2.21766663092317	2.36353547904965	2.70580907201164	3.46810682120165	2.51345451509478	1.23241931788981	1.84907553034751	1.95052383426992	1.85434085306474	1.4373545609648	2.3214387448532	2.15223808338026	2.1126233272726	1.48191049647547	1.35800100691033	2.14187795404572
28051	ENSG00000008130	ENSG00000008130	1751232	1780457	1	NADK	NAD kinase [Source:HGNC Symbol;Acc:HGNC:29831]	protein_coding	4.27297267079129	4.59360578954459	4.48055695742301	4.35176774012397	4.22066994821756	4.4604850373747	4.68851482782621	4.80229964622118	4.54058597375221	4.27464988507277	4.58926123778207	3.79453485850262	4.24644824430753	4.0611482671993	4.37223573730534	4.31658953168776	4.55390299205784	4.66079337278546	4.78632909526791
46660	ENSG00000078369	ENSG00000078369	1785285	1891117	1	GNB1	guanine nucleotide binding protein (G protein), beta polypeptide 1 [Source:HGNC Symbol;Acc:HGNC:4396]	protein_coding	6.61700216389843	6.65059507725895	6.58270035879762	6.52429645800688	5.61305707971233	6.69466742452082	6.38006147277389	6.43051154807735	6.91944434539839	6.49946944358872	6.38529203716315	6.28913098993332	6.63976935680302	6.68227416409813	6.44938798423445	6.33575958733897	6.80323968056551	6.62567463210366	6.94373941409074
46665	ENSG00000231050	ENSG00000231050	1891471	1892658	1	RP1-140A9.1		antisense	-1.10160572073151	-0.180917383906149	-1.2999391725633	-0.993078305729689	0.762086143284107	-1.29058000751638	0.882119696288069	-0.0414352204343356	0.993544939603947	0.828425456704522	-3.41924174264246	-0.828273889226898	-0.635026011505075	-1.31527430167781	0.607293113137975	-0.537327936684689	-0.683284833372578	-0.229343103127429	0.144499680619225
48261	ENSG00000169885	ENSG00000169885	1914827	1917296	1	CALML6	calmodulin-like 6 [Source:HGNC Symbol;Acc:HGNC:24193]	protein_coding	-0.209302697260022	0.331436799676571	0.194257873218087	-1.08272992607777	-1.08781923167045	-2.03920643252513	0.646609791207459	-0.97780018859738	0.697875668620728	-1.014517899092	-0.284111284726935	-6.5915550610954	0.720212226235692	-2.21194064248066	-0.285331153918771	-4.92958730761738	-0.637944869542772	-2.5943008800831	0.354833913293425
48806	ENSG00000178821	ENSG00000178821	1917590	1919273	1	TMEM52	transmembrane protein 52 [Source:HGNC Symbol;Acc:HGNC:27916]	protein_coding	-4.33820737049103	-2.94318457987846	-1.98723146597203	0.938486683772583	-0.601093114597214	-1.54610268201213	-5.91456341225455	-1.18214728392101	-0.131505712270989	-1.97152097939686	-1.81194864893771	1.18898867060938	-0.040807599839896	-0.754083325113207	-0.518711740535372	-0.185780497909726	-3.00523719677949	-0.946707546271884	-1.34646036225684
13063	ENSG00000142609	ENSG00000142609	1921951	2003837	1	CFAP74	cilia and flagella associated protein 74 [Source:HGNC Symbol;Acc:HGNC:29368]	protein_coding	-4.75854597759753	-3.28428846108024	-4.75854597759753	-1.05259378211438	-2.77159208253455	-2.85189146255813	0.0500291740194736	-6.76259639111525	-4.63197907375319	-4.56248229781393	-2.2660928321745	-1.90435836448737	-3.30002807005783	-4.75854597759753	-2.29877347363613	-3.33981881524288	-3.33120663358538	-3.52659928550545	-2.18491359567691
37287	ENSG00000233542	ENSG00000233542	2013213	2015530	1	RP11-547D24.1		antisense	-4.95268003629815	-4.95268003629815	-4.95268003629815	-4.95268003629815	-4.95268003629815	-3.84252831611325	-6.56846233241463	-6.56846233241463	-4.43784501505256	-2.62541989955693	-6.56846233241463	-1.54583649939156	-6.56846233241463	-4.95268003629815	-4.95268003629815	-4.95268003629815	-4.95268003629815	-3.72073334420608	-4.95268003629815
37421	ENSG00000187730	ENSG00000187730	2019324	2030751	1	GABRD	gamma-aminobutyric acid (GABA) A receptor, delta [Source:HGNC Symbol;Acc:HGNC:4084]	protein_coding	-3.10050230726948	-2.17975324497265	-4.94004071571067	-2.89928768473941	-3.19013840715664	0.215288861288077	-2.24473516892454	-1.75995564047613	-4.64663781581012	-0.150243164367424	-1.08759608847164	-4.64663781581012	-4.64663781581012	-4.15685788776594	-2.23024839920405	-3.02771413110121	-0.196853238204003	-0.107552046946593	-0.0508895784546528
38094	ENSG00000226969	ENSG00000226969	2049203	2050070	1	RP11-547D24.3		antisense	-4.90994137503425	-4.90994137503425	-4.90994137503425	-3.68413398486598	-2.11750595519448	-6.61120099367854	-6.61120099367854	-1.56775219659831	0.245381869346564	-1.40363731138289	-3.42696168179104	-6.61120099367854	-6.61120099367854	-4.90994137503425	-4.90994137503425	-4.90994137503425	-3.4826020310221	-2.57465494749997	-3.50339311202926
23733	ENSG00000067606	ENSG00000067606	2050470	2185395	1	PRKCZ	protein kinase C, zeta [Source:HGNC Symbol;Acc:HGNC:9412]	protein_coding	3.44480866391852	3.95873716230219	3.61598899836652	3.75038214912887	4.02323989757297	4.39061941855493	2.53385485970749	4.13222922220758	4.17864459155805	4.05770725689522	4.09865047453935	4.09461666893422	4.03271348109277	3.3715276891967	3.5101678971707	3.62671805539774	4.64494043021663	4.62127307287945	4.77089044739795
23184	ENSG00000271806	ENSG00000271806	2141084	2145279	1	RP5-892K4.1		antisense	0.779687062233085	1.46904585044982	1.24103127049051	1.0106512759392	1.31083802544534	1.49816350114913	1.82291912937994	0.655840092803174	0.0836143744779475	1.41693814974488	1.21869698872803	1.88195759987072	1.9623968049784	0.335562735634409	0.902461676638179	1.12237740043223	2.02767437010269	2.07830839012158	2.21558607406977
58770	ENSG00000182873	ENSG00000182873	2181794	2184389	1	RP11-181G12.2		antisense	0.351336668884685	-0.281005231370012	1.06852640702333	-0.393731073309422	-0.0279623814343375	-0.224517029464659	2.05806190386055	0.597709666231989	-4.1964917384947	0.908726286266339	0.194716696557405	0.545038026520394	0.204381320307943	0.337082577597863	-1.04664487715839	-1.14128745696337	0.947869674513871	-0.26578220100106	0.572082449421581
58562	ENSG00000162585	ENSG00000162585	2184461	2212720	1	FAAP20	Fanconi anemia core complex associated protein 20 [Source:HGNC Symbol;Acc:HGNC:26428]	protein_coding	3.37131860129517	3.92337317241391	3.53920937009695	2.90373699583887	3.0650085916898	3.12763810033695	3.23478352237785	4.26564779043387	4.24583975520141	3.57612120754712	3.98376302561956	2.57832725851142	2.62502046404148	2.89136237708682	3.25467917420723	3.12083735353405	3.77197839910826	3.96075037439816	4.19881463592658
23189	ENSG00000234396	ENSG00000234396	2212523	2220738	1	RP11-181G12.4		lincRNA	-4.88763402949221	-2.69960907499414	-2.95317019230022	-4.88763402949221	-4.88763402949221	-3.02094721240773	-1.4927306717956	-3.74682616388657	-6.63350833922057	-1.92388146429388	-3.9569788704688	-6.63350833922057	-6.63350833922057	-4.88763402949221	-4.88763402949221	-4.88763402949221	-3.46029468548007	-4.88763402949221	-3.48108576648723
10033	ENSG00000277082	ENSG00000277082	2222427	2222500	1	AL590822.1		miRNA	-5.76057118435639	-5.76057118435639	-5.76057118435639	-5.76057118435639	-5.76057118435639	-5.76057118435639	-5.76057118435639	-5.76057118435639	-5.76057118435639	-5.76057118435639	-5.76057118435639	-5.76057118435639	-5.76057118435639	-5.76057118435639	-5.76057118435639	-5.76057118435639	-5.76057118435639	-5.76057118435639	-5.76057118435639
26848	ENSG00000157933	ENSG00000157933	2228695	2310119	1	SKI	SKI proto-oncogene [Source:HGNC Symbol;Acc:HGNC:10896]	protein_coding	4.73296458177882	5.14159821877763	5.53137823997651	3.16148445691106	3.26056155217583	4.6589155450541	4.74878267590769	3.98229597603127	4.05711010695259	3.93276593413445	4.76143841718766	4.16086772249557	4.22703244245761	3.32639053414595	4.14034207230818	4.10152561971749	4.34735769524729	4.72771247415738	5.00634668260767
39190	ENSG00000116151	ENSG00000116151	2321253	2391707	1	MORN1	MORN repeat containing 1 [Source:HGNC Symbol;Acc:HGNC:25852]	protein_coding	2.51834392746373	2.82509345796354	2.62712052203335	2.32022378669227	2.6888914505591	2.86120006963235	3.5893629139411	2.87791312768178	3.57132763633631	3.26747510155854	2.88117004268097	2.62381189288884	1.89767207035078	3.09248613829855	3.26946223487021	3.15133793426032	3.3807686194339	3.11623555336649	3.4186940507807
39675	ENSG00000272161	ENSG00000272161	2326201	2326693	1	RP4-713A8.1		sense_intronic	-2.95353669270194	-3.41201702047016	-4.88627453698744	-4.88627453698744	-4.88627453698744	-6.63486783172534	-0.270033801653714	-3.22975834827929	-6.63486783172534	-4.43475373842401	-2.13836427278459	-6.63486783172534	-6.63486783172534	-4.88627453698744	-4.88627453698744	-4.88627453698744	-4.88627453698744	-4.88627453698744	-4.88627453698744
39172	ENSG00000269896	ENSG00000269896	2350414	2352820	1	RP4-740C4.5		transcribed_processed_pseudogene	0.305148381357951	0.792964187266368	0.740463653834527	-1.6984272944076	-0.532675422491625	1.3711676987986	1.26516746574604	0.623946557169199	-2.23644237585032	0.211059387978525	0.18864959320862	0.562236391242242	1.91054829880032	1.43179616052209	0.14911063969117	0.89589525912754	1.19007056656587	1.25130180464757	0.831809962389347
39673	ENSG00000272420	ENSG00000272420	2363061	2363628	1	RP4-740C4.7		sense_intronic	-2.27913322851404	-2.40730289500615	-3.08181400851922	-2.60141328394934	-2.28825730398896	-1.28541154687104	-4.52172452984138	-0.736032376377421	-4.52172452984138	-0.578682096983682	-4.52172452984138	-4.52172452984138	1.08156725950319	-2.21829688462877	-2.86974199924321	-2.72080493124579	-2.83793116362765	-2.26455077085353	-1.38825674055324
44384	ENSG00000157916	ENSG00000157916	2391775	2405444	1	RER1	retention in endoplasmic reticulum sorting receptor 1 [Source:HGNC Symbol;Acc:HGNC:30309]	protein_coding	4.72686070343249	5.25915677431233	4.92368132188789	5.22914433277361	5.3303394031204	5.42846051393219	5.49157325864898	5.89541135217044	5.69098679269873	5.83925391564265	5.76539851722018	5.09944253137878	5.54567663364494	5.3267100935716	5.86090276344384	5.66513172698702	6.26803042695649	6.43134691911524	6.51847536798732
44075	ENSG00000157911	ENSG00000157911	2403964	2413797	1	PEX10	peroxisomal biogenesis factor 10 [Source:HGNC Symbol;Acc:HGNC:8851]	protein_coding	3.09937375720402	3.45072124335551	3.09368570588748	3.56384921356758	3.43812585171409	3.90459502645987	3.80104357760797	4.53091525986517	3.67453555482682	4.11130037568094	4.54931048810805	2.3319039629294	3.54836000454286	3.51679965311168	3.68323112330194	3.95521111851258	4.65231600560298	4.66043649743602	4.75770067408513
31496	ENSG00000149527	ENSG00000149527	2425980	2505530	1	PLCH2	phospholipase C, eta 2 [Source:HGNC Symbol;Acc:HGNC:29037]	protein_coding	1.27094744691312	1.43160188865012	1.86082365940673	-0.66738113980393	0.832338401842531	2.94672278979982	3.08984921036006	0.495198081024603	-0.0770276373006241	0.308127985442195	1.98265034746838	-0.264747772149405	-0.207155330243285	-1.97569980402521	-0.0161300806180299	-2.3808496224713	4.02709843970032	3.48191865534897	3.51155645735908
31430	ENSG00000224387	ENSG00000224387	2492300	2493258	1	RP3-395M20.2		antisense	-5.82785375133876	-4.35359623482147	-2.58493402517021	-5.82785375133876	-4.51635308538992	-3.76427704569657	-5.69328861737403	-1.60674328596247	-5.69328861737403	-5.69328861737403	-1.59067385405718	-5.69328861737403	-5.69328861737403	-5.82785375133876	-5.82785375133876	-5.82785375133876	-2.58791920903659	-3.15083075045384	-2.38078668824044
32258	ENSG00000229393	ENSG00000229393	2493437	2494479	1	RP3-395M20.3		antisense	-4.65889745840922	-4.45301152785914	-5.92726904437643	-5.92726904437643	-3.13483362453666	-2.86793930803497	-1.41277173469788	-5.59387332433636	-5.59387332433636	-5.59387332433636	-3.70768195621792	-5.59387332433636	-5.59387332433636	-5.92726904437643	-4.60509095904277	-5.92726904437643	-1.90885539159941	-4.69532235228435	-2.27683198713252
27046	ENSG00000157881	ENSG00000157881	2508533	2526628	1	PANK4	pantothenate kinase 4 [Source:HGNC Symbol;Acc:HGNC:19366]	protein_coding	2.88670767001353	3.17168975573266	3.07452169475502	2.81331884515168	2.74138367194126	3.11427269119275	3.49108245265002	3.52616939977667	2.12952189028953	2.19519428975422	4.11149240051766	1.09158242173681	3.33265365923505	2.57310551713367	3.36205563471912	2.96772325829935	2.46452672235176	2.72630955192077	2.83261533506614
38521	ENSG00000197921	ENSG00000197921	2528745	2530245	1	HES5	hes family bHLH transcription factor 5 [Source:HGNC Symbol;Acc:HGNC:19764]	protein_coding	-4.30458570937115	-5.57295729533836	-3.63849345814637	-5.57295729533836	-4.26145662938952	-3.22225105707304	-5.94818507337443	-5.94818507337443	-5.94818507337443	-5.94818507337443	-2.38914334603594	-5.94818507337443	-5.94818507337443	-5.57295729533836	-5.57295729533836	-5.57295729533836	-5.57295729533836	-5.57295729533836	-5.57295729533836
38530	ENSG00000272449	ENSG00000272449	2546465	2547460	1	RP3-395M20.12		lincRNA	-4.51498405344288	-2.51913844947199	-2.53011806737621	-2.47250502956514	-1.82058596312436	-1.16271554242727	-5.07342047098439	-0.525917045129617	0.953421963505664	-5.07342047098439	-1.51437874364591	-5.07342047098439	-5.07342047098439	-3.45269212175997	-1.49312239835279	-1.93958235659751	-3.4920352427667	-2.88814477273238	-3.87408951580778
39507	ENSG00000238164	ENSG00000238164	2549920	2557031	1	RP3-395M20.8		antisense	-1.84257424912402	-1.84257424912402	-1.84257424912402	-0.616766858955754	-0.531073583175186	-0.654898853918047	-0.00764738414954458	0.668521939756804	0.229298487089367	0.033393962734269	-0.085696180019712	-0.984815594700554	-1.70358829639464	1.38501034793001	1.68136810998305	-0.423847086769374	1.63471647205745	-0.610627557031941	-0.436025986119034
39643	ENSG00000157873	ENSG00000157873	2555639	2565382	1	TNFRSF14	tumor necrosis factor receptor superfamily, member 14 [Source:HGNC Symbol;Acc:HGNC:11912]	protein_coding	-1.31716708231663	-1.31716708231663	-1.31716708231663	1.62662586093795	0.669786812746346	0.39499287777619	2.05800399121702	1.74611619456964	1.88836240347836	1.17400305063972	1.02541840152113	-0.235042548505575	-0.519291073895175	3.53532854902839	4.90241247331895	4.21216583205757	0.110172261695516	0.569451072583621	-1.31716708231663
23821	ENSG00000225931	ENSG00000225931	2566410	2569888	1	RP3-395M20.7		TEC	-4.93914376886675	-4.93914376886675	-4.93914376886675	-4.93914376886675	-4.93914376886675	-4.65298702816858	-6.58199859984603	-2.49545326843447	-6.58199859984603	-2.63895616698833	-3.39775928795853	-6.58199859984603	-6.58199859984603	-4.93914376886675	-4.93914376886675	-4.93914376886675	-4.93914376886675	-4.93914376886675	-4.93914376886675
23947	ENSG00000228037	ENSG00000228037	2581560	2584533	1	RP3-395M20.9		lincRNA	-1.58020096257696	-0.835459296035926	-2.4651922013374	-1.64762021785947	-0.856415250823282	-1.77139292928089	-6.32374155785116	-0.233002298203135	1.05627232140292	-1.61411468292447	-2.22112679453432	-0.17373197709712	-3.73590348625674	-2.8234764782092	-1.67345845175455	-1.19186984881447	-3.06679769653581	-2.5203778099767	-1.98715121760049
29592	ENSG00000157870	ENSG00000157870	2586491	2591469	1	FAM213B	family with sequence similarity 213, member B [Source:HGNC Symbol;Acc:HGNC:28390]	protein_coding	4.36592260152848	4.63696412588859	4.06366545782665	3.52892018666364	3.70375100242091	3.64313816179839	3.59448231807744	4.8954843296188	4.83581553845259	4.34410585622649	3.52076700634246	2.99755221396944	2.54223155060618	3.31599053844812	3.33939834032441	3.14609865742061	3.77449588844379	3.71422444400462	4.17423709778139
27701	ENSG00000142606	ENSG00000142606	2590639	2632990	1	MMEL1	membrane metallo-endopeptidase-like 1 [Source:HGNC Symbol;Acc:HGNC:14668]	protein_coding	0.762160600737006	0.592796800394629	-0.313354940923249	-0.587148839316599	-0.675589277331271	1.02388700687956	-2.17778393671903	3.46298826048256	-1.95899447572697	0.821053698694165	1.59089489003453	1.29188220319415	-5.43630195053003	-0.529686513233287	-0.762506110814919	-1.47432136756023	0.332592326272808	0.1475525574582	0.606740096741701
32737	ENSG00000237058	ENSG00000237058	2632568	2636620	1	RP13-436F16.1		antisense	-3.17034338903945	-3.62882371680767	-3.16861739613296	-5.10308123332495	-5.10308123332495	-3.18174815241749	-6.41806113538783	-6.41806113538783	-1.44484325834626	-2.17197354504479	-3.23382182350033	-1.95837540580551	-6.41806113538783	-3.84335840690648	-5.10308123332495	-5.10308123332495	-2.97247811899914	-2.76779480579067	-2.99805942103092
32742	ENSG00000215912	ENSG00000215912	2635976	2801721	1	TTC34	tetratricopeptide repeat domain 34 [Source:HGNC Symbol;Acc:HGNC:34297]	protein_coding	1.66462573538554	0.726404910553665	0.96245995572653	-0.875471746618307	2.15586200805714	-1.01294989574842	1.4113864051744	-0.0522124887797735	1.57871765952288	1.54544769837155	-0.406100397995746	0.410922495835507	-0.287621039192286	-0.207148761734311	-3.20217853770274	-1.78345137534809	1.42151484429712	1.11133725790168	2.40898256061542
15686	ENSG00000233234	ENSG00000233234	2811850	2812692	1	RP11-740P5.2		lincRNA	-5.76057118435639	-5.76057118435639	-5.76057118435639	-5.76057118435639	-5.76057118435639	-5.76057118435639	-5.76057118435639	-5.76057118435639	-5.76057118435639	-5.76057118435639	-5.76057118435639	-5.76057118435639	-5.76057118435639	-5.76057118435639	-5.76057118435639	-5.76057118435639	-5.76057118435639	-5.76057118435639	-5.76057118435639
15750	ENSG00000231630	ENSG00000231630	2814432	2814998	1	RP11-740P5.3		lincRNA	-5.76057118435639	-5.76057118435639	-5.76057118435639	-5.76057118435639	-5.76057118435639	-5.76057118435639	-5.76057118435639	-5.76057118435639	-5.76057118435639	-5.76057118435639	-5.76057118435639	-5.76057118435639	-5.76057118435639	-5.76057118435639	-5.76057118435639	-5.76057118435639	-5.76057118435639	-5.76057118435639	-5.76057118435639
15754	ENSG00000169717	ENSG00000169717	3021483	3022903	1	ACTRT2	actin-related protein T2 [Source:HGNC Symbol;Acc:HGNC:24026]	protein_coding	-5.76057118435639	-5.76057118435639	-5.76057118435639	-5.76057118435639	-5.76057118435639	-5.76057118435639	-5.76057118435639	-5.76057118435639	-5.76057118435639	-5.76057118435639	-5.76057118435639	-5.76057118435639	-5.76057118435639	-5.76057118435639	-5.76057118435639	-5.76057118435639	-5.76057118435639	-5.76057118435639	-5.76057118435639
13881	ENSG00000177133	ENSG00000177133	3059615	3068437	1	LINC00982	long intergenic non-protein coding RNA 982 [Source:HGNC Symbol;Acc:HGNC:48664]	antisense	-3.17937851952035	-1.56732968705354	-2.37990775428164	-3.23330232313313	-5.11211636380586	-4.48001443322947	-6.40902600490693	-6.40902600490693	-6.40902600490693	-1.91263135346423	-2.5527471026836	1.02169121400162	-6.40902600490693	-5.11211636380586	-5.11211636380586	-5.11211636380586	-5.11211636380586	-5.11211636380586	-5.11211636380586
40445	ENSG00000142611	ENSG00000142611	3069168	3438621	1	PRDM16	PR domain containing 16 [Source:HGNC Symbol;Acc:HGNC:14000]	protein_coding	-0.118430275325076	0.906144500061054	0.953249088369057	-0.862415723365676	-2.51833922628489	-1.54847393966812	-5.16103506648096	-1.75592558303491	-2.20533237773554	-1.21799263362326	-0.101032350879443	2.35492952758506	0.199882887829162	-6.36010730223183	-2.83616494312476	-2.69170817936862	0.29353530961253	0.153574333594196	0.107565556053
42514	ENSG00000226286	ENSG00000226286	3132927	3133709	1	RP1-163G9.2		antisense	-4.63525349050919	-5.90362507647639	-5.90362507647639	-4.02481103580367	-5.90362507647639	-5.61751729223639	-5.61751729223639	-5.61751729223639	-5.61751729223639	-5.61751729223639	-5.61751729223639	-5.61751729223639	-5.61751729223639	-5.90362507647639	-5.90362507647639	-5.90362507647639	-5.90362507647639	-5.90362507647639	-5.90362507647639
42473	ENSG00000279839	ENSG00000279839	3205988	3208664	1	RP11-193J6.1		TEC	-5.95577765611805	-3.76775270161997	-2.33643016563185	-4.72997026594978	-4.64427699016921	-5.56536471259473	-5.56536471259473	-5.56536471259473	-5.56536471259473	-5.56536471259473	-5.56536471259473	-1.65822565246485	-5.56536471259473	-5.95577765611805	-4.63359957078439	-5.95577765611805	-5.95577765611805	-5.95577765611805	-5.95577765611805
42475	ENSG00000272235	ENSG00000272235	3306636	3310096	1	RP11-22L13.1		lincRNA	-4.51776091886338	-3.12273812825082	-3.85166866763859	-4.56032511466232	-5.78613250483058	-5.7350098638822	-5.7350098638822	-5.7350098638822	-5.7350098638822	-2.70109116913678	-3.05848039513043	-5.7350098638822	-5.7350098638822	-5.78613250483058	-4.46395441949693	-5.78613250483058	-5.78613250483058	-5.78613250483058	-5.78613250483058
41459	ENSG00000130762	ENSG00000130762	3454426	3481113	1	ARHGEF16	Rho guanine nucleotide exchange factor (GEF) 16 [Source:HGNC Symbol;Acc:HGNC:15515]	protein_coding	3.3464860234393	3.8891469777904	3.24213746494044	3.87685505305346	3.69537619301359	2.96595493624641	1.77216604792264	4.76093519341084	4.32695014122297	3.31360023979057	5.77690113592242	2.95182170595453	3.12508915891515	2.94594964912083	3.44566049173767	3.0297657607451	4.02563070800607	4.21861357335525	4.15032862395297
50479	ENSG00000272088	ENSG00000272088	3487246	3487627	1	RP11-168F9.2		lincRNA	-1.18849261956564	-0.150116884671029	0.560221902041995	-2.28201959370392	-1.21384063975528	-1.70683234509748	-5.86449481455813	-1.5291380237062	1.32828198367566	0.459117540309593	-5.86449481455813	-5.86449481455813	0.288653768562714	-3.28272322150223	-2.84893551614737	-3.53663055133889	-2.41671301185249	-3.7700293992544	-5.65664755415465
56657	ENSG00000162591	ENSG00000162591	3489920	3611495	1	MEGF6	multiple EGF-like-domains 6 [Source:HGNC Symbol;Acc:HGNC:3232]	protein_coding	3.83240384856333	5.04046515677807	4.71520196745996	1.72544518741001	1.78767957519938	1.27761579549118	1.67186052872649	4.3701990042739	3.04597715083561	3.05122756729476	4.00250774274607	1.4918156020012	2.3185566070157	1.89949755990529	3.15681545231746	1.96135577037461	1.93163619964948	1.67441521967019	1.46600406045146
4062	ENSG00000207776	ENSG00000207776	3560695	3560790	1	MIR551A	microRNA 551a [Source:HGNC Symbol;Acc:HGNC:32806]	miRNA	-5.76057118435639	-5.76057118435639	-5.76057118435639	-5.76057118435639	-5.76057118435639	-5.76057118435639	-5.76057118435639	-5.76057118435639	-5.76057118435639	-5.76057118435639	-5.76057118435639	-5.76057118435639	-5.76057118435639	-5.76057118435639	-5.76057118435639	-5.76057118435639	-5.76057118435639	-5.76057118435639	-5.76057118435639
20706	ENSG00000238260	ENSG00000238260	3623190	3624743	1	RP11-46F15.2		antisense	-3.38904329074364	-1.77699445827683	-2.0788614088606	-5.32178113502914	-2.87658750173436	-1.48393568442103	-1.05858356625867	-2.11281590227209	-6.19936123368364	-2.6404237935965	-0.56888438911578	-6.19936123368364	-6.19936123368364	-5.32178113502914	-2.51406909702186	-3.9030539726745	-2.36609448006745	-4.08983444293706	-2.74814875310853
22772	ENSG00000158109	ENSG00000158109	3625002	3630127	1	TPRG1L	tumor protein p63 regulated 1-like [Source:HGNC Symbol;Acc:HGNC:27007]	protein_coding	2.54448612462833	2.69127790119592	2.73716320303735	3.44467308892011	2.5477433787854	3.77197954865609	2.31045886276848	3.55516753324183	3.31315175157613	3.08751800616387	3.15787980315406	3.3116911243937	3.67885114309883	3.58063361801524	3.85578436656686	3.8001536847133	3.39837199662212	3.5029191071868	3.90350296827644
23956	ENSG00000116213	ENSG00000116213	3630767	3652761	1	WRAP73	WD repeat containing, antisense to TP73 [Source:HGNC Symbol;Acc:HGNC:12759]	protein_coding	2.94659780372506	2.99490642350705	3.14826884556006	3.20239088986499	2.88629701909881	2.90129978934734	2.60171647556913	2.71583743580308	3.47748244082637	2.6088484248077	3.13885463351822	3.63325011712996	3.51793981905206	2.90852473200998	3.51900805072009	3.11097035522662	2.50748182415545	3.18989630628977	3.40409781191617
14788	ENSG00000078900	ENSG00000078900	3652520	3736201	1	TP73	tumor protein p73 [Source:HGNC Symbol;Acc:HGNC:12003]	protein_coding	-0.498005557269469	-0.0101897513610524	0.094670556102118	1.67193473512174	2.0970059373843	2.35055735493592	0.0861723627239983	2.79059959629705	2.36013214113841	2.09507935493005	2.35988803999608	-1.93718838742551	1.19251924724325	2.5625994617309	2.80741631919404	2.53037114485557	0.768855985832816	1.83961802475342	1.67014274468459
23736	ENSG00000227589	ENSG00000227589	3658938	3668772	1	RP5-1092A11.5		antisense	-5.03729313017752	-6.30566471614472	-6.30566471614472	-3.36187177289013	-3.86047108284994	-0.847016922325632	-5.21547765256806	-2.32879547723406	-5.21547765256806	-0.505850777641368	-5.21547765256806	-5.21547765256806	-5.21547765256806	-2.40407630244409	-2.6048404152574	-2.02705180851911	-3.70432295646598	-2.44884117611687	-2.8585976530464
23878	ENSG00000235131	ENSG00000235131	3712200	3714298	1	RP5-1092A11.2		antisense	-4.80151869924324	-4.80151869924324	-4.80151869924324	-2.13352391793023	-2.35632506594845	-3.99368965316816	-0.082202806602672	-2.38426687861761	-6.71962366946955	-0.681520664064648	-1.54747431588845	-6.71962366946955	-1.27330939343946	-1.04124707695565	-1.99380666123595	-1.13311957638003	-4.80151869924324	-1.61675871236769	-2.69649688694921
23747	ENSG00000227372	ENSG00000227372	3735601	3747336	1	TP73-AS1	TP73 antisense RNA 1 [Source:HGNC Symbol;Acc:HGNC:29052]	antisense	3.1803020788997	3.2433822092995	3.46309381577407	0.188750761194457	0.614624895869798	2.41573732796432	3.20631156262753	2.91929324490555	2.33125889387594	3.391868777033	3.5852932362023	3.29190562215994	3.67120840539758	4.38017238161346	4.85042067575976	4.37669585953501	3.7612600586248	2.79529853780518	3.26370469710274
7406	ENSG00000276189	ENSG00000276189	3736943	3737103	1	TP73-AS1	TP73 antisense RNA 1 conserved region [Source:RFAM;Acc:RF02197]	misc_RNA	-4.75343302249816	-4.75343302249816	-4.75343302249816	-4.75343302249816	-4.75343302249816	-4.83869777453718	-6.76770934621463	-1.87141106965961	-6.76770934621463	-2.05808247128793	-2.27120578727387	-6.76770934621463	-2.76447473164878	-3.49371019607968	-2.7531205412082	-4.75343302249816	-2.62282990817234	-4.75343302249816	-4.75343302249816
59225	ENSG00000162592	ENSG00000162592	3752398	3771645	1	CCDC27	coiled-coil domain containing 27 [Source:HGNC Symbol;Acc:HGNC:26546]	protein_coding	-4.34911328683681	-5.61748487280401	-5.61748487280401	-2.949490091491	-4.30598420685518	-3.97464592423132	-5.90365749590877	-5.90365749590877	-5.90365749590877	-3.70354340260745	-2.71941818402127	-5.90365749590877	0.394369353702929	-3.69566976680446	-3.15771236884261	-5.61748487280401	-3.01614311312527	-4.38553818071193	-3.51246306050998
22407	ENSG00000235169	ENSG00000235169	3772788	3775982	1	SMIM1	small integral membrane protein 1 (Vel blood group) [Source:HGNC Symbol;Acc:HGNC:44204]	protein_coding	-2.11630114769682	-0.162421114217508	-0.187753300344574	-1.76784220526006	-2.27194488590266	1.14966651453687	-4.53803694792768	2.43598404247218	2.89935274139033	-0.291949357584648	1.37664173070109	-4.53803694792768	-4.53803694792768	-1.120793135524	1.1388432274849	0.661803159469067	-1.38897281870115	-0.915014633636933	-0.180674007537704
60562	ENSG00000130764	ENSG00000130764	3778558	3796504	1	LRRC47	leucine rich repeat containing 47 [Source:HGNC Symbol;Acc:HGNC:29207]	protein_coding	3.81661366278088	4.26571111221131	4.14286103317903	4.0105095820452	3.61237695942951	4.07242463986356	3.03642264482657	4.98996467496965	5.13271967609079	4.52254619872561	4.32952106805753	3.59155211778059	2.88999421256001	3.67874242617728	4.20138431424204	4.11019793662629	4.09219002971209	4.19310730898555	4.653380329813
3571	ENSG00000266075	ENSG00000266075	3782815	3783111	1	RN7SL574P	RNA, 7SL, cytoplasmic 574, pseudogene [Source:HGNC Symbol;Acc:HGNC:46590]	misc_RNA	-2.07712311743048	-1.54033482485367	-0.920483008176718	-3.20630746093326	-3.09816760654301	-2.52531593854968	0.320534447635081	-0.730999157077422	-6.4360208671068	-1.09450738559181	0.0117331850692941	0.0318478855738916	-6.4360208671068	-2.09009172563756	-1.08473091056771	-2.49524154408365	-2.48377974192724	-2.7498350740717	-1.43468444436208
60561	ENSG00000272153	ENSG00000272153	3785008	3785538	1	RP1-286D6.5		antisense	0.676122406092385	1.27085966034179	0.642238773585822	0.192633992764892	0.636976900234618	1.30561104391434	1.87013583044478	1.56881922768853	1.04942191358597	1.57724310217169	-0.308026306256567	1.20966322923908	-3.55820897402029	0.226704129233605	0.766163074398488	0.625321252476837	0.500529264989655	0.339112428815212	0.605994333872045
26212	ENSG00000116198	ENSG00000116198	3812081	3857214	1	CEP104	centrosomal protein 104kDa [Source:HGNC Symbol;Acc:HGNC:24866]	protein_coding	4.43053515677433	4.77605735667629	4.76722004470375	3.79930209821059	3.78609271659351	5.0953843255964	3.46886195147387	4.63020696730921	4.52188341371457	4.3000154648853	4.63313200162711	4.27709026925054	4.52127946502993	3.99727521383836	4.59587727399726	4.61026548696626	4.58415733646506	4.41736785998794	4.97664851175618
55521	ENSG00000169598	ENSG00000169598	3857267	3885429	1	DFFB	DNA fragmentation factor, 40kDa, beta polypeptide (caspase-activated DNase) [Source:HGNC Symbol;Acc:HGNC:2773]	protein_coding	1.66013301716405	1.62826509488365	0.982724740930471	1.51879561118189	1.44996557392439	2.46339521873172	2.18861596748424	2.50818984307858	3.2957404656496	1.58554284292089	2.37106120464493	-3.27140885704772	1.10876668779645	1.39695165582342	1.68236448597963	1.54097729513797	1.43976960863838	1.37160959609084	2.17206045847601
15602	ENSG00000198912	ENSG00000198912	3889125	3900293	1	C1orf174	chromosome 1 open reading frame 174 [Source:HGNC Symbol;Acc:HGNC:27915]	protein_coding	2.44078907693733	2.81525896012399	2.33081886605422	3.24360031406576	2.49063710256985	3.26048507118391	3.01528229088626	3.08322638445376	3.80216548461103	2.87792045611376	2.88591524111287	0.805333097978479	2.78049466092314	2.93365874456994	3.54362857405952	3.1391717374676	2.55871593040957	2.69350526224502	2.76259662648409
24063	ENSG00000236423	ENSG00000236423	3900372	3917225	1	LINC01134	long intergenic non-protein coding RNA 1134 [Source:HGNC Symbol;Acc:HGNC:49449]	lincRNA	-0.791496048635904	-0.863909220168245	-2.47423205972857	-1.46490295366597	-1.96350226362577	-1.9957778810018	-7.11244647179222	0.128806490944497	-0.585215012207082	0.0292633730007299	0.0566644950971775	-0.292003654655551	-0.524069868161593	-0.507107483219928	-0.0507475860828039	-1.18103541241126	-2.98135655290841	-1.45558233908171	-0.421448557538222
33320	ENSG00000233304	ENSG00000233304	3940613	3955262	1	LINC01346	long intergenic non-protein coding RNA 1346 [Source:HGNC Symbol;Acc:HGNC:50563]	lincRNA	-5.50517709301766	-5.50517709301766	-5.50517709301766	-5.50517709301766	-5.50517709301766	-6.01596527569513	-6.01596527569513	-6.01596527569513	-6.01596527569513	-3.8158511823938	-4.12977390757669	-6.01596527569513	-6.01596527569513	-5.50517709301766	-5.50517709301766	-5.50517709301766	-5.50517709301766	-5.50517709301766	-5.50517709301766
33316	ENSG00000226374	ENSG00000226374	3947149	3948980	1	RP13-614K11.2		lincRNA	-5.76057118435639	-5.76057118435639	-5.76057118435639	-5.76057118435639	-5.76057118435639	-5.76057118435639	-5.76057118435639	-5.76057118435639	-5.76057118435639	-5.76057118435639	-5.76057118435639	-5.76057118435639	-5.76057118435639	-5.76057118435639	-5.76057118435639	-5.76057118435639	-5.76057118435639	-5.76057118435639	-5.76057118435639
40400	ENSG00000229280	ENSG00000229280	4175528	4175899	1	EEF1DP6	eukaryotic translation elongation factor 1 delta pseudogene 6 [Source:HGNC Symbol;Acc:HGNC:51456]	processed_pseudogene	-5.82018485099043	-5.82018485099043	-5.82018485099043	-5.82018485099043	-4.5086841850416	-5.70095751772235	-5.70095751772235	-5.70095751772235	-5.70095751772235	-5.70095751772235	-5.70095751772235	-5.70095751772235	-5.70095751772235	-5.82018485099043	-5.82018485099043	-5.82018485099043	-5.82018485099043	-5.82018485099043	-5.82018485099043
41388	ENSG00000235054	ENSG00000235054	4412051	4424687	1	RP5-1166F10.1		lincRNA	-5.57305662580999	-5.57305662580999	-5.57305662580999	-5.57305662580999	-5.57305662580999	-5.94808574290279	-5.94808574290279	-5.94808574290279	-5.94808574290279	-5.94808574290279	-5.94808574290279	-2.94785280616042	-5.94808574290279	-5.57305662580999	-5.57305662580999	-5.57305662580999	-5.57305662580999	-5.57305662580999	-5.57305662580999
45708	ENSG00000227169	ENSG00000227169	4551735	4552145	1	RP1-37J18.1		lincRNA	-5.57305662580999	-5.57305662580999	-5.57305662580999	-5.57305662580999	-5.57305662580999	-5.94808574290279	-5.94808574290279	-5.94808574290279	-5.94808574290279	-5.94808574290279	-5.94808574290279	-2.94785280616042	-5.94808574290279	-5.57305662580999	-5.57305662580999	-5.57305662580999	-5.57305662580999	-5.57305662580999	-5.57305662580999
45982	ENSG00000232596	ENSG00000232596	4571548	4583421	1	RP1-37J18.2		lincRNA	-5.76057118435639	-5.76057118435639	-5.76057118435639	-5.76057118435639	-5.76057118435639	-5.76057118435639	-5.76057118435639	-5.76057118435639	-5.76057118435639	-5.76057118435639	-5.76057118435639	-5.76057118435639	-5.76057118435639	-5.76057118435639	-5.76057118435639	-5.76057118435639	-5.76057118435639	-5.76057118435639	-5.76057118435639
46453	ENSG00000196581	ENSG00000196581	4654732	4792534	1	AJAP1	adherens junctions associated protein 1 [Source:HGNC Symbol;Acc:HGNC:30801]	protein_coding	-1.74707836851375	1.95504868542867	2.07940264163063	-1.53350810900956	-1.68486563242437	-2.49149268787837	-7.04384131644864	-0.398067759191048	-3.18425011275439	-0.481994703442619	-5.1576499483302	0.327110692334198	0.0733259673128874	-4.47730105226414	-3.15512296693049	-4.47730105226414	-4.47730105226414	-3.24535436017206	-4.47730105226414
7301	ENSG00000277731	ENSG00000277731	4892068	4892162	1	AL137795.1		miRNA	-5.56155622736342	-5.56155622736342	-5.56155622736342	-5.56155622736342	-5.56155622736342	-5.95958614134936	-5.95958614134936	-5.95958614134936	-5.95958614134936	-5.95958614134936	-2.77534682946186	-5.95958614134936	-5.95958614134936	-5.56155622736342	-5.56155622736342	-5.56155622736342	-5.56155622736342	-5.56155622736342	-5.56155622736342
51838	ENSG00000231510	ENSG00000231510	5086459	5090899	1	RP11-542C10.1		lincRNA	-5.68093550763332	-5.68093550763332	-5.68093550763332	-5.68093550763332	-5.68093550763332	-5.84020686107947	-5.84020686107947	-5.84020686107947	-5.84020686107947	-5.84020686107947	-5.84020686107947	-3.67007480289785	-5.84020686107947	-5.68093550763332	-5.68093550763332	-5.68093550763332	-5.68093550763332	-4.44898881554124	-5.68093550763332
51839	ENSG00000260972	ENSG00000260972	5492978	5494674	1	RP1-58B11.1		lincRNA	-5.4818408262575	-5.4818408262575	-5.4818408262575	-5.4818408262575	-5.4818408262575	-6.03930154245529	-6.03930154245529	-6.03930154245529	-6.03930154245529	-6.03930154245529	-6.03930154245529	-1.57961581287296	-6.03930154245529	-5.4818408262575	-5.4818408262575	-5.4818408262575	-5.4818408262575	-5.4818408262575	-5.4818408262575
1774	ENSG00000264341	ENSG00000264341	5564071	5564143	1	MIR4417	microRNA 4417 [Source:HGNC Symbol;Acc:HGNC:41535]	miRNA	-4.54985285229679	-5.81822443826399	-5.81822443826399	-5.81822443826399	-5.81822443826399	-5.70291793044879	-5.70291793044879	-5.70291793044879	-5.70291793044879	-5.70291793044879	-5.70291793044879	-5.70291793044879	-5.70291793044879	-5.81822443826399	-5.81822443826399	-5.81822443826399	-5.81822443826399	-5.81822443826399	-5.81822443826399
51849	ENSG00000236948	ENSG00000236948	5587368	5668295	1	RP11-154H17.1		lincRNA	-5.88476248478931	-5.88476248478931	-3.1525538752651	-5.88476248478931	-5.88476248478931	-5.63637988392347	-5.63637988392347	-5.63637988392347	-5.63637988392347	-5.63637988392347	-5.63637988392347	-5.63637988392347	-5.63637988392347	-5.88476248478931	-5.88476248478931	-5.88476248478931	-5.88476248478931	-5.88476248478931	-5.88476248478931
7094	ENSG00000216045	ENSG00000216045	5815871	5815959	1	AL356693.1		miRNA	-5.76057118435639	-5.76057118435639	-5.76057118435639	-5.76057118435639	-5.76057118435639	-5.76057118435639	-5.76057118435639	-5.76057118435639	-5.76057118435639	-5.76057118435639	-5.76057118435639	-5.76057118435639	-5.76057118435639	-5.76057118435639	-5.76057118435639	-5.76057118435639	-5.76057118435639	-5.76057118435639	-5.76057118435639
4622	ENSG00000264101	ENSG00000264101	5862672	5862741	1	MIR4689	microRNA 4689 [Source:HGNC Symbol;Acc:HGNC:41895]	miRNA	-5.08082712088457	-4.87494119033449	-6.34919870685177	-6.34919870685177	-5.03769804090294	-5.17194366186101	-5.17194366186101	-3.10229703503665	-5.17194366186101	-5.17194366186101	-5.17194366186101	-5.17194366186101	-5.17194366186101	-5.0894758804333	-5.02702062151812	-4.22918170403601	-4.21859559252596	-4.01391227931749	-3.77556632493116
26399	ENSG00000131697	ENSG00000131697	5862811	5992473	1	NPHP4	nephronophthisis 4 [Source:HGNC Symbol;Acc:HGNC:19104]	protein_coding	2.70898315159743	2.09947582978841	2.42508675864549	2.38090492239758	2.49536846543136	3.22449737348876	3.29362158387938	3.24939851717683	3.04101903745983	2.92863425200012	2.80720663482575	2.02744196716763	2.16477402498169	2.86538549919998	3.55644719938975	3.11212243086616	2.84335701429292	3.05115349219421	3.7245311487942
6528	ENSG00000266687	ENSG00000266687	5893839	5893924	1	AL356261.1		miRNA	-4.28739342398276	-6.22013126826827	-6.22013126826827	-6.22013126826827	-4.90863060231943	-5.30101110044452	-5.30101110044452	-5.30101110044452	-5.30101110044452	-5.30101110044452	-5.30101110044452	-5.30101110044452	-5.30101110044452	-4.96040844184979	-6.22013126826827	-4.80140410591362	-3.26444461330657	-4.98818457617619	-6.22013126826827
31029	ENSG00000069424	ENSG00000069424	5991466	6101193	1	KCNAB2	potassium channel, voltage gated subfamily A regulatory beta subunit 2 [Source:HGNC Symbol;Acc:HGNC:6229]	protein_coding	1.05612891203042	0.269460210831304	1.01218325139731	3.41143289903137	3.16100420152441	1.01360506029539	4.52942048433007	2.24880236588502	2.3563137021613	2.82315679564483	2.26820821495776	2.92747593264622	1.42328914957592	2.77851907738639	3.33667484236437	2.72011744366196	2.5714669702315	3.32601934678859	3.29361643981008
16991	ENSG00000116254	ENSG00000116254	6101793	6180123	1	CHD5	chromodomain helicase DNA binding protein 5 [Source:HGNC Symbol;Acc:HGNC:16816]	protein_coding	-3.15837844995509	-1.96738584854715	-1.49490634709227	-2.2827919668851	-0.820268473470924	-1.86282765682313	1.61766565864171	-1.18365218967847	-4.58876167312451	-1.55484297837909	-0.27580147389148	1.98893057797266	-4.58876167312451	0.684018365446505	2.09040294303177	1.621682229662	-3.97669404062658	-2.61886489998386	-2.44288419813868
30451	ENSG00000116251	ENSG00000116251	6181269	6209389	1	RPL22	ribosomal protein L22 [Source:HGNC Symbol;Acc:HGNC:10315]	protein_coding	5.51149763044741	5.38308405045939	5.00578997543926	6.35079577454099	5.79451858813701	6.57841007600847	6.74417193740118	6.55053478837917	5.85905139350396	6.10898248150977	5.87187467292831	6.74585686215205	6.52196958977931	6.09496346777123	6.31671148720474	6.57646769251155	7.69908171334796	7.54186217054447	7.82389867688153
32259	ENSG00000226944	ENSG00000226944	6204840	6205780	1	RP1-120G22.11		antisense	-4.24202947759999	-2.7677719610827	-4.24202947759999	-1.91532268651556	-0.55766333185397	-1.75783989731951	-1.07268555934657	-1.18837363146476	-0.649867075343864	-1.16416333899976	-3.42283398888946	-1.53738466980569	-3.81654457005537	-2.32021437160043	-0.718087118492923	-2.82330231524534	-0.382455412240727	-0.25678330295215	0.137331949749429
30931	ENSG00000158286	ENSG00000158286	6205475	6221299	1	RNF207	ring finger protein 207 [Source:HGNC Symbol;Acc:HGNC:32947]	protein_coding	2.31690019140619	1.79328444011194	1.81407645005576	2.84697416751565	3.4730277588825	3.175365544393	2.08664443278854	4.21754878914426	4.47011540146203	4.10150738460985	2.95934856817582	2.6101461628895	2.11103313279278	3.36708901038563	4.07848463630251	3.24215735707694	4.11335447873483	4.1774807153452	4.15827124153456
30664	ENSG00000116237	ENSG00000116237	6221193	6235972	1	ICMT	isoprenylcysteine carboxyl methyltransferase [Source:HGNC Symbol;Acc:HGNC:5350]	protein_coding	5.59493794560255	5.74369106336167	5.52929841415216	5.11306381985381	5.43248799890817	5.83056663223486	4.66510720908052	6.1941855254455	5.25989095922585	5.19036303500799	5.3710311872064	5.53926649031485	5.59702705317226	5.27689621101927	5.64077573903009	5.4614843867454	5.2730140344534	5.45386457895553	5.49571318398928
41551	ENSG00000225077	ENSG00000225077	6236240	6239444	1	LINC00337	long intergenic non-protein coding RNA 337 [Source:HGNC Symbol;Acc:HGNC:28620]	lincRNA	-2.31492633176962	-2.77254463877993	-3.09353721486114	-2.60277628258405	-2.34801568724202	-0.255620512641981	-3.86818163945482	-0.463072156008773	-3.86818163945482	-3.86818163945482	-0.683942327567318	-3.86818163945482	-3.86818163945482	-2.60535958723954	-3.40463851385387	-3.25502472211897	-2.84395587412516	-1.5848699421098	-1.69672309636762
138	ENSG00000173673	ENSG00000173673	6244192	6245578	1	HES3	hes family bHLH transcription factor 3 [Source:HGNC Symbol;Acc:HGNC:26226]	protein_coding	-5.76057118435639	-5.76057118435639	-5.76057118435639	-5.76057118435639	-5.76057118435639	-5.76057118435639	-5.76057118435639	-5.76057118435639	-5.76057118435639	-5.76057118435639	-5.76057118435639	-5.76057118435639	-5.76057118435639	-5.76057118435639	-5.76057118435639	-5.76057118435639	-5.76057118435639	-5.76057118435639	-5.76057118435639
20942	ENSG00000158292	ENSG00000158292	6247346	6260975	1	GPR153	G protein-coupled receptor 153 [Source:HGNC Symbol;Acc:HGNC:23618]	protein_coding	0.674644004043685	3.28158544592294	2.70027925781157	2.14558193104081	3.15846877326337	0.960097479551758	2.13918649188222	2.40665536925988	2.7336263398712	2.28547718642485	2.74014904464139	2.37012973448291	2.53047661807584	1.96034207321865	1.4663032992189	2.30053051762441	2.12865365988932	2.49272202531709	2.66886162591055
27536	ENSG00000097021	ENSG00000097021	6264269	6394391	1	ACOT7	acyl-CoA thioesterase 7 [Source:HGNC Symbol;Acc:HGNC:24157]	protein_coding	2.01659664910958	1.57830331806025	1.34272216354163	2.64076162383038	0.832421241031737	2.21520980144616	2.61005025294681	2.28999447883402	2.40751166835611	1.29991845757115	3.42371794525268	2.01967702523499	1.43420704142494	3.18225803466787	3.64891873239136	2.81643655449641	1.99384391414071	2.16240768608084	2.12322425536616
34237	ENSG00000271746	ENSG00000271746	6393555	6394391	1	RP1-202O8.3		antisense	-1.8149113696763	-2.70653948414804	-2.08045675275239	-2.25390659360223	-2.22452113393693	-3.13618113862207	-1.27285884836575	0.956215232191879	-5.06519271029952	-0.819105119956486	0.973022517124346	-5.06519271029952	-5.06519271029952	-2.85235551933715	-2.59758076561662	-2.3074260236125	-2.04492818921273	-2.47070348376542	-2.07658823106384
39075	ENSG00000069812	ENSG00000069812	6412418	6424670	1	HES2	hes family bHLH transcription factor 2 [Source:HGNC Symbol;Acc:HGNC:16005]	protein_coding	-0.390604313570862	1.57359048953294	0.377376902036381	1.01335811366116	0.391061305902767	-1.66747018738539	0.0358343502775026	-1.14606100844044	-6.66238312055291	-0.791463405451764	2.04831998703574	1.36024987903355	2.21296475986115	0.360677668385864	-3.53658116282622	-1.19036012529667	-1.17770161207705	-1.47445242474006	-2.28512686623926
21788	ENSG00000187017	ENSG00000187017	6424788	6461370	1	ESPN	espin [Source:HGNC Symbol;Acc:HGNC:13281]	protein_coding	4.48148191544151	4.25670652329248	4.32608326526147	2.40332375692894	1.02031928082841	4.08905373419522	3.82087690365617	3.6584648332134	3.42685695155951	2.45318829416617	4.66243878843	3.35145624774214	3.60131215340178	3.08642843826186	4.3285832551138	3.51895293634252	3.71243059954442	4.65901134140443	4.16919455883121
10889	ENSG00000265392	ENSG00000265392	6429834	6429896	1	MIR4252	microRNA 4252 [Source:HGNC Symbol;Acc:HGNC:38384]	miRNA	-4.74667650259164	-6.01504808855884	-6.01504808855884	-6.01504808855884	-6.01504808855884	-5.50609428015394	-5.50609428015394	-5.50609428015394	-2.02878680535088	-5.50609428015394	-5.50609428015394	-5.50609428015394	-5.50609428015394	-6.01504808855884	-3.55527558459744	-4.59632092620419	-4.58770874454669	-4.78310139646676	-3.44141570663823
21977	ENSG00000231868	ENSG00000231868	6443034	6447006	1	RP1-202O8.2		antisense	0.513440011793501	0.933965309832862	0.418564371885245	-0.946533432243735	-1.23738415466097	-0.139203110896203	1.69433144713621	-1.18756252464159	1.2925943354706	-0.819939228411895	0.427804772258769	-0.599130017114894	0.230576056422534	-0.664101077886231	0.898837915811725	-0.311231249784469	-0.510728831206457	1.14634048674118	0.995604278774706
59187	ENSG00000215788	ENSG00000215788	6461151	6466195	1	TNFRSF25	tumor necrosis factor receptor superfamily, member 25 [Source:HGNC Symbol;Acc:HGNC:11910]	protein_coding	2.98948725915787	3.56842587694403	3.14798374779344	3.43320522426993	3.03641131329345	1.85229970011648	3.22184200642628	1.96850985368955	2.44195214808225	2.31939847109867	2.13527714178676	2.99704844443984	2.44867914959372	2.75599492776167	1.44747931604104	0.841370957067511	1.40379141137281	1.8182901249123	2.2119443498321
59284	ENSG00000171680	ENSG00000171680	6466092	6520061	1	PLEKHG5	pleckstrin homology domain containing, family G (with RhoGef domain) member 5 [Source:HGNC Symbol;Acc:HGNC:29105]	protein_coding	3.28216101348666	3.43470613480023	3.491272275322	3.47374148595907	3.40526576364772	3.10413128694129	3.57797676124323	3.71895347493973	2.74892963966881	2.86217825703807	3.53584669484008	2.49931736326349	2.34813353620032	3.74985483239972	2.61361253754007	1.73487328638577	2.64710553147839	2.86247795109133	2.84869633232468
36035	ENSG00000162408	ENSG00000162408	6521347	6554535	1	NOL9	nucleolar protein 9 [Source:HGNC Symbol;Acc:HGNC:26265]	protein_coding	4.81914297735784	4.87943013613637	4.62166966810694	4.59641930764181	4.50213420347488	5.10065334081271	5.09408526265361	4.73657713830716	4.39667397852176	4.76975616609179	5.07067093213597	5.31209750538564	5.0622710573326	5.12947607172208	5.31775604972248	5.21243589214	4.85734724890256	5.09877455086642	5.33674379313532
10030	ENSG00000253022	ENSG00000253022	6540854	6540964	1	RNU6-731P	RNA, U6 small nuclear 731, pseudogene [Source:HGNC Symbol;Acc:HGNC:47694]	snRNA	-3.63636294179093	-5.56910078607644	-3.63463694888445	-4.34329339590817	-3.58214689101346	-2.71572859966601	-5.95204158263634	-3.88239495581199	-5.95204158263634	-5.95204158263634	-4.06585021451791	-2.04490252250646	-1.11582248357291	-4.30937795965796	-3.56878830478648	-2.9792208285541	-3.43849767175063	-4.33715409398436	-4.16255252307145
36426	ENSG00000229519	ENSG00000229519	6547905	6548619	1	RP11-58A11.2		processed_pseudogene	-0.879662438012235	-0.600467319139219	-0.652967852571059	-0.951416548916804	-0.909051943175676	0.176206373508526	-5.25404987977723	0.694525959555205	1.5158480000684	0.784053125627663	-0.941089680544206	-5.25404987977723	1.44285378174776	-0.846377004142304	-0.65197451952184	-0.737759574561345	-0.777579555786046	-1.68633003674293	-0.705503731868349
49123	ENSG00000173662	ENSG00000173662	6555181	6579757	1	TAS1R1	taste receptor, type 1, member 1 [Source:HGNC Symbol;Acc:HGNC:14448]	protein_coding	-6.111877146706	-4.63761963018871	-6.111877146706	-3.78517035562157	-6.111877146706	-2.6833312057054	-5.40926522200678	-5.40926522200678	-5.40926522200678	-5.40926522200678	-0.912761663066033	-5.40926522200678	-5.40926522200678	-4.19006204070644	-4.78969906137234	-4.69314998435135	-3.51053538702725	-2.72757032328618	-2.90162755344486
51650	ENSG00000204859	ENSG00000204859	6580001	6589280	1	ZBTB48	zinc finger and BTB domain containing 48 [Source:HGNC Symbol;Acc:HGNC:4930]	protein_coding	2.87336529522321	3.10157921530178	2.92611059888318	2.9308160701061	2.61052598844047	3.12422315323924	3.0508842591805	2.77778982771416	3.6051104726423	2.52718496894104	3.50085032034265	2.9591780553121	3.07365443979476	2.77046027560663	3.09455859367752	2.9189830383046	3.39229360438528	3.37062019926365	3.86164092941188
19958	ENSG00000162413	ENSG00000162413	6590724	6614607	1	KLHL21	kelch-like family member 21 [Source:HGNC Symbol;Acc:HGNC:29041]	protein_coding	3.29736078863555	3.19006545242077	2.87173988819515	2.28989798339712	2.48539481246091	3.91627958644491	3.76280957838218	3.16761645197202	2.43434474927734	3.10741913011309	3.32445246459626	3.48950318531994	3.63723619613724	3.08442102712568	3.7218183898859	3.64227328452358	3.90526654907476	4.09382089064974	4.32247527921493
20264	ENSG00000116273	ENSG00000116273	6613685	6624033	1	PHF13	PHD finger protein 13 [Source:HGNC Symbol;Acc:HGNC:22983]	protein_coding	3.11190259683717	3.06099416744745	3.22411904868562	2.83302203365459	2.60837219361729	3.68820597598833	1.97476632013726	3.45889090340421	2.87989691456196	2.64815078274153	3.97974161280657	3.76889802015435	3.10795850141161	3.0560177937344	3.25322644093587	3.31488845750114	3.26647176461405	3.59966998541507	3.74276543546536
37682	ENSG00000041988	ENSG00000041988	6624866	6635586	1	THAP3	THAP domain containing, apoptosis associated protein 3 [Source:HGNC Symbol;Acc:HGNC:20855]	protein_coding	3.12446095110978	3.45072776405218	3.08080150829191	3.11741629912288	2.54436127292613	3.61663747100271	3.91708032641852	4.0628390432002	2.03637623390214	3.014246730601	4.51019040928031	2.40373043730023	3.15860755422491	2.98690567221516	3.57042189623947	3.1683063727892	3.80032877540749	3.94700366002506	3.94886461097453
37804	ENSG00000007923	ENSG00000007923	6634168	6701924	1	DNAJC11	DnaJ (Hsp40) homolog, subfamily C, member 11 [Source:HGNC Symbol;Acc:HGNC:25570]	protein_coding	4.66614071699497	4.74895361097984	4.49451980257885	4.87265337267586	4.09557182284947	4.9689496994146	4.47965605276432	5.33401892054671	4.35951044229051	4.5781544310491	5.4318634332728	4.54512871139146	4.83976327456728	4.43071743175744	4.54140395830717	4.56226783288791	5.31290784715674	5.54282773783643	5.7204726932584
34718	ENSG00000228750	ENSG00000228750	6724637	6730012	1	RP11-242F24.1		lincRNA	-5.68693678791479	-5.68693678791479	-5.68693678791479	-4.46112939774653	-5.68693678791479	-5.83420558079799	-5.83420558079799	-3.76455895397364	-5.83420558079799	-5.83420558079799	-5.83420558079799	-5.83420558079799	-5.83420558079799	-5.68693678791479	-5.68693678791479	-5.68693678791479	-5.68693678791479	-5.68693678791479	-5.68693678791479
34742	ENSG00000237436	ENSG00000237436	6783892	6784843	1	RP11-312B8.1		antisense	-2.78781838067553	-4.97306102853209	-5.22662214583818	-2.76308142810811	-3.31931790708324	-4.36005638568261	-4.36005638568261	-4.36005638568261	-4.36005638568261	-2.15994229238128	-1.17581707379511	-4.36005638568261	-4.36005638568261	-2.80191888073968	-3.1606953919919	-5.04106898021441	-2.63981327665673	-5.27446782812992	-2.56926906240426
26305	ENSG00000171735	ENSG00000171735	6785324	7769706	1	CAMTA1	calmodulin binding transcription activator 1 [Source:HGNC Symbol;Acc:HGNC:18806]	protein_coding	3.42294678850624	3.97557621894197	3.49112486670035	3.99545338311186	3.19354003453415	3.30698280861614	3.94831516757784	3.34705582359699	3.6061414398019	2.96797856177199	3.79654502575075	3.95417842037705	3.79931241684189	2.9690868904868	2.75980390096689	3.11859902647898	3.93981207391164	4.24028457401241	4.39272303080872
26804	ENSG00000227950	ENSG00000227950	6834333	6834618	1	RP11-312B8.2		processed_pseudogene	-2.71802812683451	-5.10392444580858	-2.37171583628436	-2.16013150255399	-2.03182225989991	-2.04875719266178	-1.27644025547924	-2.63152576944025	-6.41721792290421	-4.21710382960288	-1.92071436396345	-6.41721792290421	1.20092433800208	-2.73000011315616	-3.10361196451862	-2.51404448828624	-3.67658510179643	-3.21730629090832	-2.99890263351455
26791	ENSG00000237365	ENSG00000237365	7008376	7014279	1	RP11-334N17.1		antisense	-5.76057118435639	-5.76057118435639	-5.76057118435639	-5.76057118435639	-5.76057118435639	-5.76057118435639	-5.76057118435639	-5.76057118435639	-5.76057118435639	-5.76057118435639	-5.76057118435639	-5.76057118435639	-5.76057118435639	-5.76057118435639	-5.76057118435639	-5.76057118435639	-5.76057118435639	-5.76057118435639	-5.76057118435639
5768	ENSG00000207056	ENSG00000207056	7219360	7219524	1	RNU1-8P	RNA, U1 small nuclear 8, pseudogene [Source:HGNC Symbol;Acc:HGNC:48307]	snRNA	-2.86120800710541	-2.86120800710541	-2.86120800710541	-2.86120800710541	-2.86120800710541	-5.04737323479454	-0.721855461472998	-2.37919845040227	-2.30067402308198	-1.71466223757761	-3.59993164600586	-3.63730852858431	-2.45685890230209	-2.86120800710541	-2.86120800710541	-1.44248084475076	-2.86120800710541	-2.86120800710541	-2.86120800710541
7498	ENSG00000280801	ENSG00000280801	7264193	7264277	1	Z98052.1		miRNA	-5.5441606642903	-5.5441606642903	-5.5441606642903	-5.5441606642903	-5.5441606642903	-5.97698170442248	-5.97698170442248	-5.97698170442248	-5.97698170442248	-5.97698170442248	-5.97698170442248	-5.97698170442248	-2.51441338336506	-5.5441606642903	-5.5441606642903	-5.5441606642903	-5.5441606642903	-5.5441606642903	-5.5441606642903
26774	ENSG00000237402	ENSG00000237402	7368942	7370270	1	CAMTA1-IT1	CAMTA1 intronic transcript 1 [Source:HGNC Symbol;Acc:HGNC:41446]	sense_intronic	-5.49359474927305	-4.01933723275576	-5.49359474927305	-4.26778735910478	-5.49359474927305	-2.7912346364694	-6.02754761943974	-6.02754761943974	-6.02754761943974	-6.02754761943974	-0.967544903838223	-6.02754761943974	-6.02754761943974	-5.49359474927305	-5.49359474927305	-5.49359474927305	-4.0662554052609	-5.49359474927305	-4.08704648626806
26826	ENSG00000237728	ENSG00000237728	7382487	7389754	1	RP3-453P22.2		antisense	-2.78547948899829	-3.32767721825059	-1.89635468226248	-3.18899538166425	-5.51570217274867	-1.84777772650345	-6.00544019596411	-6.00544019596411	-6.00544019596411	-2.44650275587697	-1.90282543264726	-6.00544019596411	-6.00544019596411	-5.51570217274867	-5.51570217274867	-5.51570217274867	-5.51570217274867	-5.51570217274867	-5.51570217274867
26828	ENSG00000225126	ENSG00000225126	7441096	7441554	1	RP4-549F15.1		antisense	-5.10275377238209	-5.10275377238209	-5.10275377238209	-2.77604698129766	-3.79125310643325	-2.80582746951786	-6.4183885963307	-2.33184326491914	-6.4183885963307	-6.4183885963307	-4.53219722821226	-6.4183885963307	0.0112860873869604	-3.84303094596361	-5.10275377238209	-3.68402661002744	-5.10275377238209	-3.87080708029001	-5.10275377238209
26768	ENSG00000270171	ENSG00000270171	7693124	7694844	1	RP11-338N10.1		lincRNA	-3.36180244318185	-3.3494542637056	-3.63759221783314	-4.04309403627293	-3.57736540751758	-0.782880811112999	-5.15134154135543	-5.15134154135543	-5.15134154135543	-2.9512274480541	0.221913717771	-5.15134154135543	-5.15134154135543	-5.11007800093888	-5.0476227420237	-6.36980082735735	-2.07815838928275	-2.81022370236135	-0.859548560763098
26782	ENSG00000270035	ENSG00000270035	7698303	7698872	1	RP11-338N10.2		lincRNA	-4.71881985309718	-3.32379706248462	-3.25498282954017	-4.10837739839166	-4.00023754400141	-3.60493935797095	-5.5339509296484	-5.5339509296484	-5.5339509296484	-0.638587496714702	-2.3497116177609	-5.5339509296484	-5.5339509296484	-5.98719143906438	-5.98719143906438	-5.98719143906438	-3.03150478410269	-3.65190501153011	-3.06041674060575
26787	ENSG00000269978	ENSG00000269978	7700704	7700970	1	RP11-338N10.3		lincRNA	-3.38084269084806	-3.51582913418613	-3.57917614267985	-3.27231527584624	-2.0315362821342	-2.77003492818694	-4.69904649986439	-4.69904649986439	-4.69904649986439	-2.49893240656307	-1.14000477252591	-4.69904649986439	-2.8892264520266	-5.56237304242991	-5.49991778351473	-3.87836553399018	-4.22075410916965	-1.88313183487349	-1.80553693862269
21506	ENSG00000049245	ENSG00000049245	7771269	7781432	1	VAMP3	vesicle-associated membrane protein 3 [Source:HGNC Symbol;Acc:HGNC:12644]	protein_coding	4.36182354617538	4.59293257079703	4.31797798154538	4.69011539689637	4.60934891698072	5.43017158317318	4.62558120799834	5.43934657761112	4.97062839750857	4.93004064624397	4.51553717934735	4.32757119105709	5.22295370476799	5.07271573014481	5.6166987656717	5.49941180019958	4.9276994417102	5.1092127748981	5.46207999557866
21776	ENSG00000269925	ENSG00000269925	7776383	7776775	1	RP3-467L1.6		sense_intronic	-0.399779666356115	-0.69562902430008	-0.466673414712875	-0.0890101823121092	-0.168143030285154	0.219952204934381	-5.21030404835138	1.2901709870151	-5.21030404835138	-0.500677173424686	0.767464789949096	1.25756470432931	1.45132331431057	-1.32538610625657	-0.988504012993574	-0.680567849367415	-1.19023545137431	-1.50468220826514	-0.651751799461511
31166	ENSG00000049246	ENSG00000049246	7784320	7845177	1	PER3	period circadian clock 3 [Source:HGNC Symbol;Acc:HGNC:8847]	protein_coding	4.84424300105472	5.51139695394446	5.8117475003948	4.42077800862796	5.06758360122572	6.44496196998593	4.79789192336245	5.82647259536575	5.13732782516883	5.25558496221689	4.42185072563721	4.15148746671461	4.4894358588318	4.74657998441205	4.88508114183036	4.62900042291031	5.16770817088857	5.1026728663781	5.5351016733477
30926	ENSG00000236266	ENSG00000236266	7810242	7827342	1	RP3-467L1.4		antisense	0.968297151277723	1.62868694084564	1.96442153464601	0.767870355491049	1.20539297209893	2.62426088824605	-0.670926722717929	2.46689650228824	2.49447695319752	1.40219442093338	-0.160701737659633	-0.766651310588956	1.9369630933249	0.918294653426985	0.563590480104322	0.617375856086877	1.313070873518	1.28689177637878	1.59006152578312
35960	ENSG00000049247	ENSG00000049247	7843083	7853512	1	UTS2	urotensin 2 [Source:HGNC Symbol;Acc:HGNC:12636]	protein_coding	2.1710176210949	2.92892027110829	3.20805596519659	1.63626766961086	2.27228793931478	3.46254366138468	2.0402141766384	2.38236747531025	3.3797133077528	3.06705405063985	1.08514729906235	1.95053490843105	2.40255585284702	2.20366283201584	2.29004736831603	2.2976042967576	2.55213877018647	2.59461265533592	3.029314367654
21431	ENSG00000049249	ENSG00000049249	7915894	7943165	1	TNFRSF9	tumor necrosis factor receptor superfamily, member 9 [Source:HGNC Symbol;Acc:HGNC:11924]	protein_coding	-2.91108983058945	-2.91108983058945	-2.91108983058945	-2.91108983058945	-1.59958916464062	-3.74812586102513	0.46919120570832	-5.20494305467729	-0.82451420989558	-1.70749442717846	-4.50743777480649	0.522070158350782	-2.3587203679685	-2.91108983058945	-2.91108983058945	-0.791072827773691	-1.4837504865773	-1.0244716756892	-1.50454156758447
21424	ENSG00000270330	ENSG00000270330	7942372	7942726	1	RP5-892F13.2		processed_pseudogene	-5.39599921219509	-5.39599921219509	-5.39599921219509	-5.39599921219509	-5.39599921219509	-6.1251431565177	-6.1251431565177	-6.1251431565177	-6.1251431565177	-6.1251431565177	-6.1251431565177	-0.291991601936789	-6.1251431565177	-5.39599921219509	-5.39599921219509	-5.39599921219509	-5.39599921219509	-5.39599921219509	-5.39599921219509
46702	ENSG00000116288	ENSG00000116288	7954291	7985505	1	PARK7	parkinson protein 7 [Source:HGNC Symbol;Acc:HGNC:16369]	protein_coding	4.7162269130072	4.67401597817432	4.47821154123966	5.53918279121425	4.67109372415693	5.97127490266474	5.69676924008101	5.88445929196705	5.141074984505	4.71565928469183	5.39344091390819	5.50132084492119	5.48249882611147	5.14442636289571	5.34710547198731	5.34488740328169	6.42998094189284	6.85863852982263	7.00266548949689
7585	ENSG00000200344	ENSG00000200344	7982881	7982983	1	Y_RNA	Y RNA [Source:RFAM;Acc:RF00019]	misc_RNA	-4.10086134855262	-4.16768965572324	-2.91348020195083	-4.16308925099	-5.51958336635418	-2.76104676473232	-4.69005833640977	-4.69005833640977	0.430562409840323	-4.69005833640977	-4.69005833640977	-4.69005833640977	-4.69005833640977	-3.40327926067091	-4.02337199429572	-4.24120407478067	-2.97150996694375	-4.1540610314181	-2.23926711167709
15420	ENSG00000116285	ENSG00000116285	8004404	8026308	1	ERRFI1	ERBB receptor feedback inhibitor 1 [Source:HGNC Symbol;Acc:HGNC:18185]	protein_coding	4.3917417619146	4.50613919497802	4.45154251860183	5.29850567807025	4.48009451975338	6.71741260489775	4.70349908960304	4.07228801927086	3.0045158691684	3.35817749476184	5.60460441545466	4.43455042137248	5.05526282239624	4.63227149470071	4.77772504604691	4.75895619616578	4.32801518089671	4.40615724887779	4.77552842326626
21501	ENSG00000238290	ENSG00000238290	8026738	8122702	1	RP11-431K24.1		lincRNA	-2.42933203989098	-4.81522835886504	-2.88076452167305	-2.93641431819232	-4.81522835886504	-3.09335288303491	-6.70591400984774	-2.15841058399297	-6.70591400984774	-4.50579991654642	-0.398470233479277	-1.84767598321986	-6.70591400984774	-4.81522835886504	-4.81522835886504	-4.81522835886504	-2.2138865991863	-4.81522835886504	-4.81522835886504
21495	ENSG00000232848	ENSG00000232848	8057245	8058463	1	CTA-215D11.4		processed_pseudogene	-3.76042912693136	-5.69316697121687	-5.69316697121687	-4.4673595810486	-3.70621307615389	-3.10204138119453	-3.42607275061033	-5.82797539749591	-5.82797539749591	-5.82797539749591	-3.94178402937748	-3.6578433393143	-5.82797539749591	-3.77135186521732	-5.69316697121687	-4.27443980886222	-4.26582762720472	-4.46122027912479	-5.69316697121687
21510	ENSG00000229305	ENSG00000229305	8189824	8192770	1	RP11-431K24.2		processed_pseudogene	-5.68065644845496	-5.68065644845496	-5.68065644845496	-4.4548490582867	-5.68065644845496	-5.84048592025782	-5.84048592025782	-5.84048592025782	-5.84048592025782	-5.84048592025782	-5.84048592025782	-3.6703538620762	-5.84048592025782	-5.68065644845496	-5.68065644845496	-5.68065644845496	-5.68065644845496	-5.68065644845496	-5.68065644845496
9170	ENSG00000200975	ENSG00000200975	8206434	8206597	1	RNU1-7P	RNA, U1 small nuclear 7, pseudogene [Source:HGNC Symbol;Acc:HGNC:48306]	snRNA	-3.66549951081146	-3.66549951081146	-3.66549951081146	-3.66549951081146	-3.66549951081146	-7.85564285790132	-2.90168024340241	-1.98377233035506	-3.99605165420708	-2.27860569589793	-4.29660113056284	-2.55160263827086	-3.46003953589416	-3.66549951081146	-3.66549951081146	-3.66549951081146	-3.66549951081146	-3.66549951081146	-3.66549951081146
28786	ENSG00000227634	ENSG00000227634	8208672	8215210	1	RP11-431K24.3		lincRNA	-5.81656876126967	-5.81656876126967	-5.81656876126967	-5.81656876126967	-5.81656876126967	-5.70457360744311	-5.70457360744311	-5.70457360744311	-5.70457360744311	-5.70457360744311	-5.70457360744311	-5.70457360744311	-5.70457360744311	-5.81656876126967	-5.81656876126967	-5.81656876126967	-5.81656876126967	-4.58462206917759	-5.81656876126967
28790	ENSG00000233645	ENSG00000233645	8218190	8220529	1	RP11-431K24.4		lincRNA	-5.76057118435639	-5.76057118435639	-5.76057118435639	-5.76057118435639	-5.76057118435639	-5.76057118435639	-5.76057118435639	-5.76057118435639	-5.76057118435639	-5.76057118435639	-5.76057118435639	-5.76057118435639	-5.76057118435639	-5.76057118435639	-5.76057118435639	-5.76057118435639	-5.76057118435639	-5.76057118435639	-5.76057118435639
5973	ENSG00000251977	ENSG00000251977	8292157	8292263	1	RNU6-991P	RNA, U6 small nuclear 991, pseudogene [Source:HGNC Symbol;Acc:HGNC:47954]	snRNA	-5.76057118435639	-5.76057118435639	-5.76057118435639	-5.76057118435639	-5.76057118435639	-5.76057118435639	-5.76057118435639	-5.76057118435639	-5.76057118435639	-5.76057118435639	-5.76057118435639	-5.76057118435639	-5.76057118435639	-5.76057118435639	-5.76057118435639	-5.76057118435639	-5.76057118435639	-5.76057118435639	-5.76057118435639
29241	ENSG00000162426	ENSG00000162426	8317826	8344167	1	SLC45A1	solute carrier family 45, member 1 [Source:HGNC Symbol;Acc:HGNC:17939]	protein_coding	-2.76895004169718	-4.3026909093554	-3.04473981634847	-4.55114103570442	-2.47068987379739	-2.13163281602726	-5.74419394284009	-2.33908445939405	-5.74419394284009	-5.74419394284009	-0.370938683713666	-2.74396100609772	-5.74419394284009	-3.85513331987313	-1.91857953307605	-3.18706846835035	-5.77694842587269	-5.77694842587269	-4.3704001628677
9575	ENSG00000252254	ENSG00000252254	8328067	8328179	1	Y_RNA	Y RNA [Source:RFAM;Acc:RF00019]	misc_RNA	-5.85693559357529	-5.85693559357529	-5.85693559357529	-5.85693559357529	-5.85693559357529	-5.66420677513749	-5.66420677513749	-5.66420677513749	-5.66420677513749	-5.66420677513749	-5.66420677513749	-5.66420677513749	-5.66420677513749	-5.85693559357529	-5.85693559357529	-3.73691859075953	-5.85693559357529	-5.85693559357529	-5.85693559357529
37805	ENSG00000142599	ENSG00000142599	8352397	8817643	1	RERE	arginine-glutamic acid dipeptide (RE) repeats [Source:HGNC Symbol;Acc:HGNC:9965]	protein_coding	7.07443339911172	6.75507213438098	7.23860556809955	5.33963764306113	5.20024926777029	6.77199276663988	6.05399606443412	6.56585655752125	6.26521826914131	6.00226131028024	6.45959377969043	5.66885293196225	5.63845422776516	6.03911655236465	5.25302010296276	5.38010042323023	6.40483921447022	6.3033997674888	6.97258654978231
37610	ENSG00000232912	ENSG00000232912	8424645	8434838	1	RP5-1115A15.1		antisense	1.39414466627405	1.65748484425456	2.24504847948767	-0.844351445469705	-0.566629789307993	0.385486871896804	0.720415238622029	0.800340450565158	1.14852756265443	1.30613933914236	-0.240651985096448	-0.820829147005886	0.450443633561723	0.435148573151976	-0.0904743306007729	-0.27169073332724	0.422896415739297	-0.23678784534844	1.01128511611435
7745	ENSG00000221083	ENSG00000221083	8511795	8511919	1	SNORA77	Small nucleolar RNA SNORA77 [Source:RFAM;Acc:RF00599]	snoRNA	-4.34500852019978	-4.34500852019978	-4.34500852019978	-4.34500852019978	-3.03350785425095	-3.93982086554266	-0.477916377682588	-4.289451673179	-4.22043115976759	-1.96857016621735	-3.31985494628967	-7.176133848513	-1.57284205916843	-2.42319341420023	-2.34469603890983	-2.92628135784514	-2.91766917618763	-3.1130618281077	-2.9384602571948
36306	ENSG00000270282	ENSG00000270282	8512653	8513021	1	RP5-1115A15.2		processed_pseudogene	-1.28337567819495	-0.975218681930064	-0.34913595053441	-4.72462885619528	-3.41312819024645	-1.10881005005294	-6.7965135125175	-2.06409738418396	0.849964855305735	-2.8534710796598	-1.16603666794964	-2.88937445238761	-1.35019923648741	-1.72959908022686	-3.40245077086163	-2.13474889867295	-1.24733813501381	-2.83801070129503	-1.79785415773665
11007	ENSG00000280851	ENSG00000280851	8512985	8513065	1	AL096855.1		miRNA	-2.47076699397687	-2.17249864349012	-1.5611615478002	-5.47876537815238	-3.4918114830894	-3.31644297425902	0.465178817151809	-6.0423769905604	-0.0923083373232898	-6.0423769905604	-2.85813767867291	-6.0423769905604	-6.0423769905604	-4.2190425517339	-5.47876537815238	-4.06003821579773	-5.47876537815238	-4.2468186860603	-2.55199067969375
36311	ENSG00000234619	ENSG00000234619	8750430	8751087	1	RPL7P11	ribosomal protein L7 pseudogene 11 [Source:HGNC Symbol;Acc:HGNC:35667]	processed_pseudogene	-0.527293843729256	0.0606454254632567	-1.05837636319389	-0.751515496360283	0.409864445520005	-1.24773431457132	-0.202482083395643	0.0811384221737594	0.790305042379477	0.361680553903224	-0.962378163618835	1.34647326683327	-1.34609046693569	0.918140827183301	-0.0529738739583401	-0.454505667560991	-0.139809414118679	-0.58545384461238	0.560032158423586
48761	ENSG00000224315	ENSG00000224315	8786211	8786913	1	RPL7P7	ribosomal protein L7 pseudogene 7 [Source:HGNC Symbol;Acc:HGNC:36895]	processed_pseudogene	-1.83410139276096	-2.06331696164183	-2.87589502886993	-2.23347567794341	-1.76633556244721	-0.225335267854082	-3.51113608343306	1.38794597120547	-5.91303873031864	0.648807882687382	0.125176497105229	-5.91303873031864	-1.51743540831148	-0.98128754630323	-1.60771304735587	-1.32949073076853	-2.36816909609198	-2.22379681497433	-1.22874221104472
4099	ENSG00000222511	ENSG00000222511	8796571	8796673	1	Y_RNA	Y RNA [Source:RFAM;Acc:RF00019]	misc_RNA	-4.75833657795418	-6.69107442223969	-6.69107442223969	-5.46526703207142	-2.84930634629275	-4.8300679464731	-4.8300679464731	-1.04437579300914	-4.8300679464731	-4.8300679464731	-4.8300679464731	-4.8300679464731	-4.8300679464731	-1.90995346799705	-3.60324396296747	-3.74734408738148	-4.08973266256094	-4.35578799470541	-3.76429972378105
37769	ENSG00000226545	ENSG00000226545	8798475	8799506	1	RP4-633I8.3		unprocessed_pseudogene	-1.05654085817897	-0.752583019929596	-4.29736969668191	-2.41855565600919	-1.22526751077324	-1.79351641874511	-1.91762081139984	-1.92459906991079	0.126674290442895	0.0241224361427459	-4.03953336014338	-0.195602504850416	-0.106605388269346	0.245628536160405	-0.773427337574842	-0.450579274880465	-0.82007897550044	-1.11260970980636	-0.850302633583591
36301	ENSG00000228423	ENSG00000228423	8805860	8807051	1	RP4-633I8.4		lincRNA	-1.08170812276198	-1.01627022660266	-0.404933130912737	-1.99583017018049	-0.091108436788585	-0.693124903128614	-1.07842038248254	-0.420837155309454	1.36917348217144	0.115972394427235	-1.22083656914739	-0.33415533730209	-2.64071319834923	1.14439736614169	-0.0742147458608235	0.0753990458740732	-1.36685030630323	-1.98725053373064	0.0568244660844996
13473	ENSG00000229716	ENSG00000229716	8831007	8831375	1	RPL23AP19	ribosomal protein L23a pseudogene 19 [Source:HGNC Symbol;Acc:HGNC:36708]	processed_pseudogene	-5.4063323628028	-5.4063323628028	-5.4063323628028	-5.4063323628028	-5.4063323628028	-3.3888759896086	-6.11481000590998	-6.11481000590998	-6.11481000590998	-6.11481000590998	-6.11481000590998	-3.94467794772836	-4.30498995807219	-5.4063323628028	-5.4063323628028	-5.4063323628028	-3.97899301879066	-5.4063323628028	-5.4063323628028
27250	ENSG00000074800	ENSG00000074800	8861002	8879249	1	ENO1	enolase 1, (alpha) [Source:HGNC Symbol;Acc:HGNC:3350]	protein_coding	6.74348536844904	6.91280183551354	6.65821622311152	8.08755982143706	7.3957080399714	7.37337515437735	7.8178500000407	7.26315755119296	7.46453530339856	7.11123353133118	7.68257566002221	7.43033628999184	8.26748955610382	7.76647106392532	8.70297755042867	8.76099826330381	6.94841946874151	7.5881966950099	7.49967610898886
4375	ENSG00000280816	ENSG00000280816	8862002	8862260	1	Metazoa_SRP	Metazoan signal recognition particle RNA [Source:RFAM;Acc:RF00017]	misc_RNA	-2.93545272159658	-2.62729572533169	-3.13378617342837	-2.28362270348357	-1.66554536471447	-1.23373154055875	-5.14443646911587	-5.14443646911587	-5.14443646911587	-1.20139403625817	-2.46790700036411	0.0257473486076318	0.125710563426004	-2.7731117605208	-0.761587930183203	-1.58094282405135	-4.2461027852711	-2.81712877460091	-2.92963883649859
10479	ENSG00000274258	ENSG00000274258	8866502	8866590	1	MIR6728	microRNA 6728 [Source:HGNC Symbol;Acc:HGNC:49961]	miRNA	-3.35845844698951	-4.89219931464773	-6.36645683116502	-4.03975004008059	-6.36645683116502	-5.15468553754776	-5.15468553754776	-5.15468553754776	-5.15468553754776	-5.15468553754776	-1.97044622566026	-5.15468553754776	-5.15468553754776	-5.10673400474655	-3.90668432720362	-3.42272649630681	-4.23585371683921	-6.36645683116502	-4.26143501887099
27231	ENSG00000236269	ENSG00000236269	8875788	8878007	1	ENO1-IT1	ENO1 intronic transcript 1 [Source:HGNC Symbol;Acc:HGNC:41331]	sense_intronic	-0.679119399194461	-0.740875787910425	-1.13585461244031	-0.801734335620204	-0.489021286387319	-0.561224966526218	1.45856991519606	-2.40228326825899	-4.47192989508334	-0.528887462225642	0.901325364043088	2.25625425864084	-2.66210984724555	-0.849268081406379	0.4629545242611	0.346103444318021	-1.86019632514206	-1.49891316619584	-1.01821808878927
30832	ENSG00000230679	ENSG00000230679	8878835	8879894	1	ENO1-AS1	ENO1 antisense RNA 1 [Source:HGNC Symbol;Acc:HGNC:40214]	antisense	-2.4476128930094	-4.17500857054566	-3.63082491551953	-1.6384706687417	-1.82512020178044	-5.15810884366904	-5.15810884366904	-0.425692715335502	-0.349086238821228	-0.661714192226342	-1.97386953178154	-5.15810884366904	-0.0886725209527636	-1.82003529220143	-1.63471216337657	-1.96509751790475	-2.20154684979998	-2.97872670162392	-1.77121660441782
6212	ENSG00000201725	ENSG00000201725	8883427	8883533	1	RNU6-304P	RNA, U6 small nuclear 304, pseudogene [Source:HGNC Symbol;Acc:HGNC:47267]	snRNA	-6.36875747911235	-4.18073252461427	-6.36875747911235	-5.14295008894409	-3.57632205927258	-5.15238488960043	-5.15238488960043	-5.15238488960043	-5.15238488960043	-5.15238488960043	-5.15238488960043	-5.15238488960043	-5.15238488960043	-4.4469423731128	-6.36875747911235	-4.95003031675771	-3.76741571943361	-5.13681078702027	-6.36875747911235
13804	ENSG00000238249	ENSG00000238249	8893409	8894151	1	HMGN2P17	high mobility group nucleosomal binding domain 2 pseudogene 17 [Source:HGNC Symbol;Acc:HGNC:39381]	processed_pseudogene	-5.4965327086159	-5.4965327086159	-5.4965327086159	-5.4965327086159	-5.4965327086159	-6.02460966009688	-0.883831992671916	-6.02460966009688	-6.02460966009688	-6.02460966009688	-6.02460966009688	-6.02460966009688	-6.02460966009688	-4.23680988219742	-5.4965327086159	-5.4965327086159	-5.4965327086159	-5.4965327086159	-5.4965327086159
13812	ENSG00000232208	ENSG00000232208	8907393	8907744	1	RP3-477M7.5		processed_pseudogene	-4.92909320887166	-6.19746479483886	-4.26300095764687	-3.52947001352585	-4.88596412889003	-3.39466600219647	-0.584370482120537	-5.32367757387392	-5.32367757387392	-5.32367757387392	-5.32367757387392	-5.32367757387392	-5.32367757387392	-4.27564968883931	-4.19715231354891	-6.19746479483886	-4.06686168051305	-3.86217836730458	-2.98721520157773
13992	ENSG00000232663	ENSG00000232663	8909742	8909904	1	RP3-477M7.6		processed_pseudogene	-5.63121827017987	-5.63121827017987	-5.63121827017987	-5.63121827017987	-5.63121827017987	-5.88992409853291	-5.88992409853291	-3.82027747170856	-5.88992409853291	-5.88992409853291	-5.88992409853291	-5.88992409853291	-5.88992409853291	-5.63121827017987	-5.63121827017987	-5.63121827017987	-5.63121827017987	-5.63121827017987	-5.63121827017987
41024	ENSG00000131686	ENSG00000131686	8945867	8975092	1	CA6	carbonic anhydrase VI [Source:HGNC Symbol;Acc:HGNC:1380]	protein_coding	-5.07970675923645	-5.07970675923645	-5.07970675923645	-5.07970675923645	-5.07970675923645	-6.44143560947633	-0.986931665911668	-6.44143560947633	-6.44143560947633	-4.24132151617501	-2.585156707253	-6.44143560947633	-4.63161556163854	-5.07970675923645	-5.07970675923645	-5.07970675923645	-5.07970675923645	-3.84776006714437	-2.97468494694242
7813	ENSG00000265141	ENSG00000265141	8979576	8979874	1	RN7SL451P	RNA, 7SL, cytoplasmic 451, pseudogene [Source:HGNC Symbol;Acc:HGNC:46467]	misc_RNA	-4.78299109311697	-4.78299109311697	-4.78299109311697	-3.5571837029487	-4.78299109311697	-6.73815127559581	-1.99884418384243	-3.85146910026182	-3.7824485868504	-2.49206368525278	-4.85195990747738	-4.5680192174142	-4.15031320400139	-2.86117598711741	-3.46081300778331	-2.66297409030121	-3.35565174910482	-4.78299109311697	-4.78299109311697
51842	ENSG00000197241	ENSG00000197241	9003300	9026345	1	SLC2A7	solute carrier family 2 (facilitated glucose transporter), member 7 [Source:HGNC Symbol;Acc:HGNC:13445]	protein_coding	-4.42521551372973	-5.69358709969693	-5.69358709969693	-5.69358709969693	-5.69358709969693	-5.82755526901585	-1.34052016081405	-5.82755526901585	-5.82755526901585	-5.82755526901585	-5.82755526901585	-5.82755526901585	-5.82755526901585	-5.69358709969693	-3.69327461840697	-5.69358709969693	-4.26624775568478	-5.69358709969693	-5.69358709969693
19617	ENSG00000142583	ENSG00000142583	9035107	9088478	1	SLC2A5	solute carrier family 2 (facilitated glucose/fructose transporter), member 5 [Source:HGNC Symbol;Acc:HGNC:11010]	protein_coding	-2.58298010213654	-3.04146042990476	-4.51571794642204	-3.28991055625378	-4.51571794642204	-4.27949040598936	0.459610320874698	-2.67006763143881	-7.00542442229074	-0.389695721460894	-1.45569765230342	0.425292796617808	-5.19560437445295	-2.59390284042249	-3.19353986108839	-2.39570094360628	-0.834660310339222	-0.30354684637125	-0.385593216393227
3294	ENSG00000252404	ENSG00000252404	9082696	9082879	1	SCARNA16	Small Cajal body specific RNA 16 [Source:RFAM;Acc:RF00424]	scaRNA	-5.23936771131511	-5.23936771131511	-5.23936771131511	-5.23936771131511	-5.23936771131511	-6.28177465739767	-6.28177465739767	-6.28177465739767	-0.11265114691883	-6.28177465739767	-6.28177465739767	-4.11164259921605	-6.28177465739767	-5.23936771131511	-5.23936771131511	-5.23936771131511	-5.23936771131511	-5.23936771131511	-5.23936771131511
10904	ENSG00000281506	ENSG00000281506	9082803	9082880	1	AL158048.1		miRNA	-5.23936771131511	-5.23936771131511	-5.23936771131511	-5.23936771131511	-5.23936771131511	-6.28177465739767	-6.28177465739767	-6.28177465739767	-0.11265114691883	-6.28177465739767	-6.28177465739767	-4.11164259921605	-6.28177465739767	-5.23936771131511	-5.23936771131511	-5.23936771131511	-5.23936771131511	-5.23936771131511	-5.23936771131511
48971	ENSG00000180758	ENSG00000180758	9100305	9129170	1	GPR157	G protein-coupled receptor 157 [Source:HGNC Symbol;Acc:HGNC:23687]	protein_coding	3.34547087596944	3.23392300429927	3.06310528467325	2.59669937870745	3.06924378643671	3.2636762965727	2.94378569708131	3.51178850881855	4.24464854320628	3.19937556085074	3.8069638539419	4.03503721235078	4.93244445096355	3.24073125019981	4.32773950473513	3.62851268934031	4.57677730041544	5.01348007858762	5.06868201684107
2423	ENSG00000207865	ENSG00000207865	9151668	9151777	1	MIR34A	microRNA 34a [Source:HGNC Symbol;Acc:HGNC:31635]	miRNA	-2.97717494794919	-2.45498582336865	-2.97491698446518	-4.46935126058673	-3.05341963432328	-3.67716314767532	-3.67716314767532	-3.67716314767532	-3.67716314767532	-3.67716314767532	-3.67716314767532	-3.67716314767532	-3.67716314767532	-3.69553575278773	-4.52167615672318	-4.61631873652816	-3.9844051556782	-3.98715568100961	-3.71385449100864
12695	ENSG00000228526	ENSG00000228526	9182007	9183750	1	RP3-510D11.1		lincRNA	-1.7297397480986	-0.93599849428604	-2.87411027417371	-2.48836566433619	-1.02745691319979	-0.0140027149242887	-4.72942826418689	1.29197967830451	-4.72942826418689	1.38552128792614	-0.626813500870049	-4.72942826418689	-2.14159019259247	-1.57227718798015	-2.23672635251116	-2.3937780973869	-1.60269795603851	-1.91762635938042	-0.874359525344197
49130	ENSG00000234546	ENSG00000234546	9182204	9192089	1	RP3-510D11.2		lincRNA	-1.47999574505121	-1.0729482817794	-1.55852774266126	-2.06531701225196	-0.235735886137471	1.33921347277752	-4.34848998968704	2.29728356757056	-1.39278730094162	1.90886565953716	-0.789448262348551	-4.34848998968704	-4.34848998968704	-2.06546937806846	-1.51403251845841	-2.13718631800109	-0.61925133979042	-0.616993208360724	0.0522360359195906
49140	ENSG00000281937	ENSG00000281937	9197143	9198906	1	RP3-510D11.4		lincRNA	-2.28291121059105	-3.06077001201162	-2.48124466242284	-3.39745759750695	-3.2789707552966	-3.07104396382002	-5.7969779801214	-2.39186849667536	1.25594734049758	-1.55089038977836	-5.7969779801214	-5.7969779801214	-5.7969779801214	-5.72416438859138	-4.40198630325773	-5.72416438859138	-3.12282262891264	-2.00832214384133	-4.3176161255864
49136	ENSG00000282129	ENSG00000282129	9202579	9202619	1	RP3-510D11.1		lincRNA	-4.54985285229679	-5.81822443826399	-5.81822443826399	-5.81822443826399	-5.81822443826399	-5.70291793044879	-5.70291793044879	-5.70291793044879	-5.70291793044879	-5.70291793044879	-5.70291793044879	-5.70291793044879	-5.70291793044879	-5.81822443826399	-5.81822443826399	-5.81822443826399	-5.81822443826399	-5.81822443826399	-5.81822443826399
49164	ENSG00000049239	ENSG00000049239	9234775	9271337	1	H6PD	hexose-6-phosphate dehydrogenase (glucose 1-dehydrogenase) [Source:HGNC Symbol;Acc:HGNC:4795]	protein_coding	5.04661030335332	5.78234306238394	5.74770091061797	3.81863659303024	5.37917718518606	5.43291048844497	5.51054662921793	5.08247138496416	5.19464473150914	4.95376104663015	5.79748212263088	4.77789057393668	5.00876182788616	4.58397861950387	6.37491880498636	5.3918798034449	5.0652012125788	4.7540595719247	5.47338854016743
49920	ENSG00000171621	ENSG00000171621	9292880	9369532	1	SPSB1	splA/ryanodine receptor domain and SOCS box containing 1 [Source:HGNC Symbol;Acc:HGNC:30628]	protein_coding	1.36155016997439	2.5342729789028	1.58225139718899	2.90684592342773	0.861399364757717	2.2382108441257	1.08385190505246	1.99733246930017	2.94724094834451	2.37901856938585	3.23366781049076	2.9497814220557	3.09649968065678	0.521389167344876	1.70272680441024	1.71909739720415	4.59837899228711	4.50465013525205	5.10514268719135
7479	ENSG00000252956	ENSG00000252956	9437669	9437778	1	RNA5SP40	RNA, 5S ribosomal pseudogene 40 [Source:HGNC Symbol;Acc:HGNC:42816]	rRNA	-5.18917206767526	-5.18917206767526	-5.18917206767526	-5.18917206767526	-5.18917206767526	-6.33197030103752	-6.33197030103752	-1.4356720244825	-6.33197030103752	-2.08588271069448	-6.33197030103752	-6.33197030103752	-6.33197030103752	-5.18917206767526	-5.18917206767526	-5.18917206767526	-5.18917206767526	-5.18917206767526	-5.18917206767526
13003	ENSG00000235263	ENSG00000235263	9501092	9503471	1	RP13-392I16.1		lincRNA	-5.91120561612514	-5.91120561612514	-5.91120561612514	-5.91120561612514	-5.91120561612514	-5.60993675258764	-5.60993675258764	-5.60993675258764	-5.60993675258764	-5.60993675258764	-5.60993675258764	-5.60993675258764	-5.60993675258764	-5.91120561612514	-5.91120561612514	-5.91120561612514	-4.48386627211299	-4.02458746122488	-5.91120561612514
44949	ENSG00000171612	ENSG00000171612	9539482	9585179	1	SLC25A33	solute carrier family 25 (pyrimidine nucleotide carrier), member 33 [Source:HGNC Symbol;Acc:HGNC:29681]	protein_coding	2.20648046969817	2.21278764657603	1.96155373023188	1.36340772484839	0.758424414808706	3.11999206589491	2.01308166679344	3.3064013209783	3.118616166752	-0.54816591808474	1.35708424138533	2.52251678350974	2.51836347524535	2.11205834993412	2.97170048086462	2.91865931577501	2.13564867712248	2.48475562850681	2.81037204003597
45795	ENSG00000231181	ENSG00000231181	9576427	9576985	1	RP13-15M17.1		processed_pseudogene	-0.413211676202432	-1.48646047357723	-1.28897847400609	-2.47377402795218	-1.50741642836458	0.590565233766058	0.692093649761761	-0.629291583229634	0.956505435459066	-0.208664155370146	-0.867148377344624	-5.67274038030986	-5.67274038030986	-1.22158589631201	-0.324432461487156	-1.56978908077731	-1.22470860640306	-2.66364200152737	-0.691704140059292
30956	ENSG00000188807	ENSG00000188807	9588922	9614873	1	TMEM201	transmembrane protein 201 [Source:HGNC Symbol;Acc:HGNC:33719]	protein_coding	2.36630341633594	2.72942070686763	2.62497783271697	2.21754377521895	2.59272270239837	2.19374594250056	1.58799609985787	1.85247649367894	2.55382881833166	1.57580182453151	3.05114203894184	2.67108591446398	2.3399343228165	1.73466215047407	2.41146899407662	2.40671672222139	1.1713833372403	1.75353395713065	2.50203215611303
30044	ENSG00000171608	ENSG00000171608	9651732	9729114	1	PIK3CD	phosphatidylinositol-4,5-bisphosphate 3-kinase, catalytic subunit delta [Source:HGNC Symbol;Acc:HGNC:8977]	protein_coding	1.89847118341788	2.39326860755515	1.45906764503873	1.28793629874508	2.33530672656065	0.610067135143869	4.09228758080272	1.18216922354675	2.30820147329406	1.79739978748959	0.858453508997505	3.48957614490683	1.76790970234818	2.24864809836064	2.52979998576128	2.30664008153883	1.80463292446678	1.90423628435	1.97783092943307
29675	ENSG00000179840	ENSG00000179840	9652610	9654586	1	PIK3CD-AS1	PIK3CD antisense RNA 1 [Source:HGNC Symbol;Acc:HGNC:32346]	antisense	-2.77288313861407	-2.77288313861407	-2.77288313861407	-2.77288313861407	-2.77288313861407	-4.03283368083611	-0.304964409136273	-4.96256707663475	-0.815799564246679	-3.68836705441495	-4.08894969708224	-0.706334878304732	-2.54518377079343	-2.77288313861407	-2.77288313861407	-2.77288313861407	-1.34554379460192	-2.77288313861407	-2.77288313861407
29838	ENSG00000233268	ENSG00000233268	9660828	9662626	1	RP11-558F24.2		processed_pseudogene	-4.48450124469227	-4.48450124469227	-4.48450124469227	-4.48450124469227	-4.48450124469227	-7.03664112402051	-2.85553953438203	-7.03664112402051	-2.2276185191727	-1.82907744172486	-7.03664112402051	-0.81720996617653	-7.03664112402051	-4.48450124469227	-4.48450124469227	-4.48450124469227	-4.48450124469227	-4.48450124469227	-4.48450124469227
29674	ENSG00000231789	ENSG00000231789	9672426	9687555	1	PIK3CD-AS2	PIK3CD antisense RNA 2 [Source:HGNC Symbol;Acc:HGNC:51334]	antisense	-4.42504962352048	-4.42504962352048	-4.42504962352048	1.3087293020668	0.879895418495472	-3.85977976222197	0.0577622363776058	-3.00954741378075	-4.14039005644689	-1.88852906289666	-7.09609274519231	0.576597502296166	-7.09609274519231	-3.165326797102	-4.42504962352048	-4.42504962352048	-4.42504962352048	-4.42504962352048	-4.42504962352048
24872	ENSG00000171603	ENSG00000171603	9729026	9824526	1	CLSTN1	calsyntenin 1 [Source:HGNC Symbol;Acc:HGNC:17447]	protein_coding	6.39956193208599	6.61097462428263	6.88250870314943	5.32735569191291	6.27033095038158	6.23522506443404	5.76288294700949	6.838190026628	6.02040204315325	5.89990360434903	5.86587029438631	5.61051108597274	5.50842760317793	5.20564859580081	6.06536864047262	5.47192773950121	5.45576186928566	5.77599105212123	6.17901262103329
40601	ENSG00000271264	ENSG00000271264	9780822	9781240	1	MZT1P1	mitotic spindle organizing protein 1 pseudogene 1 [Source:HGNC Symbol;Acc:HGNC:50605]	processed_pseudogene	-1.22151323842402	-2.1753187101289	-1.59579336054013	-2.95989904603595	-2.0462776668689	-2.52476681254346	-6.68242928200411	-1.38325567988403	-0.264978346560066	-0.811509566902968	-4.00589981325235	-1.37838906237365	-0.690348864119172	-1.84368331074025	-2.37894058274727	-2.71869608389291	-2.23737132702993	-2.95209493180842	-2.26508070478806
11458	ENSG00000280113	ENSG00000280113	9827610	9828258	1	AL357140.1	Uncharacterized protein [Source:UniProtKB/TrEMBL;Acc:A0A096LNS0]	protein_coding	-5.44379570131529	-5.44379570131529	-5.44379570131529	-5.44379570131529	-5.44379570131529	-4.14833509572004	-6.07734666739749	-6.07734666739749	-6.07734666739749	-3.87723257409617	-1.76438646816446	-6.07734666739749	-6.07734666739749	-5.44379570131529	-3.44348322002534	-5.44379570131529	-5.44379570131529	-4.21184900922321	-4.03724743831031
37257	ENSG00000178585	ENSG00000178585	9848276	9910336	1	CTNNBIP1	catenin, beta interacting protein 1 [Source:HGNC Symbol;Acc:HGNC:16913]	protein_coding	3.51085201579555	3.30662870278438	2.7875977871361	3.70755325291981	3.03970645455149	3.47106813759229	3.3563798581063	3.47757452715235	4.03086120646184	3.34979339131737	4.24720338814957	3.77380411587011	4.22600659257275	3.97226283600407	3.80029708124066	3.58686186612748	4.45929282438615	4.33622387345921	4.65017372927614
37240	ENSG00000223989	ENSG00000223989	9848318	9850154	1	RP11-84A14.5		antisense	0.623315721161688	0.439865236680341	-1.53213556536729	0.1419823165085	-0.504268230038689	0.767640660073508	-3.42246566303065	0.124207529416209	1.9389043694548	0.562591011160519	1.39781734732352	0.461296706653515	2.49422043112097	1.72216364772827	1.03155909256967	0.199796590684783	1.8358216815328	1.19012760039178	0.797563947385189
27539	ENSG00000162441	ENSG00000162441	9922113	9943407	1	LZIC	leucine zipper and CTNNBIP1 domain containing [Source:HGNC Symbol;Acc:HGNC:17497]	protein_coding	3.71895843095927	3.84330654462235	3.58661852056543	4.31095102469759	3.5159853019353	4.49535468063238	3.40564549741885	4.43860898842668	3.95611182812311	4.18059856458778	3.51811708183998	4.19105461572129	4.94647891933364	4.29127093690761	4.71137841256903	4.59497909757997	3.99736108728669	4.41310843864457	4.57254119634728
28073	ENSG00000228150	ENSG00000228150	9942923	9949974	1	RP11-84A14.4		sense_intronic	-2.11608368735092	-1.54989059978343	-3.29929570986104	-1.46100059170033	-1.49359099612195	-0.937289420757256	-3.08773540244195	-1.40309271791597	-0.369017303077432	-0.282074367031881	-2.30539873744003	-5.48963804932753	-2.9017999777331	-1.7738550968645	-1.78318210398116	-2.56670903244135	-3.07581766442356	-2.04625814473741	-1.90137958935644
27332	ENSG00000173614	ENSG00000173614	9943428	9985501	1	NMNAT1	nicotinamide nucleotide adenylyltransferase 1 [Source:HGNC Symbol;Acc:HGNC:17877]	protein_coding	3.19369845561856	3.52067599366482	2.60634949062899	2.51763289322243	2.47348867605104	3.28302529761989	2.44742628938878	3.52404564485452	1.38541813877575	3.06621154310704	3.08661012350474	2.5476002201695	1.89914923425975	2.39579371824379	2.31181548855256	1.13227166878077	2.74884015409357	2.90172637524339	3.40200101196006
10423	ENSG00000202415	ENSG00000202415	9947318	9947636	1	RN7SKP269	RNA, 7SK small nuclear pseudogene 269 [Source:HGNC Symbol;Acc:HGNC:45993]	misc_RNA	-0.36997519981796	-0.182743861320858	-0.496577173646564	-0.708228808515598	-0.729814858252726	-1.77385288010609	-1.51794797554352	-2.7716045738621	1.74025434070042	0.553596382163976	-0.10990286111008	0.876297368212014	-0.903885905408749	0.128817228843568	-0.890238644891679	-0.408650041951594	-0.25269432875499	-0.698338759248691	-0.76374394675484
57351	ENSG00000265521	ENSG00000265521	9967381	9967458	1	MIR5697	microRNA 5697 [Source:HGNC Symbol;Acc:HGNC:43509]	miRNA	-5.25717485255838	-4.33752148402751	-3.79333782900137	-3.85755165721258	-5.21404577257675	-2.26966191388581	-4.9955959301872	-2.92594930336284	-4.9955959301872	-4.9955959301872	-4.9955959301872	-4.9955959301872	-4.9955959301872	-4.15162210587317	-4.52523395723563	-4.40552943570983	-5.09820709451344	-4.63892828362533	-3.07847937542727
28076	ENSG00000241326	ENSG00000241326	9983141	9984568	1	RP11-807G9.2		sense_intronic	-0.902711246706877	0.061806177486745	-1.91994458048336	-0.521872470816803	-1.04698882412136	0.412132441707738	-1.19655884967544	1.17590581948585	-5.68359395787724	0.932134742952609	0.165108907344474	1.18085611226854	-3.87377391003944	-0.73036540987826	-1.19329225713694	-2.16914928797234	-0.583216825827846	-0.463722239018415	-0.00125248954480137
52818	ENSG00000162444	ENSG00000162444	9997206	10016020	1	RBP7	retinol binding protein 7, cellular [Source:HGNC Symbol;Acc:HGNC:30316]	protein_coding	-5.62483644578564	-4.15057892926835	-2.89262783626142	-0.261458878166752	-1.3934079213093	2.04204438759231	1.49699770996811	-3.82665929610279	-5.89630592292714	-1.65021833258411	-2.33726419558866	0.389359093642602	0.446951535548722	3.42368990158631	3.68391855398991	2.98590943184581	-2.14754572460417	-2.24052962236582	-4.21828818278065
33205	ENSG00000130939	ENSG00000130939	10032832	10181239	1	UBE4B	ubiquitination factor E4B [Source:HGNC Symbol;Acc:HGNC:12500]	protein_coding	5.54577558309647	5.55986299996043	5.30389368856539	5.81453292197915	5.18118967127813	6.54831636861384	5.25143920220741	5.41520362724571	5.33022871246774	5.81316269579987	5.64807014886051	5.37149757463868	5.4529021835845	5.61520596895635	5.69682564800426	5.4535187186316	5.4747390337337	5.76431341358508	6.23252055815954
34281	ENSG00000224340	ENSG00000224340	10054445	10054781	1	RP11-496H15.2		processed_pseudogene	-2.37944804397371	-3.63541321120682	-5.1096707277241	-3.88386333755584	-2.66447709442932	-1.69604609172607	-6.41147164098868	-2.62577948752472	-6.41147164098868	-4.21135754768736	-1.23932228740758	-6.41147164098868	-1.05055368667856	-3.84994790130563	-3.10935824643415	-5.1096707277241	-5.1096707277241	-2.77438430018982	-3.70312246471912
33176	ENSG00000233623	ENSG00000233623	10058671	10059648	1	PGAM1P11	phosphoglycerate mutase 1 pseudogene 11 [Source:HGNC Symbol;Acc:HGNC:42464]	processed_pseudogene	-5.04085919642101	-1.4960725196687	-5.04085919642101	-3.16204515574829	-2.24842377658124	-1.48537023912425	-6.48028317229177	-2.14492638143984	-6.48028317229177	-0.903246010288375	-2.16732297305874	-0.738554950984667	-2.47704855772592	-2.32321253128429	-1.9530287371488	-2.92084219360525	-2.43951743674227	-2.3638361955361	-2.4672268145004
8986	ENSG00000201746	ENSG00000201746	10163268	10163374	1	RNU6-828P	RNA, U6 small nuclear 828, pseudogene [Source:HGNC Symbol;Acc:HGNC:47791]	snRNA	-6.22029311406407	-6.22029311406407	-4.28582927687208	-3.89358632297964	-3.4278576942243	-1.68828812783588	-5.30084925464871	-5.30084925464871	-5.30084925464871	-3.10073516134739	-2.62431978589695	-5.30084925464871	-5.30084925464871	-4.9605702876456	-2.89799004974979	-4.10027611124831	-4.79295377005192	-3.26717955622523	-2.56985605682016
22622	ENSG00000054523	ENSG00000054523	10210805	10381603	1	KIF1B	kinesin family member 1B [Source:HGNC Symbol;Acc:HGNC:16636]	protein_coding	6.344539103708	6.58562435818397	6.64570729802185	5.47773820326383	4.97986592007383	6.89332835895354	5.69460169361865	5.73325003836099	6.01338684493366	5.26606409752451	6.05487254348279	5.79944381023202	6.05805280435455	5.73029827797318	5.83355252776782	5.90061361418017	5.66111607793757	5.81188141484216	6.35943846730609
1365	ENSG00000264881	ENSG00000264881	10227718	10227803	1	MIR1273D	microRNA 1273d [Source:HGNC Symbol;Acc:HGNC:38375]	miRNA	-4.06275862894141	-3.85687269839132	-5.33113021490861	-5.33113021490861	-5.33113021490861	-6.19001215380418	0.174821876267449	-6.19001215380418	-6.19001215380418	-6.19001215380418	-6.19001215380418	-2.66620713417345	-6.19001215380418	-5.33113021490861	-5.33113021490861	-5.33113021490861	-5.33113021490861	-5.33113021490861	-3.92458195190362
9044	ENSG00000199562	ENSG00000199562	10298966	10299072	1	RNU6-37P	RNA, U6 small nuclear 37, pseudogene [Source:HGNC Symbol;Acc:HGNC:34281]	snRNA	-2.22088751287055	-3.60169894047157	-1.7056698026545	-2.8904653566006	-3.81989968375655	-2.01973606869111	-5.25604905166145	-5.25604905166145	-5.25604905166145	-3.05593495836013	-2.57951958290969	1.37357109002017	-2.66821098006702	-3.0375087199973	-4.26478083576138	-3.32136298219313	-3.30940666208964	-3.92980688951705	-1.88573188970191
1142	ENSG00000264501	ENSG00000264501	10306465	10306757	1	RN7SL731P	RNA, 7SL, cytoplasmic 731, pseudogene [Source:HGNC Symbol;Acc:HGNC:46747]	misc_RNA	-1.98836311057138	-1.31166879874046	-2.28443625211952	-2.95999079935113	-3.91682984754273	-0.622445692939552	1.0200622367598	-0.205529082442864	-5.61735862610707	-5.61735862610707	-2.43311931421957	-1.71021956597718	-2.15479030504965	-1.44977503677154	-1.77410790297752	-1.89825278055856	-2.66384920030355	-0.902735713833373	-2.69353414934458
40810	ENSG00000142657	ENSG00000142657	10398592	10420144	1	PGD	phosphogluconate dehydrogenase [Source:HGNC Symbol;Acc:HGNC:8891]	protein_coding	4.96434308936405	5.52445043736556	5.35934280903339	5.28302285319538	4.66742915543619	6.41420966683913	5.66676315417404	5.34344557234937	4.53645603796369	4.45610468089785	5.8078409211488	5.04909428467815	5.9781883294923	4.66714014689462	5.21151047559771	5.41163570226804	5.85055295573747	6.2020895040704	6.33012401140928
38984	ENSG00000271989	ENSG00000271989	10429881	10430677	1	RP4-736L20.3		antisense	-5.48142355124342	-2.82121168895422	-6.74979513721062	-2.77457826904737	-3.95735971737085	-2.84233565982471	-4.77134723150216	-1.88466505616816	-4.77134723150216	-4.77134723150216	-1.58710791961466	-4.77134723150216	-4.77134723150216	-2.60135166896089	-2.28996582685854	-3.28499985026672	-4.61919202288481	-3.3654883137908	-3.53954554394949
39216	ENSG00000251503	ENSG00000251503	10430102	10452153	1	APITD1-CORT	APITD1-CORT readthrough [Source:HGNC Symbol;Acc:HGNC:38843]	protein_coding	1.73320337599224	1.79651796597131	1.63798045353638	2.1116465179386	0.976372911164837	2.78061118669418	1.9877719741043	2.32189213503606	2.1908829186903	1.89295369516404	1.43261452470109	0.916874630276679	2.18419413965652	2.60273212585986	2.55324061713316	2.55673681990149	1.43179793892707	2.1731436047237	2.0248460747957
39163	ENSG00000175279	ENSG00000175279	10430443	10442809	1	APITD1	apoptosis-inducing, TAF9-like domain 1 [Source:HGNC Symbol;Acc:HGNC:23163]	protein_coding	1.2881558900227	1.41928796570541	1.21905427560646	1.89033879572503	0.492106270699027	2.94496726170649	0.970822331560683	2.52657832953028	3.13825884066158	2.07816500100204	0.98050598755323	-0.959876592373249	1.26117096195904	2.31177679300274	2.3314617012735	2.25460143769537	1.15035861709112	1.82780489078395	1.60836752959482
38924	ENSG00000241563	ENSG00000241563	10449719	10451902	1	CORT	cortistatin [Source:HGNC Symbol;Acc:HGNC:2257]	protein_coding	0.256625632566232	-0.125929584791069	0.473238881379118	-1.20099190978333	-0.135019284447859	-0.60437604081282	0.286865330913204	-2.04762754058816	0.266416568739513	-1.58723210370908	-0.202842849484258	0.894864459672067	0.964515125933874	0.103611033191416	-0.599955458737809	-0.211736593126537	-1.27680120546014	-0.17965944997599	0.106169496349435
50754	ENSG00000160049	ENSG00000160049	10456522	10472526	1	DFFA	DNA fragmentation factor, 45kDa, alpha polypeptide [Source:HGNC Symbol;Acc:HGNC:2772]	protein_coding	4.60305368520722	5.13176558893434	4.7678583614659	5.08031740880087	5.27677572600711	5.32185922836264	4.82114766067549	4.87249855339103	5.02513818462916	4.66466014496236	4.80862117551582	5.52473123292863	5.26624755119088	5.03035665790193	5.40201580300658	5.07510042327238	4.70438552863247	5.16072223108868	5.18689121670952
50746	ENSG00000203469	ENSG00000203469	10458555	10459338	1	RP5-1113E3.3		antisense	0.37795146279039	0.818728210241637	0.725369565456541	0.479647729626415	0.86682536030766	1.08507461055405	-2.72260275954434	1.21438176236546	1.50474040933901	0.990444145683113	0.971725129257424	1.02550417432412	0.321808869600165	0.678807354646044	0.783685881537889	0.267415173192459	-0.227531602345375	0.554579909088158	0.712250925129299
50615	ENSG00000142655	ENSG00000142655	10472288	10630758	1	PEX14	peroxisomal biogenesis factor 14 [Source:HGNC Symbol;Acc:HGNC:8856]	protein_coding	2.92850197085112	3.35011605531479	3.43378268900086	2.86556654375552	2.74418885848583	3.66578230604708	3.61958197554192	3.84757264811768	3.30339998788985	3.11980635172812	3.7648104232571	1.52287850827274	1.84186029692097	2.89793767892353	3.2462101350783	3.05049251167404	2.73164910917548	3.25346841834375	3.440913213838
5199	ENSG00000243267	ENSG00000243267	10616836	10617115	1	RN7SL614P	RNA, 7SL, cytoplasmic 614, pseudogene [Source:HGNC Symbol;Acc:HGNC:46630]	misc_RNA	-2.49549492007984	-3.76386650604704	-1.82940266885505	-3.76386650604704	-3.76386650604704	-3.59961339320509	-1.55084853089952	-7.75727586266574	-0.319886173347729	-2.5497121803701	-5.87108449454731	-2.33075108799427	-1.88352005025108	-3.76386650604704	-3.76386650604704	-3.76386650604704	-3.76386650604704	-2.53191981395496	-2.35731824304205
13026	ENSG00000130940	ENSG00000130940	10636604	10796650	1	CASZ1	castor zinc finger 1 [Source:HGNC Symbol;Acc:HGNC:26002]	protein_coding	5.82307247435558	6.02726274943309	6.19066033700237	3.32409013081905	2.38605253607258	6.1690604430088	4.74589185285986	5.87293471567285	5.17477598865527	4.80906861464907	5.45058083196839	4.18686381289938	4.66963212221824	4.84204919225962	5.50767706401797	4.89512486234861	5.55422288101046	5.57775620285223	6.35539309498476
12983	ENSG00000272078	ENSG00000272078	10639241	10654333	1	RP4-734G22.3		antisense	4.15612418545963	4.6515157703582	4.76319385616539	2.03019677043002	1.07685911765894	4.49521780111522	2.87344489000832	4.16363652577382	3.88502190142618	3.11773795748375	4.02154135405503	3.07933729524666	3.38465869271777	3.21717048401831	3.93488736819377	3.17859557013182	3.98222965033048	4.05049342546394	4.86205387630128
26294	ENSG00000225158	ENSG00000225158	10895761	10895998	1	HSPE1P24	heat shock 10kDa protein 1 pseudogene 24 [Source:HGNC Symbol;Acc:HGNC:49343]	processed_pseudogene	-5.76057118435639	-5.76057118435639	-5.76057118435639	-5.76057118435639	-5.76057118435639	-5.76057118435639	-5.76057118435639	-5.76057118435639	-5.76057118435639	-5.76057118435639	-5.76057118435639	-5.76057118435639	-5.76057118435639	-5.76057118435639	-5.76057118435639	-5.76057118435639	-5.76057118435639	-5.76057118435639	-5.76057118435639
27519	ENSG00000175262	ENSG00000175262	10946471	10982037	1	C1orf127	chromosome 1 open reading frame 127 [Source:HGNC Symbol;Acc:HGNC:26730]	protein_coding	-0.992898072554687	-2.04570195655955	-4.23372691105762	-4.23372691105762	-4.23372691105762	-5.35840388597771	-7.28741545765516	1.06652315897462	-1.05208933771238	-0.0395203494815388	-1.82322785809795	-3.76361043802443	-2.21797913493888	-4.23372691105762	-2.91154882572397	-2.81499974870298	-0.756436189876156	-0.674149786061618	-1.02347731779649
28282	ENSG00000215785	ENSG00000215785	10990978	10991797	1	CFL1P6	cofilin 1 (non-muscle) pseudogene 6 [Source:HGNC Symbol;Acc:HGNC:34545]	processed_pseudogene	-5.63134848474916	-5.63134848474916	-5.63134848474916	-5.63134848474916	-5.63134848474916	-5.88979388396363	-5.88979388396363	-5.88979388396363	-5.88979388396363	-5.88979388396363	-5.88979388396363	-5.88979388396363	-2.79928649897152	-5.63134848474916	-5.63134848474916	-5.63134848474916	-5.63134848474916	-5.63134848474916	-4.22480022174417
1788	ENSG00000264181	ENSG00000264181	10998176	10998263	1	AL713997.1		miRNA	-5.82450519631116	-5.82450519631116	-5.82450519631116	-5.82450519631116	-5.82450519631116	-5.69663717240162	-5.69663717240162	-5.69663717240162	-5.69663717240162	-5.69663717240162	-5.69663717240162	-5.69663717240162	-5.69663717240162	-5.82450519631116	-5.82450519631116	-5.82450519631116	-5.82450519631116	-5.82450519631116	-4.41795693330618
738	ENSG00000281322	ENSG00000281322	10999862	10999945	1	Y_RNA	Y RNA [Source:RFAM;Acc:RF00019]	misc_RNA	-5.42906867062949	-5.42906867062949	-5.42906867062949	-5.42906867062949	-5.42906867062949	-6.0920736980833	-6.0920736980833	-6.0920736980833	-6.0920736980833	-6.0920736980833	-6.0920736980833	-0.788033478452828	-6.0920736980833	-5.42906867062949	-5.42906867062949	-5.42906867062949	-5.42906867062949	-5.42906867062949	-5.42906867062949
24939	ENSG00000120948	ENSG00000120948	11012344	11026420	1	TARDBP	TAR DNA binding protein [Source:HGNC Symbol;Acc:HGNC:11571]	protein_coding	5.68449290193027	5.47045814471797	5.77087804777507	5.66360395638542	4.35318330295279	5.72571628994247	4.83071698391769	5.43093678943264	5.25648655625589	5.17995050869281	5.44235412357953	5.22688605754902	5.4411574775167	5.64340178325424	5.22200150360662	5.25015427076391	5.02802521699348	4.92187127024449	5.47646118334502
2778	ENSG00000277726	ENSG00000277726	11012662	11030528	1	TARDBP	TAR DNA binding protein, isoform CRA_d; TAR DNA-binding protein 43; Uncharacterized protein [Source:UniProtKB/TrEMBL;Acc:G3V162]	protein_coding	4.35958018294125	4.20520425228906	4.57340979810824	4.51633818494642	3.2032200075223	4.46809795556442	3.38890623022204	4.18801712235739	4.4434562955183	3.77717144264444	4.16713915156167	4.43090610452719	4.2802273878948	4.45016378439336	4.19805400416168	4.16788265576473	3.80204633746586	3.81190316463885	4.28508995191734
33896	ENSG00000009724	ENSG00000009724	11026523	11047233	1	MASP2	mannan-binding lectin serine peptidase 2 [Source:HGNC Symbol;Acc:HGNC:6902]	protein_coding	2.82209426773955	2.89724843577667	3.09900236731208	1.3196086478793	2.13265412793574	3.29906278254136	0.940661185025151	2.18576182107178	2.32426130073537	2.4979303411657	4.06455194909799	2.74932074537894	2.1084930574905	2.64026614218981	2.68482174623284	2.76204122539181	2.62112980563843	1.85800317978867	2.89693943006197
33852	ENSG00000271895	ENSG00000271895	11029659	11030528	1	RP4-635E18.8		antisense	1.62025626637945	1.75157175707711	2.22802314718787	-0.0854620573944508	0.417156886144442	1.08942973202656	0.678814768764788	0.761249861422069	1.60562124571613	0.792484418993897	1.51113378164108	2.67276156905406	1.99948675193981	1.74868003939365	2.21349572121886	1.90363049863296	1.46874577156166	0.679476043724758	1.33202635421646
24885	ENSG00000116649	ENSG00000116649	11054584	11060024	1	SRM	spermidine synthase [Source:HGNC Symbol;Acc:HGNC:11296]	protein_coding	2.59721249678246	2.45032611729613	2.29726828482244	2.71123659692981	2.02776028615588	2.57134223891045	1.46476268828778	2.93578169279934	3.22637256637401	2.31751442991796	3.20170959563716	3.61967537738965	3.36232766413455	3.2188601827155	3.7027099285377	3.60992920313399	2.35108796657591	3.07425020050727	3.17115233503791
28149	ENSG00000171824	ENSG00000171824	11066618	11099881	1	EXOSC10	exosome component 10 [Source:HGNC Symbol;Acc:HGNC:9138]	protein_coding	5.58925705242624	5.88414135635272	5.59481156589206	5.35117464398033	5.2708600086149	5.95454729619642	5.37058752753773	5.90059406252	5.91849429684415	5.85680056106731	5.28277888629511	5.62105898854544	6.04931340916475	5.64536260761666	5.76492340599015	5.87115773305264	5.88982515156395	6.00351313960974	6.32196399863564
31535	ENSG00000226849	ENSG00000226849	11068471	11073097	1	RP4-635E18.7		antisense	3.1620020532381	3.39285320404744	3.02407069710792	2.79292976105373	2.98230330757593	3.20623562229561	3.1427010091194	2.92521135020772	2.56443502465569	3.55041624114319	2.69586725482595	3.56852615920131	3.49870075056175	3.03289465188029	3.14478255960031	3.32428717006861	2.92043281080981	3.19962653168977	3.6079456944427
10460	ENSG00000281350	ENSG00000281350	11070091	11070353	1	Metazoa_SRP	Metazoan signal recognition particle RNA [Source:RFAM;Acc:RF00017]	misc_RNA	-3.12064228206801	-2.86535517185544	-1.43403263586732	-3.82757273618525	-3.06642623129054	-2.09930151211684	-4.06585959547369	-0.951440130246797	-3.51205955361386	-2.90882480227212	-1.19155859979887	-1.1637220227288	-4.65794219452147	-1.82579552929948	-2.24566808834623	-1.04784916430636	-3.62604078234137	-2.71809369881924	-2.4797477444329
31528	ENSG00000230337	ENSG00000230337	11099675	11102100	1	RP4-635E18.6		antisense	-2.11954975895781	-1.64731968667978	-1.83776355470533	-1.43028204246189	-1.83434852745415	0.180618677700585	-4.68130799939762	2.13790471952447	-4.68130799939762	-0.43522040905458	1.29646083890286	-4.68130799939762	-0.285704677390456	-1.56738456221158	-2.11151300764799	-1.16162552130018	-1.05679474139111	-0.369388370200867	-0.195094393690531
50485	ENSG00000198793	ENSG00000198793	11106535	11262507	1	MTOR	mechanistic target of rapamycin (serine/threonine kinase) [Source:HGNC Symbol;Acc:HGNC:3942]	protein_coding	6.21035271895419	6.53028569126395	6.46946262878842	5.93578214537857	5.94073341230667	6.17027358171704	5.71338059720332	6.52676597573412	6.41095002425277	6.32305924344581	6.62159364174843	6.37472722677319	6.80159136465259	6.21662599403813	6.39080522480279	6.33144591415338	6.49386082689699	6.6402307128991	6.88613450686781
15250	ENSG00000225602	ENSG00000225602	11143898	11149537	1	MTOR-AS1	MTOR antisense RNA 1 [Source:HGNC Symbol;Acc:HGNC:40242]	antisense	0.322693917141498	0.329311288000133	0.613403883035069	-0.353033067630351	-0.254524617263954	-0.192541367442741	0.406370663729299	-0.414640759115939	0.81341709834912	-0.506250678940376	-1.21731080229527	1.90850231737269	1.88580758455197	0.218296111382075	0.700878681741797	0.129211760362873	0.666038944764182	0.768870614754048	0.548464310999664
9093	ENSG00000253086	ENSG00000253086	11152350	11152452	1	RNU6-537P	RNA, U6 small nuclear 537, pseudogene [Source:HGNC Symbol;Acc:HGNC:47500]	snRNA	-4.8245525450988	-4.8245525450988	-4.8245525450988	-4.8245525450988	-4.8245525450988	-4.76757825193653	-6.69658982361398	-2.14908639775921	-6.69658982361398	-6.69658982361398	-3.51235051172649	-4.52645776543237	-1.73905467690435	-3.56482971868032	-4.8245525450988	-4.8245525450988	-4.8245525450988	-3.59260585300672	-4.8245525450988
14706	ENSG00000171819	ENSG00000171819	11189341	11195981	1	ANGPTL7	angiopoietin-like 7 [Source:HGNC Symbol;Acc:HGNC:24078]	protein_coding	0.132490928334333	0.990763165661219	1.64371957797511	-0.961036045803942	0.53015189295261	-0.434579774644256	0.380879158412079	-0.407710110319695	1.50537126679869	0.75392844002735	-0.693831111208026	-0.196529561288694	1.48329906522126	0.64978820785015	0.0222843045830754	-0.330133044207527	-0.31725035347766	-0.0221482106502662	0.948757214656127
6515	ENSG00000207451	ENSG00000207451	11226254	11226360	1	RNU6-291P	RNA, U6 small nuclear 291, pseudogene [Source:HGNC Symbol;Acc:HGNC:47254]	snRNA	-4.63643792258343	-4.83430928705941	-3.77941451538895	-4.35433946024448	-5.03538034649451	-4.49880812715529	-4.49880812715529	-4.49880812715529	-4.49880812715529	-4.49880812715529	-4.49880812715529	-4.49880812715529	-4.49880812715529	-4.64840990890507	-5.02202176026754	-5.60360707920285	-3.54504352037602	-5.13571608665724	-2.89220951152868
14695	ENSG00000238173	ENSG00000238173	11232963	11233112	1	RPL39P6	ribosomal protein L39 pseudogene 6 [Source:HGNC Symbol;Acc:HGNC:35803]	processed_pseudogene	-3.57501861904727	-3.47148512029529	-3.77335207087906	-4.34827701573459	-2.90340875364927	-4.50487057166518	-4.50487057166518	-4.50487057166518	-4.50487057166518	-0.945933131578037	-4.50487057166518	-4.50487057166518	-4.50487057166518	-3.41267765797149	-5.01595931575765	-4.42639183952527	-4.06058514208591	-4.06315823920876	-5.60972353404262
12662	ENSG00000120942	ENSG00000120942	11273206	11296049	1	UBIAD1	UbiA prenyltransferase domain containing 1 [Source:HGNC Symbol;Acc:HGNC:30791]	protein_coding	2.74502095959723	3.08005947373436	3.17116863772934	3.15381309577088	3.01068072955154	3.53474723963379	3.27944429233774	3.10235201538375	3.2308372588677	2.56577725775406	3.3870752131562	3.61764381876171	3.63712545275877	3.05122370979866	2.75334642201838	3.13213627016951	3.86799149915251	4.0511690785413	4.22151862833515
11960	ENSG00000238199	ENSG00000238199	11278616	11279351	1	UBE2V2P3	ubiquitin-conjugating enzyme E2 variant 2 pseudogene 3 [Source:HGNC Symbol;Acc:HGNC:44891]	processed_pseudogene	-2.17279815197642	-1.25210981515107	-1.44941283654749	-1.90809913449361	-1.77228325402982	0.458012206446731	-2.64857302492502	-2.12139888527207	-5.90709103873602	-0.127638198842124	-1.24778150571955	-1.69738585125006	0.0270398058474891	-1.71246291627613	-1.91322702908944	-1.60852036792961	-1.93299369389394	-1.03328887778414	-1.48392659994794
15859	ENSG00000224338	ENSG00000224338	11425257	11425821	1	RP11-149P14.1		processed_pseudogene	-5.76057118435639	-5.76057118435639	-5.76057118435639	-5.76057118435639	-5.76057118435639	-5.76057118435639	-5.76057118435639	-5.76057118435639	-5.76057118435639	-5.76057118435639	-5.76057118435639	-5.76057118435639	-5.76057118435639	-5.76057118435639	-5.76057118435639	-5.76057118435639	-5.76057118435639	-5.76057118435639	-5.76057118435639
20521	ENSG00000204624	ENSG00000204624	11479166	11537584	1	PTCHD2	patched domain containing 2 [Source:HGNC Symbol;Acc:HGNC:29251]	protein_coding	1.98479288757295	0.994342929735151	-0.545937653114368	-1.25850378597158	-0.662554253111826	2.02041765700769	0.221639661665289	1.43749319379032	0.0576039502169418	2.16197473212703	1.27029993950173	0.49137338654018	-1.45824605449195	-0.847711944990441	2.88657566844121	2.51521758111022	0.211456448475347	1.47083745471961	1.77999980837493
27938	ENSG00000235643	ENSG00000235643	11609531	11613355	1	RP1-69M21.2		lincRNA	-4.93492099288816	-4.72903506233808	-3.47108396933115	-4.97748518868709	-4.21633868379238	-2.59191577355604	-5.31784978985742	-5.31784978985742	-5.31784978985742	-3.1177356965561	-5.31784978985742	-5.31784978985742	-5.31784978985742	-6.20329257885536	-4.20298009756541	-1.80535657171637	-4.77595323484321	-6.20329257885536	-6.20329257885536
33078	ENSG00000116661	ENSG00000116661	11648367	11655785	1	FBXO2	F-box protein 2 [Source:HGNC Symbol;Acc:HGNC:13581]	protein_coding	-1.17802141881397	-1.22421833334564	-1.17573738251845	-0.645404465815245	-0.171002113796913	0.856301418446309	-4.90793063769832	2.55870554841318	-4.90793063769832	1.95061013646302	1.44781542287751	1.99922395004344	0.538383638331762	0.657267746020435	3.22876878937387	2.36134225184567	-2.09193902464102	-0.14276573190016	-0.257419412538033
31047	ENSG00000132879	ENSG00000132879	11654375	11663327	1	FBXO44	F-box protein 44 [Source:HGNC Symbol;Acc:HGNC:24847]	protein_coding	2.31877208794885	2.82839999142144	1.97620234353835	1.85910585821863	2.3670376248018	3.00376898501932	4.35557036601448	2.77105156022901	1.62869519613842	2.09650775418625	3.02972391466355	3.06564858934116	2.20833995840061	1.96934836807702	3.94120170424826	3.23837708978269	3.25714282487931	3.30482199324119	3.40863630933255
26261	ENSG00000116663	ENSG00000116663	11664124	11674354	1	FBXO6	F-box protein 6 [Source:HGNC Symbol;Acc:HGNC:13585]	protein_coding	0.453247675840474	1.45092043936364	0.521572606064971	0.380945397140238	0.225544598318156	1.3886413865646	2.89684333458213	1.64305753398596	-2.20374018685372	1.04117258121739	1.35354699730097	2.46245490654729	1.0007887270014	1.3205394380357	3.00817087491937	2.4408589577999	0.987859928825384	1.27295527948514	1.11368706468282
28988	ENSG00000116670	ENSG00000116670	11674480	11691650	1	MAD2L2	MAD2 mitotic arrest deficient-like 2 (yeast) [Source:HGNC Symbol;Acc:HGNC:6764]	protein_coding	3.04044058858784	3.27210795259691	2.75236947972078	2.87988000572299	2.01171211348353	4.08627179824764	4.16754870209626	2.92234190307385	1.55059355023505	1.03805131961362	3.74609733061032	3.81988036397487	2.5390172172333	3.10780789064312	3.98513601566697	3.44832727804799	2.52939375671727	3.02087613171588	2.77292679158845
57694	ENSG00000162490	ENSG00000162490	11691729	11725857	1	DRAXIN	dorsal inhibitory axon guidance protein [Source:HGNC Symbol;Acc:HGNC:25054]	protein_coding	-0.691777085798419	-1.32714421620881	-1.39394286545743	-1.16057680396463	-3.11338772559191	0.78833757798776	0.243866321940131	-1.62720421897416	-5.96256100982609	-2.40362356973895	0.344882766542378	-1.28987989620093	0.867407114902242	-2.56355158291827	2.4834928385333	0.663175782226431	-2.602894703925	-1.15037512327137	-1.57133401950436
14962	ENSG00000177674	ENSG00000177674	11736084	11754802	1	AGTRAP	angiotensin II receptor-associated protein [Source:HGNC Symbol;Acc:HGNC:13539]	protein_coding	1.58815705834252	1.14140123719589	1.38079082084064	2.79007354672937	2.06877415142163	2.09206001990406	3.58663623223677	2.8848763029613	2.91024054549827	2.9995151577453	2.53886017270036	2.20749057267799	1.87374313392934	3.31526108975841	3.69846663926955	3.67649215027802	2.98347791840962	3.29622988212162	3.06433094490616
54556	ENSG00000215910	ENSG00000215910	11761787	11789585	1	C1orf167	chromosome 1 open reading frame 167 [Source:HGNC Symbol;Acc:HGNC:25262]	protein_coding	0.678438854995422	1.52819077885737	1.43407086430121	0.55385979800192	0.524371074643306	0.850263140883259	0.893500282760994	1.71058089152929	2.50424662699191	1.31322699378172	2.13587420452185	1.95330505850635	0.759624196920236	1.74700557080695	2.07846459290408	1.58059123282924	1.99594375901051	2.22826236783828	2.31665552516818
12924	ENSG00000177553	ENSG00000177553	11777077	11779619	1	RP11-56N19.5		antisense	-5.42119754218604	-5.42119754218604	-5.42119754218604	-5.42119754218604	-5.42119754218604	-6.09994482652674	-3.69804217964116	-1.76458803567481	-6.09994482652674	-3.89983073322541	-6.09994482652674	-6.09994482652674	-6.09994482652674	-2.70355087704932	-5.42119754218604	-5.42119754218604	-5.42119754218604	-5.42119754218604	-3.31617572989201
54640	ENSG00000177000	ENSG00000177000	11785723	11806920	1	MTHFR	methylenetetrahydrofolate reductase (NAD(P)H) [Source:HGNC Symbol;Acc:HGNC:7436]	protein_coding	4.23873362339611	4.2960535417422	4.08399920000449	3.32500144915378	3.84883138082518	3.81886291531367	5.00106706195592	4.74916479023739	4.50582141273354	4.12844470675004	4.90756742305295	4.24230233665548	4.32400514900548	4.19689728595738	5.07509072253998	4.57335734411679	5.12975206903384	5.06667042195051	5.22181218037339
53103	ENSG00000011021	ENSG00000011021	11806096	11843144	1	CLCN6	chloride channel, voltage-sensitive 6 [Source:HGNC Symbol;Acc:HGNC:2024]	protein_coding	4.35232670990604	4.43022661373315	4.41019081962048	3.84139698343782	4.29355214129508	3.92748190037978	3.87122791695836	3.8202100620664	4.82147007896587	4.34826938221741	4.27384560592914	3.77511473971955	3.85507394219663	3.85677252705359	4.12787618289072	4.50938547985937	3.91038512191317	3.16050852198896	4.0598326373972
54410	ENSG00000242349	ENSG00000242349	11841017	11848079	1	NPPA-AS1	NPPA antisense RNA 1 [Source:HGNC Symbol;Acc:HGNC:37635]	antisense	0.906155164115233	0.996864189878836	-0.233777670795232	-0.704835352445453	0.580515669115457	0.50937493643018	0.599061734609434	1.39450819051833	-3.46259977259986	1.07961195347997	1.83773449602105	0.261441251573171	1.04455957621641	0.575285642797393	0.598008426537833	0.666716334289989	0.923984403093201	-0.228752162222047	0.407412359226744
4224	ENSG00000276470	ENSG00000276470	11843812	11843984	1	NPPA-AS1_1	NPPA antisense RNA 1 conserved region 1 [Source:RFAM;Acc:RF02156]	misc_RNA	-4.01486033035573	-5.28323191632293	-5.28323191632293	-4.05742452615467	-5.28323191632293	-3.51197643608847	-6.23791045238985	-0.938736850269764	-6.23791045238985	-6.23791045238985	-0.961706809829453	-6.23791045238985	-6.23791045238985	-5.28323191632293	-2.82345941236153	-5.28323191632293	-3.85589257231079	-5.28323191632293	-3.87668365331795
6670	ENSG00000278852	ENSG00000278852	11845549	11845697	1	NPPA-AS1_2	NPPA antisense RNA 1 conserved region 2 [Source:RFAM;Acc:RF02157]	misc_RNA	-3.09970452375082	-2.46525427907313	-5.48560084272489	-3.15889405164046	-5.48560084272489	-2.79922854301756	-6.0355415259879	-1.13924324943288	-6.0355415259879	-2.0924990931302	-1.37623199297142	-6.0355415259879	-0.432249736643323	-2.25801624567085	-3.02582833876348	-1.63881042092344	-2.24566630042272	-4.25365415063281	-2.55882614426625
54603	ENSG00000175206	ENSG00000175206	11845709	11848345	1	NPPA	natriuretic peptide A [Source:HGNC Symbol;Acc:HGNC:7939]	protein_coding	-0.818709277789397	-0.664128075166175	-2.65824768623059	-4.59271152342258	-1.28645297134728	-1.59532236068226	-3.13609698335644	-1.31467597279218	-0.693104725347425	0.418367022428287	0.511035698782631	-1.90580501226714	-1.40149380362933	-0.444268055172841	-0.344389308018481	-0.587180561375425	-0.0714388170491336	-0.735887983394723	-0.332592929221187
1719	ENSG00000275915	ENSG00000275915	11847442	11847549	1	NPPA-AS1_3	NPPA antisense RNA 1 conserved region 3 [Source:RFAM;Acc:RF02158]	misc_RNA	-4.52769734949029	-5.79606893545749	-5.79606893545749	-5.79606893545749	-5.79606893545749	-3.79606186157784	-5.72507343325529	-5.72507343325529	-5.72507343325529	-5.72507343325529	-2.1660317059168	-5.72507343325529	-5.72507343325529	-3.42214460280507	-4.47389085012384	-5.79606893545749	-3.66546582113168	-4.56412224336541	-5.79606893545749
45715	ENSG00000120937	ENSG00000120937	11857464	11858931	1	NPPB	natriuretic peptide B [Source:HGNC Symbol;Acc:HGNC:7940]	protein_coding	-5.53755934399242	-5.53755934399242	-5.53755934399242	-4.31175195382415	-5.53755934399242	-5.98358302472036	-5.98358302472036	-5.98358302472036	-5.98358302472036	-5.98358302472036	-5.98358302472036	-1.52389729513804	-5.98358302472036	-5.53755934399242	-5.53755934399242	-5.53755934399242	-5.53755934399242	-5.53755934399242	-5.53755934399242
58658	ENSG00000224904	ENSG00000224904	11877770	11880406	1	RP5-934G17.6		processed_pseudogene	-5.64745743136653	-5.64745743136653	-5.64745743136653	-5.64745743136653	-5.64745743136653	-5.87368493734625	-5.87368493734625	-5.87368493734625	-5.87368493734625	-5.87368493734625	-5.87368493734625	-5.87368493734625	-4.06386488950846	-5.64745743136653	-5.64745743136653	-5.64745743136653	-5.64745743136653	-5.64745743136653	-5.64745743136653
2340	ENSG00000199347	ENSG00000199347	11908152	11908271	1	RNU5E-1	RNA, U5E small nuclear 1 [Source:HGNC Symbol;Acc:HGNC:10215]	snRNA	-0.5786346577167	-0.633055731367333	-0.389626641009901	1.39532681850518	2.33646082155333	-1.45532191829714	-2.21533668493365	1.76350863145767	1.48490013289446	-0.666157065352427	0.828460432524027	0.672073166051027	-1.17145144780398	-1.15430471955488	-0.0868001280882136	-0.0926733632968662	-0.704466966712562	-0.639384076699902	-0.496912891619669
1911	ENSG00000201801	ENSG00000201801	11909808	11909927	1	RNU5E-4P	RNA, U5E small nuclear 4, pseudogene [Source:HGNC Symbol;Acc:HGNC:42513]	snRNA	-3.24150254541943	-2.93334554915455	-3.06340823293357	-2.83589834188015	-2.99838957767374	-4.83838664529302	-4.83838664529302	-0.503029854441086	0.944671054690548	-4.83838664529302	-4.83838664529302	-4.83838664529302	-4.83838664529302	-3.96510905828304	-3.59492526414755	-4.09287576589743	-4.55215260909395	-4.79613756851951	-3.23568866032145
17170	ENSG00000116685	ENSG00000116685	11919591	11926428	1	KIAA2013	KIAA2013 [Source:HGNC Symbol;Acc:HGNC:28513]	protein_coding	2.90807912863172	3.34256110321064	2.98456853801906	3.45809252986281	3.9967305753823	4.55698290855958	4.91914303775325	4.03511036558902	1.00189938019922	3.95428672933574	4.72644331698947	1.71985949167341	2.87205790732851	2.74831606288071	3.73512254457278	3.07289438017497	3.77792356036654	3.98810714993138	4.19305624093089
27295	ENSG00000083444	ENSG00000083444	11934205	11975538	1	PLOD1	procollagen-lysine, 2-oxoglutarate 5-dioxygenase 1 [Source:HGNC Symbol;Acc:HGNC:9081]	protein_coding	4.50074271092049	4.44368417037796	4.46214670057228	3.87085111433036	4.54266009708219	5.84314622000965	4.26579909183466	5.83503107173031	4.53398348976432	4.96562078427786	5.30248945396705	4.15158901665467	5.1182059338598	4.53044127322972	6.19763940902299	5.58345204405669	5.28058243555635	5.73931647188781	5.87029803334834
12678	ENSG00000116688	ENSG00000116688	11980181	12013514	1	MFN2	mitofusin 2 [Source:HGNC Symbol;Acc:HGNC:16877]	protein_coding	5.58112301335068	5.83185778828637	5.53986928016842	5.38439689847934	4.87965797626908	5.65313179958493	6.12963996407104	5.97925841009131	5.48735598431315	5.29180929884813	6.04915808064931	5.93756973373982	5.58868514576638	5.35958733335619	5.78541108090372	5.59168135527067	6.24931712925829	6.6008958839375	6.60653883418282
29320	ENSG00000270914	ENSG00000270914	12017216	12017308	1	RP5-1077B9.5		processed_pseudogene	-5.88515778652404	-5.88515778652404	-5.88515778652404	-5.88515778652404	-5.88515778652404	-5.63598458218874	-5.63598458218874	-5.63598458218874	-5.63598458218874	-5.63598458218874	-5.63598458218874	-5.63598458218874	-5.63598458218874	-5.88515778652404	-4.56297970119039	-4.4664306241694	-5.88515778652404	-5.88515778652404	-5.88515778652404
49723	ENSG00000116691	ENSG00000116691	12019466	12032045	1	MIIP	migration and invasion inhibitory protein [Source:HGNC Symbol;Acc:HGNC:25715]	protein_coding	1.96404937691378	1.88137000368349	1.29607510029043	2.01050565299979	1.71676420498548	1.26868112010502	3.10497083379601	2.93583678655291	1.0565162281304	0.531410062603712	3.2159429097249	1.90566378169059	1.79495323836637	1.59816605723256	2.41643285997965	1.98146265370806	2.12114223694031	2.21416600431733	2.54408142028275
5734	ENSG00000202461	ENSG00000202461	12024012	12024124	1	Y_RNA	Y RNA [Source:RFAM;Acc:RF00019]	misc_RNA	-3.48170504556184	-2.56205167703097	-2.01786802200483	-2.42336984044462	-3.43857596558021	-2.21871710861346	-6.77106573718374	-6.77106573718374	-0.535739617240956	-4.57095164388241	-3.21202400984525	-0.770803685992835	-1.09525796509376	-4.75007663152905	-3.42789854619539	-3.3313494691744	-2.1487348718503	-4.75007663152905	-3.34352836852406
9240	ENSG00000276869	ENSG00000276869	12029158	12029222	1	MIR6729	microRNA 6729 [Source:HGNC Symbol;Acc:HGNC:50103]	miRNA	-4.72550295889976	-5.99387454486696	-5.99387454486696	-4.7680671546987	-5.99387454486696	-5.52726782384582	-5.52726782384582	-5.52726782384582	-5.52726782384582	-5.52726782384582	-5.52726782384582	-5.52726782384582	-5.52726782384582	-5.99387454486696	-5.99387454486696	-5.99387454486696	-5.99387454486696	-4.76192785277488	-4.58732628186198
1077	ENSG00000243539	ENSG00000243539	12036740	12037014	1	RN7SL649P	RNA, 7SL, cytoplasmic 649, pseudogene [Source:HGNC Symbol;Acc:HGNC:46665]	misc_RNA	-5.45956598309663	-5.45956598309663	-5.45956598309663	-5.45956598309663	-5.45956598309663	-6.06157638561615	-0.349531934847584	-6.06157638561615	-6.06157638561615	-6.06157638561615	-6.06157638561615	-6.06157638561615	-6.06157638561615	-5.45956598309663	-5.45956598309663	-5.45956598309663	-5.45956598309663	-4.22761929100455	-5.45956598309663
30440	ENSG00000120949	ENSG00000120949	12063377	12144207	1	TNFRSF8	tumor necrosis factor receptor superfamily, member 8 [Source:HGNC Symbol;Acc:HGNC:11923]	protein_coding	-4.95116823092673	-4.95116823092673	-4.95116823092673	-4.95116823092673	-4.95116823092673	-4.6409625661086	-0.13201505490903	-1.27080053566597	-6.56997413778605	-4.36986004448473	-6.56997413778605	-6.56997413778605	-6.56997413778605	-3.69144540450826	-3.62899014559307	-4.95116823092673	-3.52382888691458	-4.95116823092673	-4.95116823092673
8769	ENSG00000281342	ENSG00000281342	12065002	12065246	1	Metazoa_SRP	Metazoan signal recognition particle RNA [Source:RFAM;Acc:RF00017]	misc_RNA	-5.76057118435639	-5.76057118435639	-5.76057118435639	-5.76057118435639	-5.76057118435639	-5.76057118435639	-5.76057118435639	-5.76057118435639	-5.76057118435639	-5.76057118435639	-5.76057118435639	-5.76057118435639	-5.76057118435639	-5.76057118435639	-5.76057118435639	-5.76057118435639	-5.76057118435639	-5.76057118435639	-5.76057118435639
6696	ENSG00000201135	ENSG00000201135	12077881	12077984	1	RNU6-777P	RNA, U6 small nuclear 777, pseudogene [Source:HGNC Symbol;Acc:HGNC:47740]	snRNA	-5.76057118435639	-5.76057118435639	-5.76057118435639	-5.76057118435639	-5.76057118435639	-5.76057118435639	-5.76057118435639	-5.76057118435639	-5.76057118435639	-5.76057118435639	-5.76057118435639	-5.76057118435639	-5.76057118435639	-5.76057118435639	-5.76057118435639	-5.76057118435639	-5.76057118435639	-5.76057118435639	-5.76057118435639
30419	ENSG00000227875	ENSG00000227875	12080293	12080547	1	RPL23AP89	ribosomal protein L23a pseudogene 89 [Source:HGNC Symbol;Acc:HGNC:51623]	processed_pseudogene	-5.39754129396017	-5.39754129396017	-5.39754129396017	-5.39754129396017	-5.39754129396017	-4.19458950307516	-6.12360107475262	-4.05395444792826	-6.12360107475262	-6.12360107475262	-6.12360107475262	-6.12360107475262	-4.31378102691482	-5.39754129396017	-5.39754129396017	-5.39754129396017	-5.39754129396017	-5.39754129396017	-5.39754129396017
1018	ENSG00000275459	ENSG00000275459	12166943	12167038	1	MIR7846	microRNA 7846 [Source:HGNC Symbol;Acc:HGNC:50029]	miRNA	-5.76057118435639	-5.76057118435639	-5.76057118435639	-5.76057118435639	-5.76057118435639	-5.76057118435639	-5.76057118435639	-5.76057118435639	-5.76057118435639	-5.76057118435639	-5.76057118435639	-5.76057118435639	-5.76057118435639	-5.76057118435639	-5.76057118435639	-5.76057118435639	-5.76057118435639	-5.76057118435639	-5.76057118435639
60498	ENSG00000028137	ENSG00000028137	12167003	12209228	1	TNFRSF1B	tumor necrosis factor receptor superfamily, member 1B [Source:HGNC Symbol;Acc:HGNC:11917]	protein_coding	-0.38067064466078	-1.64904223062798	-1.64904223062798	-1.64904223062798	-0.337541564679148	-1.54519698468171	0.499746261814115	-0.982504666572937	-1.05699418125382	-0.344609163897129	-0.624811932724821	0.514028273963477	-0.749715265094785	-0.389319404209508	1.6732608336863	2.19774819117346	-1.64904223062798	-0.417095538535903	-1.64904223062798
9029	ENSG00000263676	ENSG00000263676	12191713	12191773	1	MIR4632	microRNA 4632 [Source:HGNC Symbol;Acc:HGNC:41593]	miRNA	-5.76057118435639	-5.76057118435639	-5.76057118435639	-5.76057118435639	-5.76057118435639	-5.76057118435639	-5.76057118435639	-5.76057118435639	-5.76057118435639	-5.76057118435639	-5.76057118435639	-5.76057118435639	-5.76057118435639	-5.76057118435639	-5.76057118435639	-5.76057118435639	-5.76057118435639	-5.76057118435639	-5.76057118435639
60418	ENSG00000225196	ENSG00000225196	12220794	12221109	1	RP5-1118D24.2		processed_pseudogene	-5.63381388604746	-5.63381388604746	-5.63381388604746	-5.63381388604746	-5.63381388604746	-5.88732848266532	-5.88732848266532	-5.88732848266532	-5.88732848266532	-5.88732848266532	-2.32828675532683	-5.88732848266532	-5.88732848266532	-5.63381388604746	-5.63381388604746	-5.63381388604746	-5.63381388604746	-5.63381388604746	-3.52879207375343
1476	ENSG00000252969	ENSG00000252969	12221148	12221271	1	SNORA70	Small nucleolar RNA SNORA70 [Source:RFAM;Acc:RF00156]	snoRNA	-5.85625399400612	-5.85625399400612	-5.85625399400612	-5.85625399400612	-5.85625399400612	-5.66488837470666	-5.66488837470666	-5.66488837470666	-5.66488837470666	-5.66488837470666	-5.66488837470666	-5.66488837470666	-5.66488837470666	-5.85625399400612	-5.85625399400612	-5.85625399400612	-5.85625399400612	-5.85625399400612	-3.75123218171209
48760	ENSG00000048707	ENSG00000048707	12230067	12512047	1	VPS13D	vacuolar protein sorting 13 homolog D (S. cerevisiae) [Source:HGNC Symbol;Acc:HGNC:23595]	protein_coding	7.4781370248435	7.85737318451103	7.98842369514151	6.81436889823679	7.14270827147871	7.6610907841387	7.3357316903957	7.58477260545615	7.72593543570718	7.65271898907372	7.40883879502351	7.51576775866796	7.85057663538992	7.55136245328806	7.63313171871846	7.50329613881807	7.65046514358528	7.65271776423049	8.23923566119577
3025	ENSG00000280999	ENSG00000280999	12481829	12481928	1	AC243836.1		miRNA	-3.22906954492714	-3.57367355252289	-4.30260409191066	-3.91036113801822	-3.44463250926288	-3.35506286793268	-5.28407443961013	-3.21442781278578	-5.28407443961013	-1.03798684926709	-5.28407443961013	-5.28407443961013	-0.7261822305115	-3.51942126396593	-4.2367554478127	-3.00940744459335	-3.28138127414096	-4.3504497742024	-3.66343554718204
2191	ENSG00000239149	ENSG00000239149	12507246	12507397	1	SNORA59A	small nucleolar RNA, H/ACA box 59A [Source:HGNC Symbol;Acc:HGNC:32653]	snoRNA	-2.79819429669533	-3.65435849169717	-3.04302139600724	-4.633918435275	-3.45296116375819	-4.56051714235336	-4.56051714235336	-4.56051714235336	0.0631938993644459	-4.56051714235336	-1.37627783046586	-4.56051714235336	-4.56051714235336	-3.73304062930539	-4.50085272239802	-3.49582993941552	-3.2795675902766	-4.00751166852058	-2.83050049633061
48883	ENSG00000229484	ENSG00000229484	12527724	12528420	1	RP5-888M10.2		lincRNA	-5.11176099049788	-5.11176099049788	-5.11176099049788	-3.88595360032961	-5.11176099049788	-2.25171890875425	-3.1508633644039	-6.40938137821491	-6.40938137821491	-6.40938137821491	-2.55310247599158	-6.40938137821491	-6.40938137821491	-5.11176099049788	-5.11176099049788	-5.11176099049788	-5.11176099049788	-5.11176099049788	-5.11176099049788
49114	ENSG00000162496	ENSG00000162496	12567910	12617731	1	DHRS3	dehydrogenase/reductase (SDR family) member 3 [Source:HGNC Symbol;Acc:HGNC:17693]	protein_coding	0.916448051513253	0.631040845884265	0.0271476886499527	2.16436241106558	3.2091057291018	3.52904546335471	2.65060437551407	3.0768507272543	1.12652227929807	2.9585735761196	4.18915524436894	2.60600738642956	2.97697170930882	2.49471214339647	4.78985261352086	3.16223617076401	4.59489968209796	5.26134431593483	4.53023014533712
9602	ENSG00000221340	ENSG00000221340	12569972	12570072	1	RNU6ATAC18P	RNA, U6atac small nuclear 18, pseudogene [Source:HGNC Symbol;Acc:HGNC:46917]	snRNA	-4.80671836252694	-4.80671836252694	-4.80671836252694	-4.80671836252694	-4.80671836252694	-3.47811102321551	-1.57364633876088	-1.53745414851384	-6.71442400618584	-6.71442400618584	-2.611809242869	-6.71442400618584	-6.71442400618584	-4.80671836252694	-4.80671836252694	-4.80671836252694	-4.80671836252694	-2.92010020762668	-3.40017009952195
10316	ENSG00000276830	ENSG00000276830	12578957	12579023	1	MIR6730	microRNA 6730 [Source:HGNC Symbol;Acc:HGNC:50222]	miRNA	-5.13469891498854	-5.13469891498854	-5.13469891498854	-5.13469891498854	-5.13469891498854	-4.45743188204679	-6.38644345372424	-2.60075130026028	-6.38644345372424	-3.35252475897882	-3.20220414183674	-6.38644345372424	-6.38644345372424	-5.13469891498854	-5.13469891498854	-5.13469891498854	-5.13469891498854	-3.90275222289647	-3.72815065198356
24243	ENSG00000272482	ENSG00000272482	12618900	12619244	1	RP11-474O21.5		lincRNA	-4.70928261584228	-4.70928261584228	-4.70928261584228	-4.70928261584228	-4.70928261584228	-2.25951112430023	0.341995228699407	-6.81185975287051	-6.81185975287051	-0.623950780589958	-2.49889955363748	-6.81185975287051	-6.81185975287051	-2.78746750984272	-4.70928261584228	-3.29055545348763	-3.28194327183013	-3.4773359237502	-3.30273435283729
24258	ENSG00000204518	ENSG00000204518	12644547	12667086	1	AADACL4	arylacetamide deacetylase-like 4 [Source:HGNC Symbol;Acc:HGNC:32038]	protein_coding	-6.13546563969926	-6.13546563969926	-6.13546563969926	-6.13546563969926	-6.13546563969926	-5.38567672901353	-5.38567672901353	-5.38567672901353	-5.38567672901353	-5.38567672901353	-5.38567672901353	-5.38567672901353	-0.428141582303891	-6.13546563969926	-6.13546563969926	-6.13546563969926	-0.881134054691556	-1.72725940408393	-0.733714616053508
24365	ENSG00000226166	ENSG00000226166	12692909	12693020	1	RP11-474O21.2		processed_pseudogene	-5.81656876126967	-5.81656876126967	-5.81656876126967	-5.81656876126967	-5.81656876126967	-5.70457360744311	-5.70457360744311	-5.70457360744311	-5.70457360744311	-5.70457360744311	-5.70457360744311	-5.70457360744311	-5.70457360744311	-5.81656876126967	-5.81656876126967	-5.81656876126967	-5.81656876126967	-4.58462206917759	-5.81656876126967
24451	ENSG00000188984	ENSG00000188984	12716115	12728759	1	AADACL3	arylacetamide deacetylase-like 3 [Source:HGNC Symbol;Acc:HGNC:32037]	protein_coding	-6.10699373599898	-6.10699373599898	-6.10699373599898	-6.10699373599898	-6.10699373599898	-5.4141486327138	-5.4141486327138	-5.4141486327138	-5.4141486327138	-5.4141486327138	-5.4141486327138	-1.20444344522783	-5.4141486327138	-6.10699373599898	-6.10699373599898	-6.10699373599898	-2.24741967063972	-1.04642352987759	-1.61749723854939
47538	ENSG00000157330	ENSG00000157330	12746215	12763699	1	C1orf158	chromosome 1 open reading frame 158 [Source:HGNC Symbol;Acc:HGNC:28567]	protein_coding	-5.43722219743308	-5.43722219743308	-5.43722219743308	-4.21141480726481	-5.43722219743308	-6.08392017127971	-0.371875720511141	-4.01427354445535	-0.594389241492712	-6.08392017127971	-6.08392017127971	0.135510986564274	-4.27410012344191	-2.44219242146465	-2.62951015942579	-2.84734223991074	-0.388439000724263	-1.58039865740522	-1.78678514018917
14665	ENSG00000116726	ENSG00000116726	12774841	12777906	1	PRAMEF12	PRAME family member 12 [Source:HGNC Symbol;Acc:HGNC:22125]	protein_coding	-5.81656876126967	-5.81656876126967	-5.81656876126967	-5.81656876126967	-5.81656876126967	-5.70457360744311	-5.70457360744311	-5.70457360744311	-5.70457360744311	-5.70457360744311	-5.70457360744311	-5.70457360744311	-5.70457360744311	-5.81656876126967	-5.81656876126967	-5.81656876126967	-5.81656876126967	-4.58462206917759	-5.81656876126967
14996	ENSG00000116721	ENSG00000116721	12791397	12796628	1	PRAMEF1	PRAME family member 1 [Source:HGNC Symbol;Acc:HGNC:28840]	protein_coding	-5.76057118435639	-5.76057118435639	-5.76057118435639	-5.76057118435639	-5.76057118435639	-5.76057118435639	-5.76057118435639	-5.76057118435639	-5.76057118435639	-5.76057118435639	-5.76057118435639	-5.76057118435639	-5.76057118435639	-5.76057118435639	-5.76057118435639	-5.76057118435639	-5.76057118435639	-5.76057118435639	-5.76057118435639
15230	ENSG00000228338	ENSG00000228338	12822686	12823159	1	RP5-845O24.8		lincRNA	-5.76057118435639	-5.76057118435639	-5.76057118435639	-5.76057118435639	-5.76057118435639	-5.76057118435639	-5.76057118435639	-5.76057118435639	-5.76057118435639	-5.76057118435639	-5.76057118435639	-5.76057118435639	-5.76057118435639	-5.76057118435639	-5.76057118435639	-5.76057118435639	-5.76057118435639	-5.76057118435639	-5.76057118435639
20588	ENSG00000239810	ENSG00000239810	12824605	12831410	1	PRAMEF11	PRAME family member 11 [Source:HGNC Symbol;Acc:HGNC:14086]	protein_coding	-5.44665706979245	-5.44665706979245	-5.44665706979245	-5.44665706979245	-5.44665706979245	-6.07448529892033	-6.07448529892033	-6.07448529892033	-6.07448529892033	-6.07448529892033	-6.07448529892033	-1.05185946589727	-6.07448529892033	-5.44665706979245	-5.44665706979245	-5.44665706979245	-5.44665706979245	-5.44665706979245	-5.44665706979245
12831	ENSG00000231103	ENSG00000231103	12838125	12841357	1	RP5-845O24.3		unprocessed_pseudogene	-5.76057118435639	-5.76057118435639	-5.76057118435639	-5.76057118435639	-5.76057118435639	-5.76057118435639	-5.76057118435639	-5.76057118435639	-5.76057118435639	-5.76057118435639	-5.76057118435639	-5.76057118435639	-5.76057118435639	-5.76057118435639	-5.76057118435639	-5.76057118435639	-5.76057118435639	-5.76057118435639	-5.76057118435639
17571	ENSG00000179172	ENSG00000179172	12847377	12947578	1	HNRNPCL1	heterogeneous nuclear ribonucleoprotein C-like 1 [Source:HGNC Symbol;Acc:HGNC:29295]	protein_coding	-5.81245238996014	-3.62442743546206	-5.81245238996014	-3.93363834928742	-5.81245238996014	-5.70868997875264	-5.70868997875264	-3.63904335192829	-3.57807266139058	-3.50857588545132	-5.70868997875264	-5.70868997875264	-5.70868997875264	-4.55272956354167	-4.49027430462649	-5.81245238996014	-5.81245238996014	-3.92583423505989	-4.40590412695516
17026	ENSG00000120952	ENSG00000120952	12857086	12861909	1	PRAMEF2	PRAME family member 2 [Source:HGNC Symbol;Acc:HGNC:28841]	protein_coding	-5.76057118435639	-5.76057118435639	-5.76057118435639	-5.76057118435639	-5.76057118435639	-5.76057118435639	-5.76057118435639	-5.76057118435639	-5.76057118435639	-5.76057118435639	-5.76057118435639	-5.76057118435639	-5.76057118435639	-5.76057118435639	-5.76057118435639	-5.76057118435639	-5.76057118435639	-5.76057118435639	-5.76057118435639
16077	ENSG00000243073	ENSG00000243073	12879224	12886201	1	PRAMEF4	PRAME family member 4 [Source:HGNC Symbol;Acc:HGNC:31971]	protein_coding	-5.82545024544785	-5.82545024544785	-5.82545024544785	-5.82545024544785	-5.82545024544785	-5.69569212326493	-5.69569212326493	-5.69569212326493	-5.69569212326493	-5.69569212326493	-5.69569212326493	-5.69569212326493	-5.69569212326493	-5.82545024544785	-5.82545024544785	-5.82545024544785	-4.3981109014357	-5.82545024544785	-5.82545024544785
18594	ENSG00000187545	ENSG00000187545	12892896	12898270	1	PRAMEF10	PRAME family member 10 [Source:HGNC Symbol;Acc:HGNC:27997]	protein_coding	-5.76057118435639	-5.76057118435639	-5.76057118435639	-5.76057118435639	-5.76057118435639	-5.76057118435639	-5.76057118435639	-5.76057118435639	-5.76057118435639	-5.76057118435639	-5.76057118435639	-5.76057118435639	-5.76057118435639	-5.76057118435639	-5.76057118435639	-5.76057118435639	-5.76057118435639	-5.76057118435639	-5.76057118435639
18764	ENSG00000204510	ENSG00000204510	12916610	12920482	1	PRAMEF7	PRAME family member 7 [Source:HGNC Symbol;Acc:HGNC:28415]	protein_coding	-5.76057118435639	-5.76057118435639	-5.76057118435639	-5.76057118435639	-5.76057118435639	-5.76057118435639	-5.76057118435639	-5.76057118435639	-5.76057118435639	-5.76057118435639	-5.76057118435639	-5.76057118435639	-5.76057118435639	-5.76057118435639	-5.76057118435639	-5.76057118435639	-5.76057118435639	-5.76057118435639	-5.76057118435639
6657	ENSG00000207434	ENSG00000207434	12922554	12922660	1	RNU6-1072P	RNA, U6 small nuclear 1072, pseudogene [Source:HGNC Symbol;Acc:HGNC:48035]	snRNA	-5.76057118435639	-5.76057118435639	-5.76057118435639	-5.76057118435639	-5.76057118435639	-5.76057118435639	-5.76057118435639	-5.76057118435639	-5.76057118435639	-5.76057118435639	-5.76057118435639	-5.76057118435639	-5.76057118435639	-5.76057118435639	-5.76057118435639	-5.76057118435639	-5.76057118435639	-5.76057118435639	-5.76057118435639
18316	ENSG00000234064	ENSG00000234064	12926162	12928253	1	RP11-450I1.2		unprocessed_pseudogene	-5.76057118435639	-5.76057118435639	-5.76057118435639	-5.76057118435639	-5.76057118435639	-5.76057118435639	-5.76057118435639	-5.76057118435639	-5.76057118435639	-5.76057118435639	-5.76057118435639	-5.76057118435639	-5.76057118435639	-5.76057118435639	-5.76057118435639	-5.76057118435639	-5.76057118435639	-5.76057118435639	-5.76057118435639
17589	ENSG00000232423	ENSG00000232423	12938472	13056491	1	PRAMEF6	PRAME family member 6 [Source:HGNC Symbol;Acc:HGNC:30583]	protein_coding	-5.76057118435639	-5.76057118435639	-5.76057118435639	-5.76057118435639	-5.76057118435639	-5.76057118435639	-5.76057118435639	-5.76057118435639	-5.76057118435639	-5.76057118435639	-5.76057118435639	-5.76057118435639	-5.76057118435639	-5.76057118435639	-5.76057118435639	-5.76057118435639	-5.76057118435639	-5.76057118435639	-5.76057118435639
18606	ENSG00000274178	ENSG00000274178	13029339	13032130	1	CH17-409J4.2		unprocessed_pseudogene	-5.76057118435639	-5.76057118435639	-5.76057118435639	-5.76057118435639	-5.76057118435639	-5.76057118435639	-5.76057118435639	-5.76057118435639	-5.76057118435639	-5.76057118435639	-5.76057118435639	-5.76057118435639	-5.76057118435639	-5.76057118435639	-5.76057118435639	-5.76057118435639	-5.76057118435639	-5.76057118435639	-5.76057118435639
16688	ENSG00000280267	ENSG00000280267	13049476	13158092	1	PRAMEF26	PRAME family member 26 [Source:HGNC Symbol;Acc:HGNC:49178]	protein_coding	-5.76057118435639	-5.76057118435639	-5.76057118435639	-5.76057118435639	-5.76057118435639	-5.76057118435639	-5.76057118435639	-5.76057118435639	-5.76057118435639	-5.76057118435639	-5.76057118435639	-5.76057118435639	-5.76057118435639	-5.76057118435639	-5.76057118435639	-5.76057118435639	-5.76057118435639	-5.76057118435639	-5.76057118435639
18846	ENSG00000274764	ENSG00000274764	13049476	13155947	1	WI2-3308P17.2	Protein LOC101929983 [Source:UniProtKB/TrEMBL;Acc:A3QJZ7]	protein_coding	-5.88176532478473	-5.88176532478473	-5.88176532478473	-5.88176532478473	-5.88176532478473	-5.63937704392805	-5.63937704392805	-5.63937704392805	-5.63937704392805	-5.63937704392805	-5.63937704392805	-5.63937704392805	-5.63937704392805	-4.62204249836626	-5.88176532478473	-5.88176532478473	-5.88176532478473	-5.88176532478473	-4.47521706177975
18540	ENSG00000229571	ENSG00000229571	13060853	13077884	1	PRAMEF26	PRAME family member 26 [Source:HGNC Symbol;Acc:HGNC:49178]	protein_coding	-5.76057118435639	-5.76057118435639	-5.76057118435639	-5.76057118435639	-5.76057118435639	-5.76057118435639	-5.76057118435639	-5.76057118435639	-5.76057118435639	-5.76057118435639	-5.76057118435639	-5.76057118435639	-5.76057118435639	-5.76057118435639	-5.76057118435639	-5.76057118435639	-5.76057118435639	-5.76057118435639	-5.76057118435639
16485	ENSG00000277058	ENSG00000277058	13060869	13062229	1	HNRNPCL3	heterogeneous nuclear ribonucleoprotein C-like 3 [Source:HGNC Symbol;Acc:HGNC:51235]	protein_coding	-5.85149447896048	-5.85149447896048	-5.85149447896048	-5.85149447896048	-5.85149447896048	-5.6696478897523	-5.6696478897523	-5.6696478897523	-5.6696478897523	-5.6696478897523	-5.6696478897523	-5.6696478897523	-5.6696478897523	-5.85149447896048	-3.85118199767053	-5.85149447896048	-5.85149447896048	-5.85149447896048	-5.85149447896048
18931	ENSG00000277862	ENSG00000277862	13095179	13097971	1	WI2-2994D6.1		unprocessed_pseudogene	-5.76057118435639	-5.76057118435639	-5.76057118435639	-5.76057118435639	-5.76057118435639	-5.76057118435639	-5.76057118435639	-5.76057118435639	-5.76057118435639	-5.76057118435639	-5.76057118435639	-5.76057118435639	-5.76057118435639	-5.76057118435639	-5.76057118435639	-5.76057118435639	-5.76057118435639	-5.76057118435639	-5.76057118435639
16680	ENSG00000236179	ENSG00000236179	13104403	13105689	1	RP13-221M14.4		unprocessed_pseudogene	-5.82450519631116	-5.82450519631116	-5.82450519631116	-5.82450519631116	-5.82450519631116	-5.69663717240162	-5.69663717240162	-5.69663717240162	-5.69663717240162	-5.69663717240162	-5.69663717240162	-5.69663717240162	-5.69663717240162	-5.82450519631116	-5.82450519631116	-5.82450519631116	-5.82450519631116	-5.82450519631116	-4.41795693330618
18351	ENSG00000275774	ENSG00000275774	13115496	13116854	1	HNRNPCL2	heterogeneous nuclear ribonucleoprotein C-like 2 [Source:HGNC Symbol;Acc:HGNC:48813]	protein_coding	-5.84641339855377	-4.37215588203648	-5.84641339855377	-5.84641339855377	-5.84641339855377	-5.67472897015902	-5.67472897015902	-3.60508234333466	-5.67472897015902	-5.67472897015902	-5.67472897015902	-5.67472897015902	-5.67472897015902	-4.58669057213529	-3.84610091726381	-5.84641339855377	-5.84641339855377	-5.84641339855377	-5.84641339855377
18581	ENSG00000229978	ENSG00000229978	13128818	13131615	1	RP13-221M14.3		transcribed_unprocessed_pseudogene	-5.76057118435639	-5.76057118435639	-5.76057118435639	-5.76057118435639	-5.76057118435639	-5.76057118435639	-5.76057118435639	-5.76057118435639	-5.76057118435639	-5.76057118435639	-5.76057118435639	-5.76057118435639	-5.76057118435639	-5.76057118435639	-5.76057118435639	-5.76057118435639	-5.76057118435639	-5.76057118435639	-5.76057118435639
18312	ENSG00000233336	ENSG00000233336	13146981	13147460	1	RP13-221M14.2		lincRNA	-5.76057118435639	-5.76057118435639	-5.76057118435639	-5.76057118435639	-5.76057118435639	-5.76057118435639	-5.76057118435639	-5.76057118435639	-5.76057118435639	-5.76057118435639	-5.76057118435639	-5.76057118435639	-5.76057118435639	-5.76057118435639	-5.76057118435639	-5.76057118435639	-5.76057118435639	-5.76057118435639	-5.76057118435639
28469	ENSG00000179412	ENSG00000179412	13164586	13165467	1	HNRNPCL4	heterogeneous nuclear ribonucleoprotein C-like 4 [Source:HGNC Symbol;Acc:HGNC:51333]	protein_coding	-5.76057118435639	-5.76057118435639	-5.76057118435639	-5.76057118435639	-5.76057118435639	-5.76057118435639	-5.76057118435639	-5.76057118435639	-5.76057118435639	-5.76057118435639	-5.76057118435639	-5.76057118435639	-5.76057118435639	-5.76057118435639	-5.76057118435639	-5.76057118435639	-5.76057118435639	-5.76057118435639	-5.76057118435639
29043	ENSG00000204505	ENSG00000204505	13172455	13179464	1	PRAMEF25	PRAME family member 25 [Source:HGNC Symbol;Acc:HGNC:49179]	protein_coding	-5.43118699482253	-5.43118699482253	-5.43118699482253	-5.43118699482253	-5.43118699482253	-6.08995537389026	-6.08995537389026	-6.08995537389026	-6.08995537389026	-6.08995537389026	-6.08995537389026	-6.08995537389026	-0.819808341348382	-5.43118699482253	-5.43118699482253	-5.43118699482253	-5.43118699482253	-5.43118699482253	-5.43118699482253
29240	ENSG00000279169	ENSG00000279169	13196823	13199589	1	PRAMEF13	PRAME family member 13 [Source:HGNC Symbol;Acc:HGNC:13262]	unprocessed_pseudogene	-5.76057118435639	-5.76057118435639	-5.76057118435639	-5.76057118435639	-5.76057118435639	-5.76057118435639	-5.76057118435639	-5.76057118435639	-5.76057118435639	-5.76057118435639	-5.76057118435639	-5.76057118435639	-5.76057118435639	-5.76057118435639	-5.76057118435639	-5.76057118435639	-5.76057118435639	-5.76057118435639	-5.76057118435639
12283	ENSG00000279804	ENSG00000279804	13222695	13226133	1	PRAMEF18	PRAME family member 18 [Source:HGNC Symbol;Acc:HGNC:30693]	protein_coding	-5.76057118435639	-5.76057118435639	-5.76057118435639	-5.76057118435639	-5.76057118435639	-5.76057118435639	-5.76057118435639	-5.76057118435639	-5.76057118435639	-5.76057118435639	-5.76057118435639	-5.76057118435639	-5.76057118435639	-5.76057118435639	-5.76057118435639	-5.76057118435639	-5.76057118435639	-5.76057118435639	-5.76057118435639
30102	ENSG00000250894	ENSG00000250894	13245863	13248652	1	RP11-450I1.4		unprocessed_pseudogene	-5.76057118435639	-5.76057118435639	-5.76057118435639	-5.76057118435639	-5.76057118435639	-5.76057118435639	-5.76057118435639	-5.76057118435639	-5.76057118435639	-5.76057118435639	-5.76057118435639	-5.76057118435639	-5.76057118435639	-5.76057118435639	-5.76057118435639	-5.76057118435639	-5.76057118435639	-5.76057118435639	-5.76057118435639
30113	ENSG00000270601	ENSG00000270601	13254212	13263314	1	PRAMEF5	PRAME family member 5 [Source:HGNC Symbol;Acc:HGNC:27995]	protein_coding	-5.76057118435639	-5.76057118435639	-5.76057118435639	-5.76057118435639	-5.76057118435639	-5.76057118435639	-5.76057118435639	-5.76057118435639	-5.76057118435639	-5.76057118435639	-5.76057118435639	-5.76057118435639	-5.76057118435639	-5.76057118435639	-5.76057118435639	-5.76057118435639	-5.76057118435639	-5.76057118435639	-5.76057118435639
32802	ENSG00000231219	ENSG00000231219	13273539	13275627	1	RP11-219C24.8		unprocessed_pseudogene	-5.76057118435639	-5.76057118435639	-5.76057118435639	-5.76057118435639	-5.76057118435639	-5.76057118435639	-5.76057118435639	-5.76057118435639	-5.76057118435639	-5.76057118435639	-5.76057118435639	-5.76057118435639	-5.76057118435639	-5.76057118435639	-5.76057118435639	-5.76057118435639	-5.76057118435639	-5.76057118435639	-5.76057118435639
882	ENSG00000207511	ENSG00000207511	13279125	13279231	1	RNU6-771P	RNA, U6 small nuclear 771, pseudogene [Source:HGNC Symbol;Acc:HGNC:47734]	snRNA	-5.76057118435639	-5.76057118435639	-5.76057118435639	-5.76057118435639	-5.76057118435639	-5.76057118435639	-5.76057118435639	-5.76057118435639	-5.76057118435639	-5.76057118435639	-5.76057118435639	-5.76057118435639	-5.76057118435639	-5.76057118435639	-5.76057118435639	-5.76057118435639	-5.76057118435639	-5.76057118435639	-5.76057118435639
32826	ENSG00000182330	ENSG00000182330	13281035	13285174	1	PRAMEF8	PRAME family member 8 [Source:HGNC Symbol;Acc:HGNC:24074]	protein_coding	-5.81656876126967	-5.81656876126967	-5.81656876126967	-5.81656876126967	-5.81656876126967	-5.70457360744311	-5.70457360744311	-5.70457360744311	-5.70457360744311	-5.70457360744311	-5.70457360744311	-5.70457360744311	-5.70457360744311	-5.81656876126967	-5.81656876126967	-5.81656876126967	-5.81656876126967	-4.58462206917759	-5.81656876126967
31128	ENSG00000204501	ENSG00000204501	13303509	13322598	1	PRAMEF15	PRAME family member 15 [Source:HGNC Symbol;Acc:HGNC:26764]	protein_coding	-5.82545024544785	-5.82545024544785	-5.82545024544785	-5.82545024544785	-5.82545024544785	-5.69569212326493	-5.69569212326493	-5.69569212326493	-5.69569212326493	-5.69569212326493	-5.69569212326493	-5.69569212326493	-5.69569212326493	-5.82545024544785	-5.82545024544785	-5.82545024544785	-4.3981109014357	-5.82545024544785	-5.82545024544785
32552	ENSG00000237700	ENSG00000237700	13305955	13308887	1	RP11-219C24.6		unitary_pseudogene	-5.76057118435639	-5.76057118435639	-5.76057118435639	-5.76057118435639	-5.76057118435639	-5.76057118435639	-5.76057118435639	-5.76057118435639	-5.76057118435639	-5.76057118435639	-5.76057118435639	-5.76057118435639	-5.76057118435639	-5.76057118435639	-5.76057118435639	-5.76057118435639	-5.76057118435639	-5.76057118435639	-5.76057118435639
32807	ENSG00000228229	ENSG00000228229	13324039	13324518	1	RP11-219C24.10		lincRNA	-5.76057118435639	-5.76057118435639	-5.76057118435639	-5.76057118435639	-5.76057118435639	-5.76057118435639	-5.76057118435639	-5.76057118435639	-5.76057118435639	-5.76057118435639	-5.76057118435639	-5.76057118435639	-5.76057118435639	-5.76057118435639	-5.76057118435639	-5.76057118435639	-5.76057118435639	-5.76057118435639	-5.76057118435639
32762	ENSG00000204481	ENSG00000204481	13342034	13347134	1	PRAMEF14	PRAME family member 14 [Source:HGNC Symbol;Acc:HGNC:13576]	protein_coding	-5.76057118435639	-5.76057118435639	-5.76057118435639	-5.76057118435639	-5.76057118435639	-5.76057118435639	-5.76057118435639	-5.76057118435639	-5.76057118435639	-5.76057118435639	-5.76057118435639	-5.76057118435639	-5.76057118435639	-5.76057118435639	-5.76057118435639	-5.76057118435639	-5.76057118435639	-5.76057118435639	-5.76057118435639
26188	ENSG00000204480	ENSG00000204480	13369067	13371693	1	PRAMEF19	PRAME family member 19 [Source:HGNC Symbol;Acc:HGNC:24908]	protein_coding	-5.76057118435639	-5.76057118435639	-5.76057118435639	-5.76057118435639	-5.76057118435639	-5.76057118435639	-5.76057118435639	-5.76057118435639	-5.76057118435639	-5.76057118435639	-5.76057118435639	-5.76057118435639	-5.76057118435639	-5.76057118435639	-5.76057118435639	-5.76057118435639	-5.76057118435639	-5.76057118435639	-5.76057118435639
26253	ENSG00000204479	ENSG00000204479	13389632	13392629	1	PRAMEF17	PRAME family member 17 [Source:HGNC Symbol;Acc:HGNC:29485]	protein_coding	-5.76057118435639	-5.76057118435639	-5.76057118435639	-5.76057118435639	-5.76057118435639	-5.76057118435639	-5.76057118435639	-5.76057118435639	-5.76057118435639	-5.76057118435639	-5.76057118435639	-5.76057118435639	-5.76057118435639	-5.76057118435639	-5.76057118435639	-5.76057118435639	-5.76057118435639	-5.76057118435639	-5.76057118435639
26344	ENSG00000204478	ENSG00000204478	13410450	13421328	1	PRAMEF20	PRAME family member 20 [Source:HGNC Symbol;Acc:HGNC:25224]	protein_coding	-5.62306405352506	-5.62306405352506	-5.62306405352506	-5.62306405352506	-5.62306405352506	-5.89807831518772	-5.89807831518772	-5.89807831518772	-5.89807831518772	-3.6979642218864	-5.89807831518772	-5.89807831518772	-5.89807831518772	-5.62306405352506	-5.62306405352506	-5.62306405352506	-5.62306405352506	-5.62306405352506	-5.62306405352506
26562	ENSG00000162494	ENSG00000162494	13474977	13514048	1	LRRC38	leucine rich repeat containing 38 [Source:HGNC Symbol;Acc:HGNC:27005]	protein_coding	-5.76057118435639	-5.76057118435639	-5.76057118435639	-5.76057118435639	-5.76057118435639	-5.76057118435639	-5.76057118435639	-5.76057118435639	-5.76057118435639	-5.76057118435639	-5.76057118435639	-5.76057118435639	-5.76057118435639	-5.76057118435639	-5.76057118435639	-5.76057118435639	-5.76057118435639	-5.76057118435639	-5.76057118435639
26560	ENSG00000259961	ENSG00000259961	13513220	13516270	1	RP4-597A16.2		antisense	-5.76057118435639	-5.76057118435639	-5.76057118435639	-5.76057118435639	-5.76057118435639	-5.76057118435639	-5.76057118435639	-5.76057118435639	-5.76057118435639	-5.76057118435639	-5.76057118435639	-5.76057118435639	-5.76057118435639	-5.76057118435639	-5.76057118435639	-5.76057118435639	-5.76057118435639	-5.76057118435639	-5.76057118435639
26884	ENSG00000215909	ENSG00000215909	13555001	13555694	1	BRWD1P1	bromodomain and WD repeat domain containing 1 pseudogene 1 [Source:HGNC Symbol;Acc:HGNC:51528]	processed_pseudogene	-5.82545024544785	-5.82545024544785	-5.82545024544785	-5.82545024544785	-5.82545024544785	-5.69569212326493	-5.69569212326493	-5.69569212326493	-5.69569212326493	-5.69569212326493	-5.69569212326493	-5.69569212326493	-5.69569212326493	-5.82545024544785	-5.82545024544785	-5.82545024544785	-4.3981109014357	-5.82545024544785	-5.82545024544785
19676	ENSG00000162493	ENSG00000162493	13583465	13617957	1	PDPN	podoplanin [Source:HGNC Symbol;Acc:HGNC:29602]	protein_coding	-2.68064279008779	-2.68064279008779	-2.68064279008779	-2.68064279008779	-2.68064279008779	-3.31922658483171	-0.902420678490611	-1.11218901050877	-2.11597899905483	-0.859440531948015	-3.21002273405713	0.469242566045375	-0.341204099233849	-2.68064279008779	-2.68064279008779	-2.68064279008779	1.84062991628565	2.49207536536631	1.44948193994102
2939	ENSG00000222952	ENSG00000222952	13623184	13623284	1	RNA5SP41	RNA, 5S ribosomal pseudogene 41 [Source:HGNC Symbol;Acc:HGNC:42817]	rRNA	-5.76057118435639	-5.76057118435639	-5.76057118435639	-5.76057118435639	-5.76057118435639	-5.76057118435639	-5.76057118435639	-5.76057118435639	-5.76057118435639	-5.76057118435639	-5.76057118435639	-5.76057118435639	-5.76057118435639	-5.76057118435639	-5.76057118435639	-5.76057118435639	-5.76057118435639	-5.76057118435639	-5.76057118435639
7939	ENSG00000266358	ENSG00000266358	13623902	13624002	1	AL359771.1		miRNA	-5.76057118435639	-5.76057118435639	-5.76057118435639	-5.76057118435639	-5.76057118435639	-5.76057118435639	-5.76057118435639	-5.76057118435639	-5.76057118435639	-5.76057118435639	-5.76057118435639	-5.76057118435639	-5.76057118435639	-5.76057118435639	-5.76057118435639	-5.76057118435639	-5.76057118435639	-5.76057118435639	-5.76057118435639
21771	ENSG00000237445	ENSG00000237445	13657311	13659910	1	CTA-520D8.2		lincRNA	-5.57305662580999	-5.57305662580999	-5.57305662580999	-5.57305662580999	-5.57305662580999	-5.94808574290279	-5.94808574290279	-5.94808574290279	-5.94808574290279	-5.94808574290279	-5.94808574290279	-2.94785280616042	-5.94808574290279	-5.57305662580999	-5.57305662580999	-5.57305662580999	-5.57305662580999	-5.57305662580999	-5.57305662580999
7147	ENSG00000253085	ENSG00000253085	13696070	13696199	1	SCARNA11	Small Cajal body specific RNA 11 [Source:RFAM;Acc:RF00564]	scaRNA	-5.7599395499946	-5.7599395499946	-5.7599395499946	-5.7599395499946	-5.7599395499946	-3.83219124704073	-5.76120281871818	-5.76120281871818	-5.76120281871818	-5.76120281871818	-5.76120281871818	-5.76120281871818	-5.76120281871818	-5.7599395499946	-5.7599395499946	-5.7599395499946	-5.7599395499946	-4.52799285790252	-4.35339128698961
35366	ENSG00000116731	ENSG00000116731	13700198	13825079	1	PRDM2	PR domain containing 2, with ZNF domain [Source:HGNC Symbol;Acc:HGNC:9347]	protein_coding	6.10084292724193	6.09204619326763	6.05744419384295	5.07671476269336	4.84448148833219	6.34264663596603	6.76138998114064	3.88270725962023	4.98772389657055	5.14530277868145	6.45690586573335	6.30539429234456	6.78230045545949	5.57987562485607	4.94934521113432	5.50947844317804	6.50602249684625	6.57384017793734	6.87341883325484
8862	ENSG00000252151	ENSG00000252151	14124233	14124335	1	RNU6-1265P	RNA, U6 small nuclear 1265, pseudogene [Source:HGNC Symbol;Acc:HGNC:48228]	snRNA	-4.0825780905126	-3.87669215996251	-5.3509496764798	-5.3509496764798	-5.3509496764798	-4.24118112055553	-6.17019269223298	-6.17019269223298	-6.17019269223298	-2.22715025937528	-3.49366322348122	-6.17019269223298	-6.17019269223298	-5.3509496764798	-5.3509496764798	-5.3509496764798	-5.3509496764798	-5.3509496764798	-5.3509496764798
17601	ENSG00000231606	ENSG00000231606	14221891	14223118	1	RP11-344F13.1		lincRNA	0.133506241207301	-0.804001000775568	-0.656201011118726	-4.11770164273823	-4.68501501746212	-2.28831370233149	0.300776361677388	-5.52462668530183	-5.52462668530183	0.34629302979932	-2.34038737341433	-5.52462668530183	-5.52462668530183	-5.99651568341096	-4.6743375980773	-3.40663572588862	-4.56917633939881	-3.66122925587668	-3.42288330149034
17693	ENSG00000234593	ENSG00000234593	14348955	14351023	1	RP4-704D23.1		lincRNA	0.199194838191166	-0.712688201642858	-0.67561223407415	-5.67768304868398	-1.99331690293796	-2.23089819321596	-5.8434593200288	-5.8434593200288	-5.8434593200288	-0.948095887095103	-1.98718041780547	0.306550260725245	-1.84022470546295	-2.96003638354726	-4.35550496335033	-2.21288776174008	-5.67768304868398	-5.67768304868398	-3.57266123638995
23632	ENSG00000189337	ENSG00000189337	14598704	15118043	1	KAZN	kazrin, periplakin interacting protein [Source:HGNC Symbol;Acc:HGNC:29173]	protein_coding	3.8906438817808	3.31755209338133	3.06891650350343	2.20479363867086	1.54951361495872	1.81346466949728	3.34081828598449	3.21874690584971	3.31464375413574	4.13377402929042	2.39741260532274	1.05531298337898	1.7610077303612	1.52803479936255	2.61471422673915	2.70516262269472	2.4042126404247	2.75383257245649	2.88599723128052
3208	ENSG00000280763	ENSG00000280763	14607334	14607436	1	AL034395.1		miRNA	-0.392853936738235	-2.80769768528697	-2.20869675845253	-5.82804424893872	-5.82804424893872	-5.69309811977406	-5.69309811977406	-5.69309811977406	-5.69309811977406	0.177821595327085	-2.50885880788656	-5.69309811977406	0.460050463346785	-2.60045965188469	-2.74021378966651	-1.82251328689157	-5.82804424893872	-5.82804424893872	-5.82804424893872
24640	ENSG00000235829	ENSG00000235829	14692129	14692613	1	TBCAP2	tubulin folding cofactor A pseudogene 2 [Source:HGNC Symbol;Acc:HGNC:42631]	processed_pseudogene	0.415432067565194	-1.59820617118101	-2.8011913838138	-5.49298782399771	-4.731841319103	-4.8023471545468	-4.8023471545468	-1.91566497921281	-4.8023471545468	0.257545021136955	-0.699732391229959	-4.8023471545468	-4.8023471545468	-3.49121061711195	-2.2589659038139	-0.863332635768068	-5.29145587015383	-4.83217705926573	-5.31224695116099
23195	ENSG00000175147	ENSG00000175147	15111815	15152464	1	TMEM51-AS1	TMEM51 antisense RNA 1 [Source:HGNC Symbol;Acc:HGNC:26301]	antisense	1.08315955332307	0.511439471826194	0.938749556685601	0.259607743383757	0.305481316616348	0.782427313249498	0.0901832632345599	0.401840174444433	1.2045679081879	0.960941501841076	0.639345895904227	-0.498247496625026	-1.71361536822193	-1.67596505260303	0.271676196010469	-0.143864486230396	0.272939407399174	0.44652948319847	0.297981199410618
32492	ENSG00000171729	ENSG00000171729	15152532	15220480	1	TMEM51	transmembrane protein 51 [Source:HGNC Symbol;Acc:HGNC:25488]	protein_coding	2.81427924560044	3.21864273277362	3.08103161240277	2.35095452256166	2.42761853776015	1.67052016342131	3.21603748778703	2.85422257636749	0.642296646082178	2.55589428143744	2.08744371992416	2.36149730651832	0.886911861432981	-0.56526445797624	0.548063794841976	1.17828266190691	2.12372540743278	2.64459150464411	2.55595749713682
32786	ENSG00000204464	ENSG00000204464	15164344	15171317	1	C1orf195	chromosome 1 open reading frame 195 [Source:HGNC Symbol;Acc:HGNC:32332]	lincRNA	-0.457042335403096	-0.890504524920534	-0.693022525349397	-1.87781807929549	-2.80725240645144	-0.838440075680796	-6.26869632896656	0.7415636125677	0.258535130618586	-0.3117646176801	-2.70965460162807	-6.26869632896656	-0.907778374656438	-2.87852170709381	-2.79267353578483	-3.13242903693047	-2.65110428006748	-3.36582788484597	-0.873084612396807
32481	ENSG00000215720	ENSG00000215720	15191828	15192845	1	RP1-21O18.3		processed_pseudogene	-1.55354189887557	-1.86447501249797	-2.43853313763601	-3.94493435699196	-3.18378785209724	-2.43969569299544	-6.35040062155256	-2.263855290141	-6.35040062155256	-0.0267882666848349	-3.67387115280079	-0.130969463708579	-4.54058057371477	-3.91101892074175	-5.17074174716022	-5.17074174716022	-3.74340240314807	-2.21762818932138	-2.24396704870159
27506	ENSG00000278480	ENSG00000278480	15226373	15227549	1	RP5-903E17.2		processed_pseudogene	-5.74831147388775	-3.56028651938967	-3.81384763669576	-4.52250408371949	-5.74831147388775	-2.53651791185469	-5.77283089482503	-5.77283089482503	-5.77283089482503	-5.77283089482503	-2.58859158293753	-5.77283089482503	-5.77283089482503	-5.74831147388775	-5.74831147388775	-5.74831147388775	-5.74831147388775	-5.74831147388775	-2.53806188062662
18885	ENSG00000142621	ENSG00000142621	15247272	15400283	1	FHAD1	forkhead-associated (FHA) phosphopeptide binding domain 1 [Source:HGNC Symbol;Acc:HGNC:29408]	protein_coding	0.0260997086830801	0.420319542888756	1.07265329678394	-0.638661499594164	-2.85375066934222	-1.25018155102183	-6.68043780430759	1.21219632790015	1.63530288052287	0.697876242011142	0.0497489383558944	-0.270783789420946	1.58038877520682	-0.213888472314283	0.182067057815936	-0.835173602358043	-0.121382125109685	-0.737538823933581	-0.461343137055776
22190	ENSG00000233485	ENSG00000233485	15326680	15343876	1	RP3-467K16.2		antisense	-3.62151997511786	-3.41563404456778	-4.88989156108506	-3.01107752041234	-4.88989156108506	-2.47358833816707	-1.49047314020275	-2.84555865416376	-6.63125080762772	-1.92162393270103	-2.77497190540439	-6.63125080762772	-6.63125080762772	-3.63016873466659	-4.88989156108506	-3.47116439873042	-3.46255221707291	-3.00327340618481	-4.88989156108506
21150	ENSG00000236045	ENSG00000236045	15334166	15335464	1	RP3-467K16.7		antisense	-5.64000796112655	-5.64000796112655	-5.64000796112655	-5.64000796112655	-5.64000796112655	-3.95212283590878	-5.88113440758623	-5.88113440758623	-5.88113440758623	-5.88113440758623	-5.88113440758623	-5.88113440758623	-5.88113440758623	-5.64000796112655	-5.64000796112655	-5.64000796112655	-5.64000796112655	-5.64000796112655	-5.64000796112655
58632	ENSG00000228140	ENSG00000228140	15402979	15409433	1	RP3-467K16.4		lincRNA	-5.08977117981595	-5.08977117981595	-3.15530734262396	-5.08977117981595	-3.10281728475297	-4.50235961721938	-6.43137118889683	-0.15063527769173	-1.17702167978936	-0.651918349002934	-6.43137118889683	-6.43137118889683	-6.43137118889683	-2.71584684716353	-1.08938058877768	-5.08977117981595	-5.08977117981595	-5.08977117981595	-3.68322291681096
58639	ENSG00000142634	ENSG00000142634	15409895	15430343	1	EFHD2	EF-hand domain family, member D2 [Source:HGNC Symbol;Acc:HGNC:28670]	protein_coding	2.78613902464446	3.40422984382085	3.01313332398457	3.43094234040953	2.62564302027873	2.67311096530696	3.22563505073241	4.11475451634427	4.69569693780782	3.39907419359738	2.94889545451355	2.2675165056049	2.64069420412245	3.36160898073386	4.12006479004004	3.29947399594161	2.93915114093777	3.24761893907747	3.47438911367203
18337	ENSG00000162438	ENSG00000162438	15438439	15449242	1	CTRC	chymotrypsin C (caldecrin) [Source:HGNC Symbol;Acc:HGNC:2523]	protein_coding	-5.38100025416428	-5.38100025416428	-5.38100025416428	-5.38100025416428	-5.38100025416428	-6.1401421145485	-6.1401421145485	-3.2534599392145	-6.1401421145485	-6.1401421145485	-2.03752735123166	-6.1401421145485	-6.1401421145485	-4.12127742774581	-5.38100025416428	-5.38100025416428	-5.38100025416428	-5.38100025416428	-5.38100025416428
27669	ENSG00000142615	ENSG00000142615	15456728	15472091	1	CELA2A	chymotrypsin-like elastase family, member 2A [Source:HGNC Symbol;Acc:HGNC:24609]	protein_coding	-5.34027345832098	-5.34027345832098	-5.34027345832098	-4.11446606815272	-5.34027345832098	-4.25185733871435	-6.1808689103918	-6.1808689103918	-6.1808689103918	-1.6844742589491	-2.9966295985043	-6.1808689103918	-6.1808689103918	-5.34027345832098	-4.01809537298733	-3.92154629596634	-5.34027345832098	-5.34027345832098	-5.34027345832098
27879	ENSG00000215704	ENSG00000215704	15465909	15491400	1	CELA2B	chymotrypsin-like elastase family, member 2B [Source:HGNC Symbol;Acc:HGNC:29995]	protein_coding	-2.05853698466087	-2.04618880518462	-2.33432675931216	-5.06653536883638	-2.62134173554159	-1.45969406670889	-1.50064438537749	-1.0427774562122	-6.4546069998764	-1.55924356694271	0.121012730405373	-6.4546069998764	-1.18445996733453	-5.06653536883638	-0.51154761682165	-0.918011734035622	-2.93593225451057	-1.68222854541656	-1.61946830573806
26059	ENSG00000132906	ENSG00000132906	15490832	15526534	1	CASP9	caspase 9, apoptosis-related cysteine peptidase [Source:HGNC Symbol;Acc:HGNC:1511]	protein_coding	1.429352557527	1.59078917115604	1.68427506398416	2.08210272118288	2.03434042246286	2.00820940653902	2.96477417960671	0.981323948249177	0.834949155887718	2.09244369546629	2.67626079317173	2.61955224251724	2.06309296688955	1.79648121704008	2.53443991170471	2.35948578709701	2.15692838686868	2.22549944181586	2.43713910311096
27017	ENSG00000116138	ENSG00000116138	15526813	15592379	1	DNAJC16	DnaJ (Hsp40) homolog, subfamily C, member 16 [Source:HGNC Symbol;Acc:HGNC:29157]	protein_coding	4.87618659955398	4.96334422650953	4.94235631568655	4.2032281122455	4.46967497380977	5.54760677006384	4.25702031454074	5.07765990254501	5.07601805620286	4.94204597430805	4.99570137592144	5.03394211907362	4.72305571523747	4.30604525369533	4.6714705095792	4.851225955422	5.64389922662375	5.63230087564229	5.96321201458503
4833	ENSG00000251866	ENSG00000251866	15542165	15542304	1	SCARNA21	Small Cajal body specific RNA 21 [Source:RFAM;Acc:RF00602]	scaRNA	-6.10176635412686	-6.10176635412686	-6.10176635412686	-6.10176635412686	-3.65657272083208	-2.69344199828454	-5.41937601458592	-3.34972938776157	-5.41937601458592	-5.41937601458592	-5.41937601458592	-5.41937601458592	-5.41937601458592	-4.84204352770839	-3.29405431611957	-3.9817493513111	-3.97116323980105	-4.86981966203478	-3.99674454183283
26916	ENSG00000272510	ENSG00000272510	15565611	15565956	1	RP4-680D5.8		antisense	-0.861057252567633	-0.976679608492018	-0.182729042066833	-2.23726827543541	-0.367349733485116	-0.643767347185339	-0.587421666145481	0.203333406957723	-0.446755801485524	-1.72051587903067	-0.767176446742653	-1.18935453729289	-2.40316222403467	-0.874973719149698	-2.09755101874113	-0.899732094701267	-0.0118259489012631	-0.802097316276805	-1.07661417075214
26368	ENSG00000116771	ENSG00000116771	15572353	15585110	1	AGMAT	agmatine ureohydrolase (agmatinase) [Source:HGNC Symbol;Acc:HGNC:18407]	protein_coding	-0.826124711643455	-0.576639888786819	-2.37860868981804	3.03667513506441	1.33273363124916	2.54823312060805	-0.593462092095163	-0.027743425179937	1.22493105293988	0.357741696498001	1.94718867061514	0.100648098464704	1.54260803665672	0.0167599705731422	1.14706871375529	0.49976283177844	1.713886415065	2.983821825692	2.81336436001853
26561	ENSG00000237301	ENSG00000237301	15586136	15603626	1	RP4-680D5.2		antisense	-2.29540236975303	-1.21545804382587	-1.38579692357635	-2.35960781067395	-2.23129856801987	-2.60518048797141	0.751096936845577	-6.21774161478425	-1.59403057306644	-0.438288774890345	-3.54121214603248	0.411878526897373	-0.94759458224237	-1.69980661485243	-1.77945839482147	-1.02478784630292	-2.06346621162637	-1.58755850917848	-1.85633369083022
17494	ENSG00000235084	ENSG00000235084	15604597	15605043	1	CHCHD2P6	coiled-coil-helix-coiled-coil-helix domain containing 2 pseudogene 6 [Source:HGNC Symbol;Acc:HGNC:39590]	processed_pseudogene	-3.22436193832957	-5.52410666744546	-3.37901669347655	-2.60035962904069	-3.49070012136152	-1.79684416844865	0.931725758814625	-4.52277818475004	-4.52277818475004	-4.52277818475004	-0.963736457411553	-4.52277818475004	-4.52277818475004	-3.23809256167516	-1.97559256174161	-2.60042817682375	-2.4770914775893	-2.59015794834742	-2.50886768651315
5956	ENSG00000252417	ENSG00000252417	15608078	15608145	1	RNU7-179P	RNA, U7 small nuclear 179 pseudogene [Source:HGNC Symbol;Acc:HGNC:45713]	snRNA	-3.91568506026568	-5.84842290455119	-5.84842290455119	-5.84842290455119	-5.84842290455119	-5.67271946416159	-5.67271946416159	-5.67271946416159	-5.67271946416159	-5.67271946416159	-5.67271946416159	-5.67271946416159	-5.67271946416159	-5.84842290455119	-5.84842290455119	-5.84842290455119	-5.84842290455119	-5.84842290455119	-5.84842290455119
17502	ENSG00000236500	ENSG00000236500	15614643	15614867	1	RP4-680D5.4		processed_pseudogene	-5.62306405352506	-5.62306405352506	-5.62306405352506	-5.62306405352506	-5.62306405352506	-5.89807831518772	-5.89807831518772	-5.89807831518772	-5.89807831518772	-3.6979642218864	-5.89807831518772	-5.89807831518772	-5.89807831518772	-5.62306405352506	-5.62306405352506	-5.62306405352506	-5.62306405352506	-5.62306405352506	-5.62306405352506
17647	ENSG00000197312	ENSG00000197312	15617500	15669044	1	DDI2	DNA-damage inducible 1 homolog 2 [Source:HGNC Symbol;Acc:HGNC:24578]	protein_coding	6.24008042926781	6.15442394050212	6.3140172197661	5.74886906796111	5.21429621574927	6.97191706695169	6.21205727741479	6.22902314043222	5.8631871122009	5.91102135312436	6.27455118889651	5.85135429992789	6.66155642009188	6.05355942677347	5.99890496104185	5.88368630352716	6.8012902341157	6.90734431693636	7.39869619053937
17630	ENSG00000215695	ENSG00000215695	15659869	15661722	1	RSC1A1	regulatory solute carrier protein, family 1, member 1 [Source:HGNC Symbol;Acc:HGNC:10458]	protein_coding	4.37833331091915	4.43043638291769	4.51392907620559	3.82285633680012	3.30174435519482	5.46949044459193	3.06157448623115	4.5056391317994	3.60469050774323	4.03885439008587	4.68571452386332	4.42374585777461	5.33365447843153	4.29673423433681	4.08492610174107	4.09013947848427	4.88781641753157	5.01225283681568	5.47545672226967
27638	ENSG00000271742	ENSG00000271742	15682873	15683128	1	RP4-680D5.9		lincRNA	-3.56084374674601	-4.82921533271321	-4.82921533271321	-4.82921533271321	-4.82921533271321	-4.76291546432212	-6.69192703599957	-0.901070235584923	-6.69192703599957	-1.11488987399617	-3.13288530866108	-6.69192703599957	-6.69192703599957	-4.82921533271321	-4.82921533271321	-3.41048817035857	-4.82921533271321	-4.82921533271321	-4.82921533271321
29169	ENSG00000116786	ENSG00000116786	15684332	15734769	1	PLEKHM2	pleckstrin homology domain containing, family M (with RUN domain) member 2 [Source:HGNC Symbol;Acc:HGNC:29131]	protein_coding	4.03501574697267	4.53916135865054	4.26082585425918	3.92469586364793	4.17894813250036	3.80008955073237	4.78573009801239	4.26326759633634	4.18093690498489	3.40516965651318	4.67469922429464	3.3730072088852	3.42074264575736	3.63112524247593	4.22794317389359	4.15488142015146	3.49325360344471	3.44688609430181	3.97477247728681
3337	ENSG00000264048	ENSG00000264048	15684472	15684558	1	AL121992.1		miRNA	-6.12262916045803	-6.12262916045803	-6.12262916045803	-4.89682177028976	-4.81112849450919	-5.39851320825475	-5.39851320825475	-5.39851320825475	-5.39851320825475	-5.39851320825475	-5.39851320825475	-5.39851320825475	-5.39851320825475	-4.86290633403955	-4.80045107512437	-4.70390199810338	-4.69528981644588	-6.12262916045803	-6.12262916045803
31589	ENSG00000237938	ENSG00000237938	15720312	15736896	1	RP11-288I21.1		antisense	0.827140723430471	1.21412504911489	1.10548103929541	0.755842198325545	1.01498692106582	0.419584322849731	0.574094430553051	-0.075875391577759	0.335631716949596	1.00729461039944	1.31845798407481	0.229655858350061	1.31890318086924	0.308164599845491	0.572923038289309	0.471278588282922	0.885769235990268	-0.249587458348983	0.144527794352596
30270	ENSG00000162461	ENSG00000162461	15736405	15741396	1	SLC25A34	solute carrier family 25, member 34 [Source:HGNC Symbol;Acc:HGNC:27653]	protein_coding	-1.47000984700452	-2.01220757625683	-1.46802392123069	-1.25643958750032	-0.692568468153678	-0.496680587861267	-1.49550679097866	-0.346888847558009	-0.343346189092197	-0.933950516881126	1.30370567403204	-2.15072602023437	-0.809703067127742	0.720272484837258	1.00962620295655	-0.353442108953463	-0.340658465395645	-1.01547254387936	-0.371583644758627
29140	ENSG00000224459	ENSG00000224459	15740051	15749896	1	RP11-169K16.4		antisense	-2.67680625031072	-3.94517783627792	-3.94517783627792	-3.94517783627792	-2.63367717032908	-2.34702087919557	-2.43518686500989	-2.27679093031478	-0.598400883569185	-5.37585043913354	-1.86901876606975	-7.57596453243486	-3.36324744450517	-3.94517783627792	-1.48540533231652	-2.52645067392327	-3.94517783627792	-3.94517783627792	-2.53862957327293
29957	ENSG00000162460	ENSG00000162460	15742422	15747982	1	TMEM82	transmembrane protein 82 [Source:HGNC Symbol;Acc:HGNC:32350]	protein_coding	-4.08356906586578	-4.08356906586578	-4.08356906586578	-4.08356906586578	-4.08356906586578	-1.40233056855874	-7.43757330284701	-2.54127502629199	-7.43757330284701	-3.49453086998931	-0.502748683721218	-2.41494746982394	-7.43757330284701	-4.08356906586578	-4.08356906586578	-4.08356906586578	-4.08356906586578	-4.08356906586578	-4.08356906586578
41652	ENSG00000162458	ENSG00000162458	15756607	15786594	1	FBLIM1	filamin binding LIM protein 1 [Source:HGNC Symbol;Acc:HGNC:24686]	protein_coding	2.40892389228447	3.68802977878918	2.70348591330711	0.158782735438598	1.13065805219462	1.01554937210223	0.306511395696347	0.948551893410383	1.13786544037842	0.906158343715101	2.83187921994273	2.89662210787249	3.13622055444799	2.5042633184518	4.35886811334161	4.60759039237517	-0.309634376661719	-1.37493447159989	-1.75441564751812
8589	ENSG00000280788	ENSG00000280788	15763490	15763757	1	Metazoa_SRP	Metazoan signal recognition particle RNA [Source:RFAM;Acc:RF00017]	misc_RNA	-5.32639704140543	-5.32639704140543	-5.32639704140543	-5.32639704140543	-5.32639704140543	-6.19474532730735	-6.19474532730735	-6.19474532730735	-6.19474532730735	-6.19474532730735	-2.33846642508403	-6.19474532730735	-3.10423794231525	-5.32639704140543	-5.32639704140543	-5.32639704140543	-5.32639704140543	-5.32639704140543	-5.32639704140543
42959	ENSG00000224321	ENSG00000224321	15792796	15793285	1	RP11-169K16.6		processed_pseudogene	-5.80113851201369	-5.80113851201369	-5.80113851201369	-3.47443172092926	-2.49487995993839	-3.79099228502164	-0.579226189274124	-5.72000385669909	-5.72000385669909	-3.51988976339777	-5.72000385669909	-3.54987179851748	-5.72000385669909	-3.87932340601413	-3.34136600805229	-3.68112150919793	-3.19979675233495	-3.91452035711344	-5.80113851201369
42965	ENSG00000233954	ENSG00000233954	15807169	15809348	1	UQCRHL	ubiquinol-cytochrome c reductase hinge protein like [Source:HGNC Symbol;Acc:HGNC:51714]	protein_coding	2.00147237336773	1.75501456295125	0.994787624773412	3.47124135673139	2.16553814276474	2.04376656126766	3.1245300897235	1.51578114950133	2.93176289632794	2.05621982001595	2.29604670664357	3.45753435581975	2.91565556833158	2.43208152342782	3.09080918152014	2.74303594146913	2.74274977541641	3.36565000290446	3.2069030926665
42979	ENSG00000178715	ENSG00000178715	15828232	15828669	1	RP11-169K16.8		processed_pseudogene	-1.43923685374984	-2.29540104875168	-1.22617487775306	-4.37586039324567	-5.60166778341393	-1.05754790820065	-1.73837299566037	-1.02317630874383	-5.91947458529885	-5.91947458529885	-1.81685982198201	-5.91947458529885	-2.45690626424143	-4.34194495699546	-3.14189527945253	-4.18294062105929	-2.64598112845224	-3.26638135587965	-3.02803540149332
43673	ENSG00000179743	ENSG00000179743	15834474	15848147	1	FLJ37453	uncharacterized LOC729614 [Source:EntrezGene;Acc:729614]	antisense	1.99253785135136	1.6809233725153	1.75054981726328	1.42136624312219	1.78694546035392	1.11528647878743	-0.0488825934181339	3.40818232645825	1.74718577705802	1.53789670861925	2.029560861379	0.729667116020014	0.00657116015072556	1.51865573908736	1.60385934584731	1.19060546506766	0.598583557536411	0.235553025106826	0.69293839594838
43550	ENSG00000065526	ENSG00000065526	15847864	15940460	1	SPEN	spen family transcriptional repressor [Source:HGNC Symbol;Acc:HGNC:17575]	protein_coding	7.55771085871853	7.54447532554892	8.16683605300372	6.58241316814592	6.37270285842024	7.29887768110801	6.48109637656364	7.13026096028461	6.90509846642611	7.04048518009486	6.54442784695132	6.23696357300032	6.68161464481263	6.06367999814682	5.730599128132	5.90758513919311	6.73770960429895	6.60706414523298	7.41760772386588
43679	ENSG00000270620	ENSG00000270620	15917698	15917908	1	RP1-134O19.3		unprocessed_pseudogene	-1.09944838709682	-2.95562923677953	-2.4114455817534	-2.4756594099646	-2.69846055798283	-0.770601334695686	-6.37748817743517	-6.37748817743517	-0.78333755005588	1.47482306582842	-0.528785312213462	-1.35486234441211	0.420346642550819	-1.71584941964551	-2.68388168731621	-3.02363718846185	0.29055911946402	-0.830138395673198	-0.0553248881089107
13849	ENSG00000116809	ENSG00000116809	15941869	15976132	1	ZBTB17	zinc finger and BTB domain containing 17 [Source:HGNC Symbol;Acc:HGNC:12936]	protein_coding	3.30503974328133	3.39491399220914	3.23556447540309	2.97693376626482	2.74880472331923	3.38800859854682	2.99158827038545	3.8239727682262	3.22870168214349	2.65262707869242	3.96623705969323	2.42438090517532	1.42027437926561	2.82063984183946	3.07926122482407	2.83039209123188	2.52951697094776	2.8666115073604	3.06903393374554
13801	ENSG00000234607	ENSG00000234607	15969632	15970194	1	RP11-5P18.1		processed_pseudogene	-0.731799116319701	-1.98502733982195	-2.23858845712804	-2.94724490415177	-2.18609839925706	-1.37597810961372	-4.08957206058174	-2.30464127731252	-1.75393944701346	-1.30998706898785	-0.478305439990909	-0.999098975898813	-2.95248675238559	-1.17802251835161	-1.08522183504782	-2.05303529150427	-2.04244917999422	-2.94110560222795	-1.59941991239942
37955	ENSG00000231353	ENSG00000231353	15988182	15988441	1	RP11-5P18.3		unprocessed_pseudogene	-5.76057118435639	-5.76057118435639	-5.76057118435639	-5.76057118435639	-5.76057118435639	-5.76057118435639	-5.76057118435639	-5.76057118435639	-5.76057118435639	-5.76057118435639	-5.76057118435639	-5.76057118435639	-5.76057118435639	-5.76057118435639	-5.76057118435639	-5.76057118435639	-5.76057118435639	-5.76057118435639	-5.76057118435639
37974	ENSG00000275503	ENSG00000275503	15989140	15989375	1	RP11-5P18.11		processed_pseudogene	-5.76057118435639	-5.76057118435639	-5.76057118435639	-5.76057118435639	-5.76057118435639	-5.76057118435639	-5.76057118435639	-5.76057118435639	-5.76057118435639	-5.76057118435639	-5.76057118435639	-5.76057118435639	-5.76057118435639	-5.76057118435639	-5.76057118435639	-5.76057118435639	-5.76057118435639	-5.76057118435639	-5.76057118435639
38054	ENSG00000224966	ENSG00000224966	15989871	15994751	1	TBC1D3P6	TBC1 domain family, member 3 pseudogene 6 [Source:HGNC Symbol;Acc:HGNC:43568]	unprocessed_pseudogene	-5.76057118435639	-5.76057118435639	-5.76057118435639	-5.76057118435639	-5.76057118435639	-5.76057118435639	-5.76057118435639	-5.76057118435639	-5.76057118435639	-5.76057118435639	-5.76057118435639	-5.76057118435639	-5.76057118435639	-5.76057118435639	-5.76057118435639	-5.76057118435639	-5.76057118435639	-5.76057118435639	-5.76057118435639
42127	ENSG00000183888	ENSG00000183888	16004236	16008807	1	C1orf64	chromosome 1 open reading frame 64 [Source:HGNC Symbol;Acc:HGNC:28339]	protein_coding	3.41732514814927	4.37173150833871	4.67104774875646	-3.90645156121674	-3.90645156121674	3.11168841767637	3.70191498437489	4.98150247294055	4.00811691794027	3.69749777569518	-0.1310820253664	1.1032511936498	1.05408662018331	3.21306269342664	0.821869800450435	4.30888085611642	6.10421156421193	5.52453570056882	4.979830593419
42146	ENSG00000233078	ENSG00000233078	16006160	16006671	1	RP11-5P18.5		antisense	2.34224544954793	3.186957617585	3.46294921754764	-4.43234297552532	-4.43234297552532	2.57741624484306	3.20147192381046	4.52539585794471	3.25389145028205	2.7188679364352	-1.05058416576359	-0.181644805445695	-1.2150435807728	2.27076883394968	-0.431952384487053	3.26002791421248	5.13993306995097	4.61313091917134	4.03656024790606
47603	ENSG00000173641	ENSG00000173641	16014028	16019594	1	HSPB7	heat shock 27kDa protein family, member 7 (cardiovascular) [Source:HGNC Symbol;Acc:HGNC:5249]	protein_coding	1.54314539028521	1.65460010995546	1.73449888895096	-0.134449148534314	-1.66447238340278	0.889971937437829	-0.301698932761762	-0.0531349696024925	-0.554893488990115	1.25830416908094	0.383716597793307	1.99073558883621	0.776837147244553	-0.506071877621458	-1.02183555742535	-0.882005532188264	1.07935013178982	1.98714099383976	2.24612630177886
49954	ENSG00000186510	ENSG00000186510	16018875	16034050	1	CLCNKA	chloride channel, voltage-sensitive Ka [Source:HGNC Symbol;Acc:HGNC:2026]	protein_coding	0.731835548534058	0.159767957544491	0.734128410090006	-2.63411429435605	-0.619835525402145	0.463880251558992	1.10070754423082	-2.47377595186075	1.11028461953579	-0.302965634048102	-1.90101175025582	-1.02090198625135	-0.407172700151456	-2.24317442030376	-2.50104858147908	-1.29242196257728	0.415888146193822	1.32242875875225	1.20898200304611
38691	ENSG00000232456	ENSG00000232456	16035178	16040029	1	RP11-5P18.10		unprocessed_pseudogene	-5.82545024544785	-5.82545024544785	-5.82545024544785	-5.82545024544785	-5.82545024544785	-5.69569212326493	-5.69569212326493	-5.69569212326493	-5.69569212326493	-5.69569212326493	-5.69569212326493	-5.69569212326493	-5.69569212326493	-5.82545024544785	-5.82545024544785	-5.82545024544785	-4.3981109014357	-5.82545024544785	-5.82545024544785
39742	ENSG00000184908	ENSG00000184908	16043736	16057308	1	CLCNKB	chloride channel, voltage-sensitive Kb [Source:HGNC Symbol;Acc:HGNC:2027]	protein_coding	-5.02327144333299	-5.02327144333299	-3.088807606141	-5.02327144333299	-5.02327144333299	-6.49787092537979	0.698754778578538	-6.49787092537979	-6.49787092537979	-6.49787092537979	-1.32572157179869	-1.82518981175463	-6.49787092537979	-3.76354861691452	-5.02327144333299	-5.02327144333299	-2.89266832900718	-3.13665328843274	-5.02327144333299
48055	ENSG00000185519	ENSG00000185519	16057769	16073632	1	FAM131C	family with sequence similarity 131, member C [Source:HGNC Symbol;Acc:HGNC:26717]	protein_coding	-3.61219619560682	-4.15439392485912	-4.40795504216521	-2.36720201119395	-2.50065080341027	-5.17872348935558	-5.17872348935558	-5.17872348935558	-5.17872348935558	-5.17872348935558	-2.50219402060381	-0.969018301869611	-5.17872348935558	-4.42060377335765	-3.25458842008499	-3.75253892183487	-6.3424188793572	-6.3424188793572	-6.3424188793572
25711	ENSG00000142627	ENSG00000142627	16124337	16156087	1	EPHA2	EPH receptor A2 [Source:HGNC Symbol;Acc:HGNC:3386]	protein_coding	1.30970538866578	3.92918752663468	3.80902517158652	2.71953405432353	2.75963354135167	1.49250954882515	2.92750032336755	0.0880484502305774	1.84077956583234	1.37092899579995	2.99810598307519	2.8651265963583	0.780824369558675	0.787771335003637	2.51740757696972	0.904586183909451	-0.299710928444074	0.671423314218451	0.641694606221278
27781	ENSG00000227959	ENSG00000227959	16155211	16157329	1	RP11-276H7.2		antisense	-5.24015554957959	-1.69536887282728	-2.50794694005538	-2.06492186145723	-1.25648169793473	-2.66842569232035	-0.160801794167867	-2.87587733568714	-4.15036950177112	-4.08087272583186	-1.62167728611671	0.00467819743655806	-6.28098681913319	-2.86623121692717	-2.78038304561819	-2.01249506507029	-3.10955243525378	-3.35353739467934	-3.13513373728556
24425	ENSG00000224621	ENSG00000224621	16159266	16161883	1	RP11-276H7.3		antisense	-5.51230758535212	-5.51230758535212	-2.78009897582791	-5.51230758535212	-2.71987216551236	-4.07982321168321	-6.00883478336066	-6.00883478336066	-6.00883478336066	-2.06579235050296	-1.90622002004381	-6.00883478336066	-6.00883478336066	-5.51230758535212	-4.19012950001847	-5.51230758535212	-5.51230758535212	-5.51230758535212	-4.10575932234714
25155	ENSG00000234166	ENSG00000234166	16197854	16198357	1	ARHGEF19-AS1	ARHGEF19 antisense RNA 1 [Source:HGNC Symbol;Acc:HGNC:39996]	antisense	-1.71065916693256	-5.62607979896689	-2.0067323084807	-0.830247353029787	-0.216828658115417	-0.373789575952606	-1.40802746154409	-1.80851723833433	-5.89506256974589	-1.64897497940285	-0.115497848336316	1.24475310515906	-1.49945924773873	-0.461678327125424	-0.0109618295531867	-1.34746689134128	-1.60766614618988	-0.96620838878055	-1.03426287834098
25168	ENSG00000142632	ENSG00000142632	16197854	16212609	1	ARHGEF19	Rho guanine nucleotide exchange factor (GEF) 19 [Source:HGNC Symbol;Acc:HGNC:26604]	protein_coding	2.23172495040022	0.608769690715392	0.41217898048075	3.46578863042087	3.10486841994349	3.06122602979834	3.32879126725866	2.98953366133861	1.35140918997905	1.90672413304594	3.45343476180161	2.3987452883168	1.97656392619953	3.37434129510031	3.70836318852466	3.35211726936654	2.16334221283964	2.93534332971076	2.78450088688786
42639	ENSG00000237276	ENSG00000237276	16215909	16228027	1	ANO7P1	anoctamin 7 pseudogene 1 [Source:HGNC Symbol;Acc:HGNC:32248]	transcribed_unprocessed_pseudogene	-1.43759093297483	-2.04674483034691	-1.43540773465699	-0.782507837324245	-0.641851030126729	-0.737874550417853	1.02849490025471	0.170756365091767	-6.16813080370361	0.777141320326154	-0.537653959135754	-0.334979249122705	-2.16489618913777	-0.0294280181648269	-0.0858192175834069	-1.07439865738356	-1.06136912693456	-1.49618802498132	-0.863515067559576
51808	ENSG00000132881	ENSG00000132881	16231700	16237162	1	RSG1	REM2 and RAB-like small GTPase 1 [Source:HGNC Symbol;Acc:HGNC:28127]	protein_coding	-0.664780215288183	-0.651011845376954	-1.7244776218278	-0.132163262289457	-0.4166149510057	1.03901711618548	-5.42117184122411	0.735719112576131	0.81415427871867	1.02646956037817	-0.0479165820976837	0.65590602267801	-1.02556851921695	0.279846948599636	1.32670843199426	0.610928333696208	-0.557199631766557	-0.430179104395668	-0.698219503842922
51983	ENSG00000233929	ENSG00000233929	16241213	16241398	1	MT1XP1	metallothionein 1X pseudogene 1 [Source:HGNC Symbol;Acc:HGNC:7442]	processed_pseudogene	-2.47512375923023	-4.00886462688845	-5.48312214340574	-4.25731475323747	-4.1716214774569	-1.32259467604444	-6.03802022530705	-2.25232807184309	-6.03802022530705	-6.03802022530705	-1.72506002607402	-3.86788816712543	-4.22820017746925	-4.22339931698726	-3.02334963944434	-5.48312214340574	-2.52743548844404	-3.59650398850548	-4.07657388040075
52524	ENSG00000037637	ENSG00000037637	16246839	16352454	1	FBXO42	F-box protein 42 [Source:HGNC Symbol;Acc:HGNC:29249]	protein_coding	4.31055937440465	4.4008560350962	4.34926474449389	4.11714440097886	4.11888964500661	3.94529389903741	4.29809508608455	4.45597600827587	4.96921839471033	4.26930955583655	4.08390345342509	4.33307703717332	4.22064550621308	4.38501756061512	4.612883396558	4.41338655211708	4.05438215904202	4.31304076429769	4.46591391092966
29388	ENSG00000055070	ENSG00000055070	16352575	16398145	1	SZRD1	SUZ RNA binding domain containing 1 [Source:HGNC Symbol;Acc:HGNC:30232]	protein_coding	5.0420249873303	5.30386800254434	5.05035561746766	5.9932784095869	5.05672363882947	5.19823891450329	4.85223559977057	5.7226259629934	5.44035620334174	4.81798051769462	5.22667346940386	5.1313661134462	5.32636641108359	5.17550351555865	5.23424486400597	5.05937897871644	4.8649135542608	5.21809594625891	5.36089687476683
32204	ENSG00000226457	ENSG00000226457	16369150	16369530	1	RP11-430L17.1		processed_pseudogene	-1.40956909117731	-1.69489398342928	-0.658991512696479	-1.47948825334225	-1.24492337026864	-0.217032681387554	1.23053287644899	-1.19080224932606	-5.73830567518084	-1.4922180848378	-3.06177620642907	-0.311780900509366	0.195825169402678	-1.32882798769777	-1.32300738317987	-1.0767244722522	-1.49119425545734	-1.92601315350409	-0.921508445745925
31183	ENSG00000187144	ENSG00000187144	16387117	16437424	1	SPATA21	spermatogenesis associated 21 [Source:HGNC Symbol;Acc:HGNC:28026]	protein_coding	3.51256255450363	3.7888312620616	3.46437445951933	4.12946612849895	3.14345433138119	3.44804161162751	2.81639440284598	4.0648827627472	3.91742381730085	2.67497286508102	3.43258900809661	4.02854179213009	3.89175617479997	3.53856322618918	3.67974827483985	3.37890096844665	3.14628523061231	3.53029701705017	3.56509489451235
4624	ENSG00000281598	ENSG00000281598	16408508	16408583	1	AL358794.1		miRNA	-5.76057118435639	-5.76057118435639	-5.76057118435639	-5.76057118435639	-5.76057118435639	-5.76057118435639	-5.76057118435639	-5.76057118435639	-5.76057118435639	-5.76057118435639	-5.76057118435639	-5.76057118435639	-5.76057118435639	-5.76057118435639	-5.76057118435639	-5.76057118435639	-5.76057118435639	-5.76057118435639	-5.76057118435639
34968	ENSG00000157191	ENSG00000157191	16440672	16460078	1	NECAP2	NECAP endocytosis associated 2 [Source:HGNC Symbol;Acc:HGNC:25528]	protein_coding	4.00294678358227	4.16421643478962	3.95634352238421	4.32763269732944	4.11216138766388	4.2393199486887	4.98286017502127	4.28247950669882	3.73350536562351	3.93562088968583	4.18098594940605	3.73906025377135	3.98426224713158	4.09451425198209	4.36388945890487	4.24809558473446	3.98772607352236	3.97652007635618	4.2483334407879
42273	ENSG00000226029	ENSG00000226029	16460948	16468481	1	RP4-798A10.2		lincRNA	2.55422498226819	2.51327109252016	2.35245480064159	1.42616210644012	2.03973001731154	1.8605552681054	2.07879678415297	1.60234797501481	1.22023776796992	2.01663992007989	1.8828477910729	1.2710423579715	2.39012504131239	1.40276303770571	1.4787869318781	1.77026225585063	1.39955363283967	1.11309126070946	1.64326512714454
40839	ENSG00000080947	ENSG00000080947	16467436	16499257	1	CROCCP3	ciliary rootlet coiled-coil, rootletin pseudogene 3 [Source:HGNC Symbol;Acc:HGNC:29405]	transcribed_unprocessed_pseudogene	3.30519887483281	3.42165155900854	3.20921922031321	1.88838086845185	3.10688124618598	3.02417133393188	1.90660589387775	2.77860890441097	0.849722365659688	3.34689678204323	2.82140546347733	2.80103738667075	3.38077265187854	2.31378571576863	2.64888179203741	2.43115203518819	2.06874350131648	1.93079909947232	2.42548466260603
1811	ENSG00000206652	ENSG00000206652	16514122	16514285	1	RNU1-1	RNA, U1 small nuclear 1 [Source:HGNC Symbol;Acc:HGNC:10120]	snRNA	-4.20364082332805	-3.43044962084347	-3.23920199784699	-1.50363063155944	-0.418552807827936	0.566756906143293	-3.04580422066954	-3.04580422066954	-3.04580422066954	-3.04580422066954	-3.04580422066954	-3.04580422066954	-3.04580422066954	-2.24828334622533	-3.15300384067541	-2.35404690027822	-2.88120554595929	-2.66021560025012	-2.44434376320307
18725	ENSG00000261135	ENSG00000261135	16514645	16515754	1	RP4-798A10.7		lincRNA	-2.38696933234236	-2.46365506092225	-2.16822891582979	-1.81152611408234	-2.79738305323958	-4.01259878059076	-4.01259878059076	0.883699495964255	-4.01259878059076	-0.0695563477330636	-4.01259878059076	-4.01259878059076	-4.01259878059076	-3.25089436560126	-4.18624052380774	-4.91866363059968	-3.09752211892149	-3.1003373525067	-1.80307264320271
18738	ENSG00000224174	ENSG00000224174	16520694	16521796	1	RP4-798A10.4		lincRNA	-6.2899539604397	-6.2899539604397	-6.2899539604397	-6.2899539604397	-4.97845329449087	-5.23118840827308	-5.23118840827308	-5.23118840827308	-5.23118840827308	-5.23118840827308	-5.23118840827308	-0.372950381645195	-5.23118840827308	-6.2899539604397	-6.2899539604397	-6.2899539604397	-0.420993508754989	-0.545667741272846	-0.888202936793953
18740	ENSG00000233421	ENSG00000233421	16533886	16536172	1	RP5-875O13.1		lincRNA	-6.16643299324029	-6.16643299324029	-6.16643299324029	-0.712138053393875	-1.3758734065261	-3.42569780379505	-5.3547093754725	-5.3547093754725	-5.3547093754725	-3.15459528217117	-5.3547093754725	-3.18457731729088	-5.3547093754725	-4.24461788724073	-6.16643299324029	-6.16643299324029	-4.03582987891447	-4.27981483834003	-4.7598847302353
5010	ENSG00000277344	ENSG00000277344	16534081	16534224	1	RNU1-6P	RNA, U1 small nuclear 6, pseudogene [Source:HGNC Symbol;Acc:HGNC:48305]	snRNA	-5.76057118435639	-5.76057118435639	-5.76057118435639	-5.76057118435639	-5.76057118435639	-5.76057118435639	-5.76057118435639	-5.76057118435639	-5.76057118435639	-5.76057118435639	-5.76057118435639	-5.76057118435639	-5.76057118435639	-5.76057118435639	-5.76057118435639	-5.76057118435639	-5.76057118435639	-5.76057118435639	-5.76057118435639
18749	ENSG00000268991	ENSG00000268991	16539066	16539575	1	FAM231C	family with sequence similarity 231, member C [Source:HGNC Symbol;Acc:HGNC:49508]	protein_coding	-5.76057118435639	-5.76057118435639	-5.76057118435639	-5.76057118435639	-5.76057118435639	-5.76057118435639	-5.76057118435639	-5.76057118435639	-5.76057118435639	-5.76057118435639	-5.76057118435639	-5.76057118435639	-5.76057118435639	-5.76057118435639	-5.76057118435639	-5.76057118435639	-5.76057118435639	-5.76057118435639	-5.76057118435639
19072	ENSG00000225710	ENSG00000225710	16548651	16552531	1	RP5-875O13.6		unprocessed_pseudogene	-5.69962162776059	-5.69962162776059	-5.69962162776059	-5.69962162776059	-4.38812096181175	-3.89250916927474	-5.82152074095219	-5.82152074095219	-5.82152074095219	-5.82152074095219	-5.82152074095219	-5.82152074095219	-5.82152074095219	-5.69962162776059	-5.69962162776059	-5.69962162776059	-5.69962162776059	-5.69962162776059	-5.69962162776059
1323	ENSG00000266584	ENSG00000266584	16548914	16548987	1	AL355149.1		miRNA	-5.76057118435639	-5.76057118435639	-5.76057118435639	-5.76057118435639	-5.76057118435639	-5.76057118435639	-5.76057118435639	-5.76057118435639	-5.76057118435639	-5.76057118435639	-5.76057118435639	-5.76057118435639	-5.76057118435639	-5.76057118435639	-5.76057118435639	-5.76057118435639	-5.76057118435639	-5.76057118435639	-5.76057118435639
25133	ENSG00000219481	ENSG00000219481	16562319	16613562	1	NBPF1	neuroblastoma breakpoint family, member 1 [Source:HGNC Symbol;Acc:HGNC:26088]	protein_coding	4.6349757693134	4.74448587437948	4.91111361327071	5.11658358997114	6.16487135003006	3.73598491344452	4.36070457742947	2.89341324914742	4.19695555809493	5.51154335796309	4.67623663763968	3.48165334330854	4.69332282796085	4.4195961296732	2.97305926148999	4.04284017962268	2.85695403530184	3.00034402952705	3.26617105677962
13562	ENSG00000271732	ENSG00000271732	16617391	16617729	1	RP5-1182A14.5		lincRNA	-1.89586343656733	-2.86129402662027	-2.24995693093034	-1.76955620636046	0.45904953004078	-0.124637954190963	-2.95167896054468	-1.94847212398422	-5.35358160743026	-0.643954732503567	0.0196736516961682	0.479569947150648	-5.35358160743026	-2.1372714236838	-2.84525769696824	-2.49916163841932	-2.4865031251997	-2.06439502081091	-1.48020218193146
12705	ENSG00000282056	ENSG00000282056	16618969	16628650	1	CROCCP2		transcribed_unprocessed_pseudogene	1.44300318968415	2.05247541134752	1.87165585902681	1.34214612065615	2.05056524870297	2.51620722264529	2.12743349989389	2.63630380226196	2.42850871789384	1.05380906846356	3.52586539524856	-0.332804224440444	1.30479111843746	2.19946570683861	2.54921472671879	2.14693850623587	1.66142656826823	1.75461957630993	1.91114666176662
23634	ENSG00000215908	ENSG00000215908	16629670	16644683	1	CROCCP2	ciliary rootlet coiled-coil, rootletin pseudogene 2 [Source:HGNC Symbol;Acc:HGNC:28170]	transcribed_unprocessed_pseudogene	0.87495781874183	1.58567394439035	1.55484616456538	0.771351523745829	1.87273402394811	1.27023416686404	2.46085933390023	1.84967110514413	0.117501812974975	0.0917580631587298	2.75733535714506	1.83173403194773	1.66157379943346	1.61309138593129	2.05915648420929	1.75945449415279	1.28041187672097	1.54706794764748	1.63717238297816
24340	ENSG00000186301	ENSG00000186301	16645622	16650289	1	MST1P2	macrophage stimulating 1 (hepatocyte growth factor-like) pseudogene 2 [Source:HGNC Symbol;Acc:HGNC:7383]	unprocessed_pseudogene	-0.400045216359074	-1.34090775916787	-0.359990642522169	-0.434458645741983	-0.115206714318862	1.96665935072562	0.0648376946335478	1.11080878643537	1.33485433063905	0.389786590962787	2.61694122385662	-1.17996106144515	-1.92709792787369	-0.619757789598445	0.252639810544339	-0.768168765146054	3.24200894891995	2.81885930197411	3.74316732982551
26358	ENSG00000282143	ENSG00000282143	16656879	16667524	1	RP1-163M9.8		lincRNA	-6.26926447321806	-6.26926447321806	-4.33480063602607	-6.26926447321806	-4.95776380726923	-5.25187789549472	-5.25187789549472	-5.25187789549472	-5.25187789549472	-5.25187789549472	-5.25187789549472	-5.25187789549472	-5.25187789549472	-5.00954164679959	-6.26926447321806	-3.32553413835986	-6.26926447321806	-3.93397804568378	-4.86271621021308
2696	ENSG00000207513	ENSG00000207513	16666785	16666948	1	RNU1-3	RNA, U1 small nuclear 3 [Source:HGNC Symbol;Acc:HGNC:10130]	snRNA	-5.97648138156567	-5.97648138156567	-2.73356165539713	-3.30848660025266	-1.74505285708934	-5.54466098714711	-5.54466098714711	-5.54466098714711	-5.54466098714711	-2.51074229240169	-5.54466098714711	-0.871979873521953	-2.08209266608969	-4.7167585551472	-4.65430329623202	-5.97648138156567	-3.37513962188693	-3.29945838068076	-3.87145956927164
28418	ENSG00000237847	ENSG00000237847	16673003	16673512	1	FAM231A	family with sequence similarity 231, member A [Source:HGNC Symbol;Acc:HGNC:49427]	protein_coding	-5.76057118435639	-5.76057118435639	-5.76057118435639	-5.76057118435639	-5.76057118435639	-5.76057118435639	-5.76057118435639	-5.76057118435639	-5.76057118435639	-5.76057118435639	-5.76057118435639	-5.76057118435639	-5.76057118435639	-5.76057118435639	-5.76057118435639	-5.76057118435639	-5.76057118435639	-5.76057118435639	-5.76057118435639
35464	ENSG00000280114	ENSG00000280114	16681097	16688749	1	RP5-875O13.7		unprocessed_pseudogene	-6.52711613302654	-6.52711613302654	-6.52711613302654	-5.30130874285827	-5.21561546707771	-0.836363766225588	-4.99402623568624	-4.99402623568624	-4.99402623568624	-4.99402623568624	-4.99402623568624	-4.99402623568624	-4.99402623568624	-3.29953153597251	-2.52672554198827	-3.06232084608264	-3.57142947806485	-3.342356146151	-3.31686653976541
1404	ENSG00000264742	ENSG00000264742	16681255	16681328	1	AL021920.1		miRNA	-5.76057118435639	-5.76057118435639	-5.76057118435639	-5.76057118435639	-5.76057118435639	-5.76057118435639	-5.76057118435639	-5.76057118435639	-5.76057118435639	-5.76057118435639	-5.76057118435639	-5.76057118435639	-5.76057118435639	-5.76057118435639	-5.76057118435639	-5.76057118435639	-5.76057118435639	-5.76057118435639	-5.76057118435639
35745	ENSG00000236698	ENSG00000236698	16685621	16686055	1	EIF1AXP1	eukaryotic translation initiation factor 1A, X-linked pseudogene 1 [Source:HGNC Symbol;Acc:HGNC:19900]	processed_pseudogene	-2.19165088555286	-1.97172009054179	-2.26203301413135	-1.94726223407701	-3.24295890467667	1.22780167194067	-3.48762387732193	-3.48762387732193	-3.48762387732193	-1.28750978402061	-3.48762387732193	-1.31749181914031	-1.67780382948414	-2.07101845787212	-2.41840052197714	-1.84447874194209	-1.89868963689934	-1.82724243131388	-1.70710657725488
35729	ENSG00000268869	ENSG00000268869	16687339	16720157	1	ESPNP	espin pseudogene [Source:HGNC Symbol;Acc:HGNC:23285]	transcribed_unprocessed_pseudogene	-5.94177719704529	-5.94177719704529	-3.20956858752107	-3.61507040596086	-5.94177719704529	-0.149108918381736	-5.5793651716675	-5.5793651716675	-5.5793651716675	-5.5793651716675	-2.39512585978	-5.5793651716675	-1.18376184966033	-3.56785286439287	-2.24095289615796	-3.82176019422953	-1.78029052180153	-4.05515904214503	-3.36814481512467
35722	ENSG00000279151	ENSG00000279151	16701546	16705594	1	RP1-163M9.7		lincRNA	-5.81895920912834	-5.81895920912834	-5.81895920912834	-4.59315181896008	-5.81895920912834	-1.79147823102732	-5.70218315958444	-5.70218315958444	-5.70218315958444	-5.70218315958444	-5.70218315958444	-5.70218315958444	-5.70218315958444	-5.81895920912834	-5.81895920912834	-4.4002320467737	-3.68835609480253	-3.93234105422809	-5.81895920912834
52592	ENSG00000279132	ENSG00000279132	16733951	16734461	1	FAM231C	family with sequence similarity 231, member C [Source:HGNC Symbol;Acc:HGNC:49508]	protein_coding	-5.76057118435639	-5.76057118435639	-5.76057118435639	-5.76057118435639	-5.76057118435639	-5.76057118435639	-5.76057118435639	-5.76057118435639	-5.76057118435639	-5.76057118435639	-5.76057118435639	-5.76057118435639	-5.76057118435639	-5.76057118435639	-5.76057118435639	-5.76057118435639	-5.76057118435639	-5.76057118435639	-5.76057118435639
18959	ENSG00000282740	ENSG00000282740	16739938	16750589	1	RP5-1182A14.7		lincRNA	-6.14063672556914	-4.66637920905185	-6.14063672556914	-4.91482933540087	-6.14063672556914	-5.38050564314364	-5.38050564314364	-5.38050564314364	-5.38050564314364	-5.38050564314364	-5.38050564314364	-5.38050564314364	-5.38050564314364	-3.42299006043242	-6.14063672556914	-3.19690639071093	-6.14063672556914	-6.14063672556914	-6.14063672556914
17115	ENSG00000058453	ENSG00000058453	16740273	16972979	1	CROCC	ciliary rootlet coiled-coil, rootletin [Source:HGNC Symbol;Acc:HGNC:21299]	protein_coding	2.66891763289294	2.80668902866686	2.68865823955452	1.99640992771908	2.31680708233357	3.16542217909123	3.47654995501875	3.33584339550803	2.22316068664395	2.01064627864502	3.57259924961695	2.58741549822597	2.16758207996339	3.76895278521627	3.82918703280226	3.22301196755237	2.11548115809158	2.40961883364169	3.16769288025964
18980	ENSG00000227684	ENSG00000227684	16740280	16750968	1	CROCCP4	ciliary rootlet coiled-coil, rootletin pseudogene 4 [Source:HGNC Symbol;Acc:HGNC:43864]	transcribed_unprocessed_pseudogene	-6.22873186156079	-4.04070690706271	-4.2942680243688	-6.22873186156079	-4.91723119561195	-5.292410507152	-5.292410507152	-5.292410507152	-5.292410507152	-5.292410507152	-5.292410507152	-5.292410507152	-5.292410507152	-4.30691675556123	-6.22873186156079	-3.28500152670258	-6.22873186156079	-6.22873186156079	-6.22873186156079
10832	ENSG00000207389	ENSG00000207389	16740516	16740679	1	RNU1-4	RNA, U1 small nuclear 4 [Source:HGNC Symbol;Acc:HGNC:10128]	snRNA	-3.86937916985059	-3.6634932393005	-3.2032869186258	-3.25893671514507	-1.83149220374249	-6.38339161289499	-6.38339161289499	-6.38339161289499	0.473191250130109	-3.34947291814958	-4.49720024477656	-6.38339161289499	-1.02247365858487	-5.13775075581779	-5.13775075581779	-5.13775075581779	-5.13775075581779	-5.13775075581779	-5.13775075581779
18609	ENSG00000186715	ENSG00000186715	16754910	16770237	1	MST1L	macrophage stimulating 1-like [Source:HGNC Symbol;Acc:HGNC:7390]	transcribed_unprocessed_pseudogene	-3.57474891295658	-2.73853862665933	-3.2434618114765	-3.64373784897411	-3.27796915709903	0.466273078667014	-3.90218765157542	-1.83254102475106	-3.90218765157542	-0.868268956829999	0.410772547657613	1.40185256805505	-3.90218765157542	-1.65645468361864	-0.830639300902414	-1.56875085593307	1.53678022764059	0.882836127272739	1.43803207255585
18997	ENSG00000223643	ENSG00000223643	16851257	16853129	1	RP11-108M9.1		lincRNA	-5.81628970209131	-5.81628970209131	-5.81628970209131	-4.59048231192305	-5.81628970209131	-5.70485266662147	-5.70485266662147	-5.70485266662147	-5.70485266662147	-5.70485266662147	-5.70485266662147	-5.70485266662147	-5.70485266662147	-5.81628970209131	-5.81628970209131	-5.81628970209131	-5.81628970209131	-5.81628970209131	-5.81628970209131
16926	ENSG00000230239	ENSG00000230239	16855407	16859284	1	RP11-108M9.2		lincRNA	-5.81628970209131	-5.81628970209131	-5.81628970209131	-4.59048231192305	-5.81628970209131	-5.70485266662147	-5.70485266662147	-5.70485266662147	-5.70485266662147	-5.70485266662147	-5.70485266662147	-5.70485266662147	-5.70485266662147	-5.81628970209131	-5.81628970209131	-5.81628970209131	-5.81628970209131	-5.81628970209131	-5.81628970209131
4629	ENSG00000263811	ENSG00000263811	16858949	16859021	1	MIR3675	microRNA 3675 [Source:HGNC Symbol;Acc:HGNC:38973]	miRNA	-5.76057118435639	-5.76057118435639	-5.76057118435639	-5.76057118435639	-5.76057118435639	-5.76057118435639	-5.76057118435639	-5.76057118435639	-5.76057118435639	-5.76057118435639	-5.76057118435639	-5.76057118435639	-5.76057118435639	-5.76057118435639	-5.76057118435639	-5.76057118435639	-5.76057118435639	-5.76057118435639	-5.76057118435639
16774	ENSG00000228549	ENSG00000228549	16870945	16874092	1	RP11-108M9.3		lincRNA	-5.92461735079383	-5.92461735079383	-5.92461735079383	-1.12878490485672	-1.6931888263175	-2.87059100161757	-3.19462237103337	-3.5268783910946	-3.46590770055689	-5.59652501791895	-5.59652501791895	-2.07271999828822	-1.03863280882032	0.16148429803482	-0.400647823878066	-0.246408502778842	-5.92461735079383	-4.69267065870175	-5.92461735079383
8274	ENSG00000277234	ENSG00000277234	16873708	16873851	1	RNU1-5P	RNA, U1 small nuclear 5, pseudogene [Source:HGNC Symbol;Acc:HGNC:48304]	snRNA	-5.84007862338777	-5.84007862338777	-5.84007862338777	-5.84007862338777	-5.84007862338777	-5.68106374532502	-5.68106374532502	-5.68106374532502	-3.55044642796295	-5.68106374532502	-5.68106374532502	-5.68106374532502	-5.68106374532502	-4.58035579696929	-3.83976614209781	-4.42135146103312	-5.84007862338777	-5.84007862338777	-5.84007862338777
17042	ENSG00000238142	ENSG00000238142	16888538	16889649	1	RP11-108M9.4		lincRNA	-5.32391015410493	-5.32391015410493	-5.32391015410493	-5.32391015410493	-5.32391015410493	-2.96091923163751	0.0905714902991579	-2.1106868831963	-2.3376410109136	-6.19723221460785	-2.63819048726936	-0.893191994977382	-6.19723221460785	0.143024173301678	-1.07558793870084	-0.528147078559369	-1.46433608874567	-0.743147701912314	-1.67347309686103
18225	ENSG00000235241	ENSG00000235241	16889095	16889602	1	RP11-108M9.5		processed_pseudogene	-5.24416847861378	-5.24416847861378	-5.24416847861378	-5.24416847861378	-5.24416847861378	-2.66441276328616	0.0108298148080066	-2.19042855868745	-2.41738268640475	-6.276973890099	-4.39078252198056	-0.972933670468534	-6.276973890099	-0.538137959543245	-1.54334417772646	-2.30043814375558	-0.952526040539174	-1.03199737856299	-2.03391888535265
4750	ENSG00000207005	ENSG00000207005	16895980	16896143	1	RNU1-2	RNA, U1 small nuclear 2 [Source:HGNC Symbol;Acc:HGNC:10123]	snRNA	-2.46770413900817	-1.71896314883633	-1.20727992371988	-0.180928839156337	1.0472702997147	-3.99146387327732	-3.99146387327732	-1.92181724645296	2.86511898974778	-0.957545178531903	-3.99146387327732	-3.99146387327732	1.3694540810328	-1.59980738595727	-2.88542234173685	-1.76012225377796	-3.11865702623493	-2.65559075029	-3.54243115605313
18974	ENSG00000272426	ENSG00000272426	16904339	16904776	1	RP11-108M9.6		lincRNA	-2.01174880204013	-1.05359068871926	-1.6147562173074	-1.9721366668932	-2.19050588005937	0.0832936162772095	-5.34696263700855	0.266792235489471	2.19875596368703	0.117113587931166	-3.46077126889011	-5.34696263700855	-5.34696263700855	-1.25367471611207	-1.71435042135215	-1.89556682407862	-3.21849307674254	-3.49715673081932	-2.72711266860591
25332	ENSG00000117122	ENSG00000117122	16974502	16980835	1	MFAP2	microfibrillar-associated protein 2 [Source:HGNC Symbol;Acc:HGNC:7033]	protein_coding	-2.94378085937577	-4.21215244534297	-4.21215244534297	0.89518292143081	-2.90065177939414	-0.223849732703644	-7.30898992336981	-0.531221671231399	-2.49996731852199	0.00558787850528986	1.34489595446973	-0.20543784050587	1.93762837172645	2.11851974107891	1.21451924841418	-4.21215244534297	-0.0506657700992181	1.99412361473399	2.02234808199719
30808	ENSG00000226526	ENSG00000226526	16978926	17005091	1	RP1-37C10.3		antisense	-2.37863635426333	-1.3594488637485	-1.86593931184518	-0.71085448309166	-1.12518518636886	-0.316556931114088	0.28593414013135	-0.0733961619036823	-6.41228333069906	-1.70265645577237	0.553993779414009	-0.00262931581242154	0.0587332803041216	-0.565860805171406	-0.380537676346549	-0.710923030874728	-0.947372362769964	-0.169895004038819	-0.247530790227699
25646	ENSG00000159363	ENSG00000159363	16985958	17011928	1	ATP13A2	ATPase type 13A2 [Source:HGNC Symbol;Acc:HGNC:30213]	protein_coding	2.64145478066542	3.19435772246	2.82471982322781	3.73138336300733	3.31791059118722	3.28474122106868	4.06810485743172	3.40611209155835	2.87169525816844	2.34214299462227	4.96270133343136	3.86178474928362	4.11129843424065	4.14057914537472	4.31200048828286	4.01374047359097	3.62803554064319	3.92165712487265	4.02345973891985
57921	ENSG00000117118	ENSG00000117118	17018722	17054170	1	SDHB	succinate dehydrogenase complex, subunit B, iron sulfur (Ip) [Source:HGNC Symbol;Acc:HGNC:10681]	protein_coding	3.39137285325557	3.72424378687453	3.15528498443362	4.65778294933232	3.57427961003408	5.07232969042425	3.30390991634575	3.98815603751663	3.53575509694571	4.20806427311634	4.70741404892855	3.54823677480235	4.07400897996778	4.25454750426423	4.65800632910229	4.34770610427361	3.93336166463074	4.37276083858214	4.53273125003199
58479	ENSG00000117115	ENSG00000117115	17066761	17119435	1	PADI2	peptidyl arginine deiminase, type II [Source:HGNC Symbol;Acc:HGNC:18341]	protein_coding	6.07913786052566	4.71194248296494	4.56471738277149	2.08574020319034	-0.290378621807847	-0.349837964788408	1.81203481622754	3.820232510712	4.38969982340453	6.61828503463397	4.75373707754517	4.15672626197649	3.75610618109914	1.93857723991303	1.01724007895172	1.00288087241941	5.79511077013046	6.25042503060266	6.66045934395246
6124	ENSG00000281330	ENSG00000281330	17158197	17158284	1	Y_RNA	Y RNA [Source:RFAM;Acc:RF00019]	misc_RNA	-5.76057118435639	-5.76057118435639	-5.76057118435639	-5.76057118435639	-5.76057118435639	-5.76057118435639	-5.76057118435639	-5.76057118435639	-5.76057118435639	-5.76057118435639	-5.76057118435639	-5.76057118435639	-5.76057118435639	-5.76057118435639	-5.76057118435639	-5.76057118435639	-5.76057118435639	-5.76057118435639	-5.76057118435639
16203	ENSG00000204362	ENSG00000204362	17189783	17197617	1	RP11-380J14.1		lincRNA	-5.35195631082914	-5.35195631082914	-5.35195631082914	-5.35195631082914	-5.35195631082914	-6.16918605788365	-6.16918605788365	-4.09953943105929	-6.16918605788365	-3.96907196458232	-2.98494674599615	-6.16918605788365	-6.16918605788365	-4.09223348441066	-5.35195631082914	-5.35195631082914	-5.35195631082914	-5.35195631082914	-5.35195631082914
17089	ENSG00000142623	ENSG00000142623	17205126	17246005	1	PADI1	peptidyl arginine deiminase, type I [Source:HGNC Symbol;Acc:HGNC:18367]	protein_coding	-6.00870136385555	-3.82067640935748	-4.07423752666357	-2.63407340340482	-4.02174746879258	-5.51244100485723	-5.51244100485723	-2.62575882952323	-5.51244100485723	-5.51244100485723	-1.95339927751874	-5.51244100485723	-5.51244100485723	-3.29105469871884	-6.00870136385555	-3.88868436103979	-6.00870136385555	-6.00870136385555	-6.00870136385555
37212	ENSG00000142619	ENSG00000142619	17249098	17284233	1	PADI3	peptidyl arginine deiminase, type III [Source:HGNC Symbol;Acc:HGNC:18337]	protein_coding	-7.3453334811358	-7.3453334811358	-5.41086964394381	-1.31708644010081	-4.90013984784102	-1.4498748712756	-4.17580888757698	-4.17580888757698	-4.17580888757698	-4.17580888757698	-4.17580888757698	-4.17580888757698	-4.17580888757698	2.44438160062985	-5.34502099984585	1.67178130553338	-4.38964682617411	-6.11338678904372	-4.13508388787467
6035	ENSG00000266634	ENSG00000266634	17277889	17277975	1	MIR3972	microRNA 3972 [Source:HGNC Symbol;Acc:HGNC:41876]	miRNA	-5.78694911472089	-5.78694911472089	-5.78694911472089	-5.78694911472089	-5.78694911472089	-5.73419325399189	-5.73419325399189	-5.73419325399189	-5.73419325399189	-5.73419325399189	-3.05766378524013	-5.73419325399189	-5.73419325399189	-3.41302478206847	-5.78694911472089	-5.78694911472089	-5.78694911472089	-3.90033095982064	-5.78694911472089
37972	ENSG00000159339	ENSG00000159339	17308195	17364004	1	PADI4	peptidyl arginine deiminase, type IV [Source:HGNC Symbol;Acc:HGNC:18368]	protein_coding	-3.54951680053837	-5.48225464482388	-5.48225464482388	-4.25644725465561	-4.17075397887504	-4.10987615221145	-6.03888772388891	-6.03888772388891	-6.03888772388891	-3.83877363058758	-6.03888772388891	0.825562346256866	-6.03888772388891	-3.56043953882432	-5.48225464482388	-5.48225464482388	-2.88091288514513	-5.48225464482388	-5.48225464482388
11069	ENSG00000280226	ENSG00000280226	17329012	17331796	1	AC004824.2	Uncharacterized protein [Source:UniProtKB/TrEMBL;Acc:A0A096LPF6]	protein_coding	-5.87228727900459	-5.87228727900459	-5.87228727900459	-4.64647988883632	-5.87228727900459	-5.64885508970819	-5.64885508970819	-5.64885508970819	-5.64885508970819	-5.64885508970819	-5.64885508970819	-5.64885508970819	-5.64885508970819	-5.87228727900459	-5.87228727900459	-5.87228727900459	-5.87228727900459	-4.64034058691251	-5.87228727900459
52799	ENSG00000276747	ENSG00000276747	17372196	17401699	1	PADI6	peptidyl arginine deiminase, type VI [Source:HGNC Symbol;Acc:HGNC:20449]	protein_coding	-3.12621123211206	-4.38217639934516	-3.92197007867045	-4.63062652569418	-4.54493324991361	-3.73569688117289	-5.66470845285034	-5.66470845285034	-5.66470845285034	-5.66470845285034	-1.00539891983386	-5.66470845285034	-5.66470845285034	-4.59671108944397	-5.85643391586244	-5.85643391586244	-5.85643391586244	-4.62448722377037	-5.85643391586244
14464	ENSG00000227751	ENSG00000227751	17406760	17407382	1	RP1-20B21.4		antisense	3.25476213022017	3.43352722537845	3.23690121010104	3.31530088044437	2.59643702509992	2.18035735571222	3.26555243501629	3.36471205834781	3.09829566321815	2.36425541064359	3.37092231718767	2.95108186097508	3.14500698200939	3.02871136695057	2.74159901277963	2.59430819507828	2.95442914561683	2.75510360416759	2.73167331843968
14482	ENSG00000179051	ENSG00000179051	17406760	17439724	1	RCC2	regulator of chromosome condensation 2 [Source:HGNC Symbol;Acc:HGNC:30297]	protein_coding	6.23426883009402	6.50158800602597	6.21277902195706	6.21387528247499	5.66924583131331	5.80821192802956	6.00545988234316	6.10006749799533	5.70147772726685	5.80681530044001	6.24040600674729	5.99353550152246	6.41115062406065	5.97619452176402	6.03896002487069	5.80451712908526	5.71569298608919	5.73005460346687	5.99511990691594
5328	ENSG00000266727	ENSG00000266727	17413631	17413694	1	AC004824.1		miRNA	-0.784551848591541	-1.00199720309492	-1.25352400950761	-1.32675380014278	-1.2567703468726	-0.683130573370289	-0.44459350813398	0.473314404913367	-5.39855612263289	-0.6889292477062	0.579212715667582	1.42188669450378	-5.39855612263289	-0.799002699235547	-0.912727512368429	-2.11705528403274	-1.14938618938774	-1.80907045047548	-1.53076932545397
53202	ENSG00000074964	ENSG00000074964	17539835	17697874	1	ARHGEF10L	Rho guanine nucleotide exchange factor (GEF) 10-like [Source:HGNC Symbol;Acc:HGNC:25540]	protein_coding	4.03619096897999	4.70523823184472	4.61752707204447	4.34645449758209	3.97405929879796	4.84534033317234	4.50459779395055	4.6913227452592	4.22435645540284	3.93053344550215	5.00345637561974	3.34135185695426	2.92473462087139	4.06983968630102	4.31156958911532	3.98619372296327	3.72900920732878	4.1648087239276	4.07443773787193
58238	ENSG00000236648	ENSG00000236648	17717687	17749978	1	RP11-473A10.2		lincRNA	-5.76057118435639	-5.76057118435639	-5.76057118435639	-5.76057118435639	-5.76057118435639	-5.76057118435639	-5.76057118435639	-5.76057118435639	-5.76057118435639	-5.76057118435639	-5.76057118435639	-5.76057118435639	-5.76057118435639	-5.76057118435639	-5.76057118435639	-5.76057118435639	-5.76057118435639	-5.76057118435639	-5.76057118435639
2473	ENSG00000278471	ENSG00000278471	17747169	17747222	1	AL136529.1		miRNA	-5.76057118435639	-5.76057118435639	-5.76057118435639	-5.76057118435639	-5.76057118435639	-5.76057118435639	-5.76057118435639	-5.76057118435639	-5.76057118435639	-5.76057118435639	-5.76057118435639	-5.76057118435639	-5.76057118435639	-5.76057118435639	-5.76057118435639	-5.76057118435639	-5.76057118435639	-5.76057118435639	-5.76057118435639
58330	ENSG00000117148	ENSG00000117148	17755313	17827063	1	ACTL8	actin-like 8 [Source:HGNC Symbol;Acc:HGNC:24018]	protein_coding	-6.55046931441153	-6.55046931441153	-6.55046931441153	-2.70361193287191	-6.55046931441153	-1.05996812574413	-4.97067305430125	-4.97067305430125	-4.97067305430125	-4.97067305430125	-4.97067305430125	-4.97067305430125	1.50034355670193	-4.17654498175911	-2.84964501352421	-1.59056397640679	-1.83114687511602	-0.70119157455664	-0.347954868537566
58350	ENSG00000261781	ENSG00000261781	18065657	18074412	1	RP11-174G17.2		lincRNA	-5.5441606642903	-5.5441606642903	-5.5441606642903	-5.5441606642903	-5.5441606642903	-5.97698170442248	-5.97698170442248	-5.97698170442248	-5.97698170442248	-5.97698170442248	-5.97698170442248	-5.97698170442248	-2.51441338336506	-5.5441606642903	-5.5441606642903	-5.5441606642903	-5.5441606642903	-5.5441606642903	-5.5441606642903
19258	ENSG00000117154	ENSG00000117154	18107746	18378483	1	IGSF21	immunoglobin superfamily, member 21 [Source:HGNC Symbol;Acc:HGNC:28246]	protein_coding	1.15163635676645	2.60540430664647	1.94902995322303	-5.38118559344969	-6.60699298361796	0.0807635480726914	-1.12181552316106	6.44121803391807	5.87119121147467	5.33823003119612	-4.91414938509483	-4.91414938509483	-4.91414938509483	-4.23306865096554	5.09386323603419	1.34139653105435	1.53841405233422	2.57204808334504	2.53677103467644
19238	ENSG00000280222	ENSG00000280222	18109389	18115861	1	RP11-174G17.3		TEC	0.400296233013087	1.63811152161645	1.56846672946191	-4.53454093111558	-2.5475870360526	-2.43425280902693	-0.0177628859673773	4.42911603197555	5.20077738117015	4.79944105960559	-5.10041006947876	-1.56007666292573	-3.52403311653978	-2.61272582511603	3.54001561261598	2.6278212306861	0.438659125576568	0.125330479070762	1.82125138736084
19232	ENSG00000230035	ENSG00000230035	18166929	18179346	1	RP11-174G17		antisense	-3.10256566199491	-2.82506760438921	-1.1129690753081	-5.48846198096898	-5.48846198096898	-6.03268038774381	-6.03268038774381	1.8404080986844	1.0564991566193	1.84190261920058	-6.03268038774381	-6.03268038774381	-6.03268038774381	-3.56664687496942	-0.933474228954248	-3.36844497815322	-3.35785886664317	-3.1531755534347	-2.56168728251034
27521	ENSG00000225387	ENSG00000225387	18385829	18388514	1	RP11-422P22.1		lincRNA	-5.88768189353143	-4.41342437701415	-5.88768189353143	-5.88768189353143	-5.88768189353143	-5.63346047518135	-5.63346047518135	-5.63346047518135	-5.63346047518135	-5.63346047518135	-5.63346047518135	-5.63346047518135	-5.63346047518135	-5.88768189353143	-4.56550380819778	-5.88768189353143	-5.88768189353143	-5.88768189353143	-5.88768189353143
33188	ENSG00000179023	ENSG00000179023	18480982	18486126	1	KLHDC7A	kelch domain containing 7A [Source:HGNC Symbol;Acc:HGNC:26791]	protein_coding	2.11527420539636	2.67892674947877	2.21157983417506	-0.392066714350977	-0.249745332267029	3.94728161267151	6.04170692932511	0.369706451229011	-6.07889120768789	-0.397099152131785	3.40953229283354	3.85432762254384	3.95522263211738	3.59099699526094	4.13086514510941	5.48002185032056	0.42670929065982	-0.381680954903497	1.15407630485907
34239	ENSG00000235282	ENSG00000235282	18513118	18513383	1	DYNLL1P3	dynein, light chain, LC8-type 1 pseudogene 3 [Source:HGNC Symbol;Acc:HGNC:49654]	processed_pseudogene	-5.69726808960012	-5.69726808960012	-5.69726808960012	-5.69726808960012	-5.69726808960012	-3.89486270743521	-5.82387427911266	-5.82387427911266	-5.82387427911266	-5.82387427911266	-5.82387427911266	-5.82387427911266	-5.82387427911266	-4.43754526318164	-5.69726808960012	-5.69726808960012	-5.69726808960012	-5.69726808960012	-5.69726808960012
34338	ENSG00000225478	ENSG00000225478	18595414	18595636	1	RP1-8B22.2		processed_pseudogene	-5.9122515709194	-5.9122515709194	-5.9122515709194	-5.9122515709194	-5.9122515709194	-5.60889079779339	-5.60889079779339	-5.60889079779339	-5.60889079779339	-5.60889079779339	-5.60889079779339	-5.60889079779339	-5.60889079779339	-5.9122515709194	-5.9122515709194	-5.9122515709194	-5.9122515709194	-4.68030487882732	-3.80722975862537
51539	ENSG00000009709	ENSG00000009709	18631006	18748866	1	PAX7	paired box 7 [Source:HGNC Symbol;Acc:HGNC:8621]	protein_coding	-4.82897309827881	-3.90931972974793	-6.09734468424601	-4.87153729407774	-6.09734468424601	-3.49478611278932	1.54504086716305	-5.42379768446677	-5.42379768446677	-5.42379768446677	2.47283196181873	-5.42379768446677	-5.42379768446677	-6.09734468424601	-4.77516659891235	-6.09734468424601	2.21837765202334	1.84803103330188	2.13860192673119
18783	ENSG00000179002	ENSG00000179002	18839599	18859682	1	TAS1R2	taste receptor, type 1, member 2 [Source:HGNC Symbol;Acc:HGNC:14905]	protein_coding	-4.3117983031937	-4.10591237264362	-5.5801698891609	-5.5801698891609	-5.5801698891609	-5.94097247955188	-5.94097247955188	-5.94097247955188	-5.94097247955188	-5.94097247955188	-5.94097247955188	-0.0218474316992516	-5.94097247955188	-5.5801698891609	-5.5801698891609	-5.5801698891609	-4.15283054514876	-5.5801698891609	-5.5801698891609
19561	ENSG00000255275	ENSG00000255275	18849273	18921121	1	RP13-279N23.2	Uncharacterized protein [Source:UniProtKB/TrEMBL;Acc:H3BQV1]	protein_coding	4.33045806381287	3.98927965834877	3.60046758549282	2.48160967124571	1.08452026406119	3.92769549698356	2.76349250228432	4.41033764130368	2.52407101983554	3.17644575426866	4.53575055814926	3.09757899495159	1.74012560915701	2.03582985690156	2.32322210858762	2.64200420326638	4.62741482111343	4.27798032567733	4.59852260977606
17513	ENSG00000159423	ENSG00000159423	18871430	18902781	1	ALDH4A1	aldehyde dehydrogenase 4 family, member A1 [Source:HGNC Symbol;Acc:HGNC:406]	protein_coding	4.9157900342645	4.4983940812283	4.22384137231837	3.13012909253001	1.46585831288177	4.53283601019687	2.26709621995515	5.09568108032402	3.94509572103563	4.19052645922905	5.65457474804903	0.381105631715975	3.17165651576398	2.61293694964619	1.81186901739765	2.57302870562559	5.15975632985401	4.79481513370075	5.01661800167369
9504	ENSG00000265606	ENSG00000265606	18883202	18883275	1	MIR4695	microRNA 4695 [Source:HGNC Symbol;Acc:HGNC:41573]	miRNA	-5.76057118435639	-5.76057118435639	-5.76057118435639	-5.76057118435639	-5.76057118435639	-5.76057118435639	-5.76057118435639	-5.76057118435639	-5.76057118435639	-5.76057118435639	-5.76057118435639	-5.76057118435639	-5.76057118435639	-5.76057118435639	-5.76057118435639	-5.76057118435639	-5.76057118435639	-5.76057118435639	-5.76057118435639
6192	ENSG00000221662	ENSG00000221662	18897071	18897148	1	MIR1290	microRNA 1290 [Source:HGNC Symbol;Acc:HGNC:35283]	miRNA	-4.36073309139899	-2.96571030078642	-5.62910467736619	-5.62910467736619	-5.62910467736619	-3.96302611966914	-5.89203769134659	-5.89203769134659	-5.89203769134659	-2.85811899660118	-5.89203769134659	-5.89203769134659	-5.89203769134659	-5.62910467736619	-5.62910467736619	-5.62910467736619	-5.62910467736619	-5.62910467736619	-5.62910467736619
18791	ENSG00000169991	ENSG00000169991	18904281	18956686	1	IFFO2	intermediate filament family orphan 2 [Source:HGNC Symbol;Acc:HGNC:27006]	protein_coding	3.75495736061998	3.73531612913286	3.36169952088839	2.08941973487026	1.82222082135021	3.76668178085326	4.45938983707916	3.29830284144306	2.49397572226833	2.41765568800534	3.54339826419994	3.79345230978464	2.8328245723874	2.02292818469717	3.44253753866228	3.37712037527772	4.29913674240608	4.00916071042922	4.66831427869487
18934	ENSG00000272084	ENSG00000272084	19072110	19075511	1	RP5-1126H10.2		3prime_overlapping_ncrna	2.35530051050424	2.26778569587711	2.43654413266332	1.39586779786399	1.23529996417978	2.077423019376	3.23128769273782	2.24526536073665	0.371406398945506	1.58159073509976	2.30542146955092	0.130720728253321	1.86492196129777	1.61900806504415	1.45451607210957	1.49824927751773	1.45243009975128	1.47951168500371	1.79153807773201
19172	ENSG00000127481	ENSG00000127481	19074506	19210276	1	UBR4	ubiquitin protein ligase E3 component n-recognin 4 [Source:HGNC Symbol;Acc:HGNC:30313]	protein_coding	8.20218827698785	8.25121666384229	8.6030024013279	7.21804355954693	6.99692926133939	8.07369938937402	7.80778301554516	7.76417108296017	7.22119759160665	7.52920256897531	7.49661777760298	7.178266937305	7.62310421965666	7.55439948602987	7.47800354075587	7.5086163422408	7.14693170173242	6.97542060676255	7.51955671109482
46617	ENSG00000230424	ENSG00000230424	19210501	19240704	1	RP1-43E13.2		antisense	0.544997055509149	1.01286013359498	0.985562431718903	0.384584466991835	0.752733854713837	1.29241665742588	2.48162323806217	1.33386976243545	-0.0384046572306077	-1.96434076744357	1.20662571300341	1.66273721740103	0.92258492442706	0.691697974640534	1.66742554951346	1.1865026018651	0.212880412060048	0.694262247157164	1.35002239334612
46699	ENSG00000127463	ENSG00000127463	19215664	19251552	1	EMC1	ER membrane protein complex subunit 1 [Source:HGNC Symbol;Acc:HGNC:28957]	protein_coding	5.25062599784384	5.77272894311666	5.84519955547163	5.36191804402957	5.74677277603829	5.88090955809726	5.90733223207748	5.9062119310601	5.76760865352523	5.604980938348	5.82416522172106	5.46009105759261	5.66086718281276	5.51859485260263	6.22608061877974	6.2368572000006	5.39164209792754	5.69988165582861	6.21642757430833
50041	ENSG00000053372	ENSG00000053372	19251539	19260128	1	MRTO4	MRT4 homolog, ribosome maturation factor [Source:HGNC Symbol;Acc:HGNC:18477]	protein_coding	3.07249480235731	3.259987364285	3.00938541419778	4.14292547057145	3.01977575855829	4.18285466220308	4.17502085054446	3.77550340030442	2.23251263068014	2.84644475913182	4.48416643099077	2.52784059368932	3.99008512225953	3.82382833127518	3.94733277961744	3.88692321124949	3.24989559175966	3.53926452108361	3.84302587352466
48278	ENSG00000211454	ENSG00000211454	19265982	19274194	1	AKR7L	aldo-keto reductase family 7-like (gene/pseudogene) [Source:HGNC Symbol;Acc:HGNC:24056]	polymorphic_pseudogene	0.84561732809054	0.234775467652918	1.27524798070773	-0.31530984764713	0.419131466683895	1.95596194879832	0.283294953412035	0.410282076363025	-0.685260140143614	0.8909982677193	2.69286631114032	2.32493881452751	2.16090372906621	1.46964051209442	0.381378772093708	1.26974956775951	2.71114606869812	2.2702988434297	3.23505453665087
46547	ENSG00000162482	ENSG00000162482	19282558	19289250	1	AKR7A3	aldo-keto reductase family 7, member A3 (aflatoxin aldehyde reductase) [Source:HGNC Symbol;Acc:HGNC:390]	protein_coding	-0.338743706163016	-1.14401735817613	-0.75656884120568	-1.05512735009304	-0.492811486515133	3.04814601232167	1.53410366197734	0.324630633217918	-5.89551129093482	-0.431435065995105	4.2579862885193	3.28962980495936	3.3026896810395	0.754186398310346	-0.0105131083642524	0.0525777702370276	5.26615326282452	4.96563025418734	5.72581378697762
49104	ENSG00000270728	ENSG00000270728	19297080	19297903	1	RP4-657E11.10		processed_pseudogene	-0.950762874830115	-0.468351547368958	-0.570498438674843	-0.525328322216421	-1.843637515001	1.33712077209897	-1.15541770403497	0.454337506741193	-5.33651929367345	1.16935449382027	0.759711242013894	1.18730597940672	-3.52669924583566	0.242720564406499	-0.61435960987542	-1.14915701401467	-0.1208915259435	-0.719863700789941	-0.307228608703309
51612	ENSG00000053371	ENSG00000053371	19303965	19312146	1	AKR7A2	aldo-keto reductase family 7, member A2 [Source:HGNC Symbol;Acc:HGNC:389]	protein_coding	2.96361241780007	3.20050483668996	2.77911705921467	3.6374164558321	3.1882021535829	3.86099990535122	2.76645809757238	4.1725816021024	4.06808791071329	3.55295950944306	3.89079770427222	3.60431122101592	4.23730799244972	4.28579309037569	5.04758006125631	4.3843761003144	3.87159291829755	3.93896220442452	4.16391062372712
4094	ENSG00000200403	ENSG00000200403	19305076	19305182	1	RNU6-1099P	RNA, U6 small nuclear 1099, pseudogene [Source:HGNC Symbol;Acc:HGNC:48062]	snRNA	-1.61849723970569	-2.19139288900866	-2.38869591040509	-2.46025120772102	-1.76277481712017	-0.25238241561582	-4.96780796487842	-4.96780796487842	-2.01210527613301	-1.02476553202073	-0.86519320156158	-0.758102777392457	-0.409915755779794	-1.04161607365113	-2.1953860929966	-1.67316704952752	-2.14231293463383	-1.89346299364801	-1.6123040129401
58800	ENSG00000040487	ENSG00000040487	19312326	19329300	1	PQLC2	PQ loop repeat containing 2 [Source:HGNC Symbol;Acc:HGNC:26001]	protein_coding	2.71202126149049	3.19141950266118	3.19277192932777	1.73283199885553	2.57950842801192	2.06846061431077	1.69530332182087	3.04508784113661	3.09737186364334	2.27741596557144	2.89477757188918	2.84511174656724	2.172138549481	2.21634714375611	2.89208179625955	2.84278197912169	2.1270848432048	1.99255363734147	2.15214025729763
34252	ENSG00000077549	ENSG00000077549	19338776	19485539	1	CAPZB	capping protein (actin filament) muscle Z-line, beta [Source:HGNC Symbol;Acc:HGNC:1491]	protein_coding	5.80991576529437	5.37557777372563	5.08430311584153	6.09080159514821	5.19993304113228	5.55451981914276	5.78762538850265	5.10427482534803	5.96178400031324	5.98760907878695	5.51882946322587	5.93344747986601	5.97269118939158	5.77147533017976	6.29832959248384	5.94045287224182	5.62167845204483	5.64748324849035	6.1636234247109
4818	ENSG00000240490	ENSG00000240490	19424384	19424671	1	RN7SL277P	RNA, 7SL, cytoplasmic 277, pseudogene [Source:HGNC Symbol;Acc:HGNC:46293]	misc_RNA	-1.32151103116245	-2.75068592494902	-1.31936338896091	-1.23275868396396	-1.43104681684587	-4.65341991758823	1.54440100674621	-1.17060194560147	-1.32808198015821	-0.39452251698513	-2.72615258704235	-1.41224767154218	-0.284404639653978	-1.03712246574647	-0.809035039818913	-1.2703117565839	-1.25765324336428	-0.953464704799264	-0.951463540064768
1962	ENSG00000201609	ENSG00000201609	19510593	19510733	1	RNU4-28P	RNA, U4 small nuclear 28, pseudogene [Source:HGNC Symbol;Acc:HGNC:46964]	snRNA	-5.52212100061915	-5.52212100061915	-5.52212100061915	-5.52212100061915	-5.52212100061915	-4.07000979641618	-5.99902136809363	-5.99902136809363	-5.99902136809363	-5.99902136809363	-4.1128299999752	-5.99902136809363	-5.99902136809363	-5.52212100061915	-5.52212100061915	-5.52212100061915	-5.52212100061915	-5.52212100061915	-5.52212100061915
12868	ENSG00000235185	ENSG00000235185	19591802	19596832	1	RP5-1056L3.1		antisense	-6.08802080375778	-6.08802080375778	-6.08802080375778	-4.86221341358951	-4.77652013780894	-5.433121564955	-5.433121564955	-5.433121564955	-5.433121564955	-5.433121564955	-5.433121564955	-5.433121564955	-5.433121564955	-4.8282979773393	-4.08770832246782	-6.08802080375778	-6.08802080375778	-6.08802080375778	-4.68147254075279
39574	ENSG00000173436	ENSG00000173436	19596977	19629821	1	MINOS1	mitochondrial inner membrane organizing system 1 [Source:HGNC Symbol;Acc:HGNC:32068]	protein_coding	3.67123424609573	3.22920866234007	3.2053492336016	4.00477387270493	3.14103465690519	4.1425179978175	4.22553636932626	3.35596037461956	4.30137785587492	3.67241641275143	3.63471527242779	2.54611491323306	3.01477010785958	4.38207204676518	3.65224954117248	3.43693847716489	3.27922989677612	3.6184889237193	4.10785823563091
38737	ENSG00000270136	ENSG00000270136	19596979	19658056	1	MINOS1-NBL1	MINOS1-NBL1 readthrough [Source:HGNC Symbol;Acc:HGNC:48338]	protein_coding	3.23237324049518	2.75922551380469	2.53581002438441	4.37577765297612	4.00404204405914	4.56142503629209	5.59106179090106	2.50246342520648	3.21743177904606	3.8457328135466	3.42116312527559	3.75684983600564	3.69907742701559	5.32741590611401	5.97278777437181	4.41991710767473	2.62827951559319	3.18574323322361	3.62703518307565
35424	ENSG00000226396	ENSG00000226396	19608114	19608568	1	RP5-1056L3.3		processed_pseudogene	-1.16316550737533	-0.766054529083075	-0.344444575353975	-1.47173844684113	-1.61758365168013	0.986820197263421	1.35605058979844	0.52816610265371	-5.56257315699432	-1.31648556665128	-0.286369514433925	-3.3924410988127	0.371557687589195	-0.0962569264573653	-0.531897517961309	-0.537770753169961	-1.3348758297186	-1.74639811166767	-0.448316945124207
35649	ENSG00000158747	ENSG00000158747	19640554	19658456	1	NBL1	neuroblastoma 1, DAN family BMP antagonist [Source:HGNC Symbol;Acc:HGNC:7650]	protein_coding	3.00888996424166	1.91537560036281	1.75460948565345	4.53457745567971	4.78543113080917	3.97527926151809	4.95023321008645	1.76385127866336	2.62824501749716	3.25472674639176	2.7673154276902	3.02216254535151	3.08531388880713	6.2617296149511	7.24464189027444	5.41206362041369	-0.984653354915349	-0.224497765126987	1.2816324996641
19319	ENSG00000158748	ENSG00000158748	19665287	19679562	1	HTR6	5-hydroxytryptamine (serotonin) receptor 6, G protein-coupled [Source:HGNC Symbol;Acc:HGNC:5301]	protein_coding	-6.43946744358276	-3.77607306700299	-3.70725883405854	-3.77147266226975	-6.43946744358276	-0.366249375867422	-5.08167492513003	-5.08167492513003	-5.08167492513003	-5.08167492513003	-5.08167492513003	-5.08167492513003	-5.08167492513003	-6.43946744358276	-5.1172893582491	-5.02074028122811	-3.48378078862106	-2.22729634353196	-2.99240038048444
24660	ENSG00000162542	ENSG00000162542	19682213	19799945	1	TMCO4	transmembrane and coiled-coil domains 4 [Source:HGNC Symbol;Acc:HGNC:27393]	protein_coding	3.01950606374034	3.16696511657668	3.07269470378457	2.16092471377613	2.73589374608413	5.16476412185953	3.86396377444677	4.11255941997076	3.50766923766842	3.17315544437201	3.71892644192203	2.94253450165157	3.64222345512737	3.25152106314301	3.0302714981234	3.82676778922062	5.67815567005184	5.63553753619283	5.84473214520684
35522	ENSG00000178828	ENSG00000178828	19814029	19815278	1	RNF186	ring finger protein 186 [Source:HGNC Symbol;Acc:HGNC:25978]	protein_coding	-5.33806380919382	-5.33806380919382	-5.33806380919382	-5.33806380919382	-5.33806380919382	-2.94676557654862	-6.18307855951896	-6.18307855951896	-6.18307855951896	-6.18307855951896	-6.18307855951896	-2.65927353988823	-6.18307855951896	-5.33806380919382	-5.33806380919382	-5.33806380919382	-5.33806380919382	-5.33806380919382	-5.33806380919382
35530	ENSG00000235434	ENSG00000235434	19814367	19819502	1	RP11-91K11.2		antisense	-5.76057118435639	-5.76057118435639	-5.76057118435639	-5.76057118435639	-5.76057118435639	-5.76057118435639	-5.76057118435639	-5.76057118435639	-5.76057118435639	-5.76057118435639	-5.76057118435639	-5.76057118435639	-5.76057118435639	-5.76057118435639	-5.76057118435639	-5.76057118435639	-5.76057118435639	-5.76057118435639	-5.76057118435639
37711	ENSG00000169914	ENSG00000169914	19882513	19912945	1	OTUD3	OTU deubiquitinase 3 [Source:HGNC Symbol;Acc:HGNC:29038]	protein_coding	3.40770513184699	3.65658493715608	3.67824778245458	3.55704726466384	3.15379484831782	3.76127292289167	2.49519345907081	4.44973984406037	4.32749424913659	4.58878099104596	4.25040247177039	2.95077384392663	4.60413958183009	4.28016350595612	4.90749798057458	4.44229417993051	3.82249774120902	3.83919212400839	4.46819587901428
28373	ENSG00000188784	ENSG00000188784	19920009	19923617	1	PLA2G2E	phospholipase A2, group IIE [Source:HGNC Symbol;Acc:HGNC:13414]	protein_coding	-5.45511346715445	-5.45511346715445	-5.45511346715445	-5.45511346715445	-5.45511346715445	-6.06602890155833	-6.06602890155833	-6.06602890155833	-6.06602890155833	-6.06602890155833	-6.06602890155833	-0.146903853705706	-6.06602890155833	-5.45511346715445	-5.45511346715445	-4.0363863047998	-5.45511346715445	-5.45511346715445	-5.45511346715445
4346	ENSG00000242688	ENSG00000242688	19970969	19971269	1	RN7SL304P	RNA, 7SL, cytoplasmic 304, pseudogene [Source:HGNC Symbol;Acc:HGNC:46320]	misc_RNA	-4.83059713781331	-4.83059713781331	-4.83059713781331	-4.83059713781331	-4.83059713781331	-6.69054523089947	-3.43202721708846	-4.62089860407511	-3.73484254215406	-4.49043113759814	-6.69054523089947	-6.69054523089947	-2.29494190889231	-4.83059713781331	-4.83059713781331	-4.83059713781331	-4.83059713781331	-4.83059713781331	-4.83059713781331
29432	ENSG00000188257	ENSG00000188257	19975431	19980416	1	PLA2G2A	phospholipase A2, group IIA (platelets, synovial fluid) [Source:HGNC Symbol;Acc:HGNC:9031]	protein_coding	3.9665877871402	3.01955494496377	1.9707476730672	-3.15309750776826	-3.15309750776826	0.845000529876943	-8.36804486094452	-0.327904496797394	-0.796468937542925	-1.55490679336905	0.891989724871538	0.171379444960007	-2.69223708885454	-3.15309750776826	-3.15309750776826	-3.15309750776826	-3.15309750776826	-3.15309750776826	-3.15309750776826
52719	ENSG00000127472	ENSG00000127472	20028179	20091190	1	PLA2G5	phospholipase A2, group V [Source:HGNC Symbol;Acc:HGNC:9038]	protein_coding	-0.00749199568802816	-2.80493180388593	-2.34472548321123	-4.27918932040322	-4.27918932040322	-2.01300939507027	-7.24195304830957	-3.45626089484561	-2.12133230205947	-2.74555839686687	-2.92899284907654	-7.24195304830957	-0.8986955898337	-4.27918932040322	-4.27918932040322	-4.27918932040322	-4.27918932040322	-4.27918932040322	-4.27918932040322
14535	ENSG00000117215	ENSG00000117215	20111939	20119566	1	PLA2G2D	phospholipase A2, group IID [Source:HGNC Symbol;Acc:HGNC:9033]	protein_coding	-2.99807057176045	-2.99807057176045	-2.99807057176045	-2.99807057176045	-2.99807057176045	-5.79713778065095	-1.28490694464947	-5.63638962161833	-0.570793474973114	-2.48496879154743	-2.67436893173062	0.0163525089521972	-2.84726402486235	-1.73834774534198	-0.538298067799053	-2.99807057176045	-2.99807057176045	-2.99807057176045	-2.99807057176045
31945	ENSG00000158786	ENSG00000158786	20139326	20150386	1	PLA2G2F	phospholipase A2, group IIF [Source:HGNC Symbol;Acc:HGNC:30040]	protein_coding	-2.53022288079656	-2.98870320856478	-1.73075211555785	-4.46296072508207	-4.46296072508207	-1.72507315902277	-7.05818164363071	-1.26732484321607	-7.05818164363071	-2.34855476870402	-2.74522144439768	-0.428561501949094	-7.05818164363071	-4.46296072508207	-4.46296072508207	-4.46296072508207	-2.33235761075626	-4.46296072508207	-4.46296072508207
53885	ENSG00000227066	ENSG00000227066	20154338	20160568	1	RP3-340N1.2		lincRNA	-4.62918488351075	-4.62918488351075	-2.69472104631876	-4.62918488351075	-4.62918488351075	-3.65564450223169	-6.89195748520203	-4.82231085837767	-6.89195748520203	-2.39556283375933	-1.61575384264164	-0.672526327358049	-6.89195748520203	-4.62918488351075	-2.16941237954935	-4.62918488351075	-4.62918488351075	-4.62918488351075	-4.62918488351075
54597	ENSG00000187980	ENSG00000187980	20161253	20177424	1	PLA2G2C	phospholipase A2, group IIC [Source:HGNC Symbol;Acc:HGNC:9032]	protein_coding	-5.60020753850493	-5.60020753850493	-5.60020753850493	-4.37440014833666	-5.60020753850493	-0.926021897040335	-5.92093483020785	-5.92093483020785	-5.92093483020785	-5.92093483020785	-1.11534282724261	-5.92093483020785	-5.92093483020785	-3.67839243250537	-2.79249550049764	-4.18148037615028	-5.60020753850493	-5.60020753850493	-3.02657515658431
27482	ENSG00000225986	ENSG00000225986	20184242	20186486	1	UBXN10-AS1	UBXN10 antisense RNA 1 [Source:HGNC Symbol;Acc:HGNC:41141]	antisense	-5.73814611977974	-5.73814611977974	-5.73814611977974	-5.73814611977974	-5.73814611977974	-1.41453551869061	-5.78299624893304	-5.78299624893304	-5.78299624893304	-5.78299624893304	-1.47003604970001	-5.78299624893304	-5.78299624893304	-4.47842329336127	-3.73783363848979	-2.79441578492153	-3.136804360101	-4.50619942768766	-4.33159785677476
27483	ENSG00000162543	ENSG00000162543	20186085	20196048	1	UBXN10	UBX domain protein 10 [Source:HGNC Symbol;Acc:HGNC:26354]	protein_coding	-2.78152593190958	-0.300487343611563	-0.806977791708238	-4.04989751787678	-2.73839685192795	2.16474099300546	-1.75920040006744	-4.06613536738996	-0.455508341115279	-0.568686739891135	-0.197867960480726	0.250119286676474	0.692064435272952	0.656133001193757	1.65095081602857	2.51563475762585	0.36112395132375	-1.09678396003794	1.17207499166436
27488	ENSG00000228105	ENSG00000228105	20243095	20244655	1	RP3-340N1.6		lincRNA	-5.9420093646834	-5.9420093646834	-5.9420093646834	-5.9420093646834	-5.9420093646834	-5.57913300402938	-5.57913300402938	-5.57913300402938	-5.57913300402938	-5.57913300402938	-5.57913300402938	-5.57913300402938	-5.57913300402938	-5.9420093646834	-5.9420093646834	-5.9420093646834	-5.9420093646834	-4.05539120978315	-3.83698755238937
34708	ENSG00000158816	ENSG00000158816	20290919	20354894	1	VWA5B1	von Willebrand factor A domain containing 5B1 [Source:HGNC Symbol;Acc:HGNC:26538]	protein_coding	-1.63552882205324	-1.3372604715665	-2.70906336903676	-4.64352720622875	-4.64352720622875	-2.71995269302338	-4.47571251559845	-6.87761516248403	-0.298475020922992	-3.84369646773862	-4.20108569373227	-1.85498932946097	-6.87761516248403	-4.64352720622875	-4.64352720622875	-4.64352720622875	-4.64352720622875	-4.64352720622875	-4.64352720622875
34671	ENSG00000226664	ENSG00000226664	20294211	20323187	1	RP4-745E8.2		antisense	-5.76057118435639	-5.76057118435639	-5.76057118435639	-5.76057118435639	-5.76057118435639	-5.76057118435639	-5.76057118435639	-5.76057118435639	-5.76057118435639	-5.76057118435639	-5.76057118435639	-5.76057118435639	-5.76057118435639	-5.76057118435639	-5.76057118435639	-5.76057118435639	-5.76057118435639	-5.76057118435639	-5.76057118435639
44113	ENSG00000236963	ENSG00000236963	20360579	20431234	1	LINC01141	long intergenic non-protein coding RNA 1141 [Source:HGNC Symbol;Acc:HGNC:49455]	lincRNA	-5.42372042644728	-5.42372042644728	-5.42372042644728	-5.42372042644728	-5.42372042644728	-4.16841037058805	-6.09742194226551	-6.09742194226551	-6.09742194226551	-2.53848450217836	-4.21123057414707	-6.09742194226551	-6.09742194226551	-5.42372042644728	-4.10154234111362	-5.42372042644728	-5.42372042644728	-5.42372042644728	-4.01717216344229
44092	ENSG00000226487	ENSG00000226487	20412304	20413253	1	RP4-749H3.2		lincRNA	-5.76057118435639	-5.76057118435639	-5.76057118435639	-5.76057118435639	-5.76057118435639	-5.76057118435639	-5.76057118435639	-5.76057118435639	-5.76057118435639	-5.76057118435639	-5.76057118435639	-5.76057118435639	-5.76057118435639	-5.76057118435639	-5.76057118435639	-5.76057118435639	-5.76057118435639	-5.76057118435639	-5.76057118435639
47856	ENSG00000162545	ENSG00000162545	20482391	20486220	1	CAMK2N1	calcium/calmodulin-dependent protein kinase II inhibitor 1 [Source:HGNC Symbol;Acc:HGNC:24190]	protein_coding	4.79911758694864	5.58483812692542	5.53014376519556	4.50680118071938	4.36659167369007	5.91850475949489	4.68802713545283	4.36202488004691	5.32388660427264	5.39183765786315	5.82127177368885	4.60894890168081	5.05210968910997	4.22467326248924	5.71606251479027	6.07156238688101	5.13257703705391	4.93038033964337	5.74134280287695
37342	ENSG00000090432	ENSG00000090432	20499448	20508161	1	MUL1	mitochondrial E3 ubiquitin protein ligase 1 [Source:HGNC Symbol;Acc:HGNC:25762]	protein_coding	3.31904133937966	3.98805598255758	3.960105770993	2.64182439249233	3.38909743463537	2.99302662478514	3.67449977065598	3.91796984837004	4.53065547613029	3.45704608414909	3.22803441918404	3.03537086721798	3.11232990470108	3.02517202507074	3.78281337660768	3.56137419777206	3.21340500148265	3.78202576941164	3.76686757798851
44326	ENSG00000215520	ENSG00000215520	20525989	20526751	1	RPS4XP4	ribosomal protein S4X pseudogene 4 [Source:HGNC Symbol;Acc:HGNC:36545]	processed_pseudogene	-5.39754129396017	-5.39754129396017	-5.39754129396017	-5.39754129396017	-5.39754129396017	-4.19458950307516	-6.12360107475262	-4.05395444792826	-6.12360107475262	-6.12360107475262	-6.12360107475262	-6.12360107475262	-4.31378102691482	-5.39754129396017	-5.39754129396017	-5.39754129396017	-5.39754129396017	-5.39754129396017	-5.39754129396017
55103	ENSG00000183114	ENSG00000183114	20552439	20555010	1	FAM43B	family with sequence similarity 43, member B [Source:HGNC Symbol;Acc:HGNC:31791]	protein_coding	-4.74493868440186	-4.74493868440186	-4.74493868440186	-4.74493868440186	-4.74493868440186	-2.61854121485027	-6.77620368431092	-2.04378755597738	-6.77620368431092	-2.83316125145322	-2.46324348507789	-6.77620368431092	-6.77620368431092	-4.74493868440186	-4.74493868440186	-4.74493868440186	-4.74493868440186	-3.51299199230978	-4.74493868440186
55648	ENSG00000158825	ENSG00000158825	20588948	20618908	1	CDA	cytidine deaminase [Source:HGNC Symbol;Acc:HGNC:1712]	protein_coding	-3.27700897039685	-4.54538055636405	-4.54538055636405	-4.54538055636405	-4.54538055636405	-0.821985767684435	-6.97576181234873	-3.57065232890269	-6.97576181234873	-3.03271937949103	-0.57327840311312	-6.97576181234873	-1.23090923838571	-4.54538055636405	-4.54538055636405	-3.12665339400941	-2.41477744203824	-0.829538311613998	-4.54538055636405
14007	ENSG00000158828	ENSG00000158828	20633455	20651511	1	PINK1	PTEN induced putative kinase 1 [Source:HGNC Symbol;Acc:HGNC:14581]	protein_coding	4.40601589117735	4.9123992637523	4.71348776718065	3.20932350153834	3.83846017426446	4.24821880435138	3.88424286375663	4.40932818720518	4.36611178982807	4.41356822304804	4.61016071442512	3.57825215526778	4.28552155280524	3.33158886585437	4.44349854876135	4.94103148259585	4.3907568011679	4.01322079083864	4.26889781256401
9999	ENSG00000273695	ENSG00000273695	20633679	20633788	1	MIR6084	microRNA 6084 [Source:HGNC Symbol;Acc:HGNC:50235]	miRNA	-6.19306864406576	-4.00504368956768	-6.19306864406576	-6.19306864406576	-4.88156797811693	-5.32807372464702	-5.32807372464702	-5.32807372464702	-5.32807372464702	-5.32807372464702	-5.32807372464702	-5.32807372464702	-5.32807372464702	-4.93334581764729	-6.19306864406576	-4.77434148171112	-6.19306864406576	-4.96112195197368	-4.08804683177173
14098	ENSG00000117242	ENSG00000117242	20642657	20652193	1	PINK1-AS	PINK1 antisense RNA [Source:HGNC Symbol;Acc:HGNC:38872]	antisense	4.38809728697299	4.87247904044227	4.58609514318815	4.27637388714912	4.39674749340113	4.3601817747975	3.98439675547723	4.82274098644038	4.90604551567402	4.99541491178711	4.79145832310289	4.0293071528811	4.89561172702618	4.00800852239048	5.06629580766831	5.07084569808313	4.50918915097526	4.60159787866722	4.80386116844326
14170	ENSG00000244038	ENSG00000244038	20651767	20661544	1	DDOST	dolichyl-diphosphooligosaccharide--protein glycosyltransferase subunit (non-catalytic) [Source:HGNC Symbol;Acc:HGNC:2728]	protein_coding	4.80336036579281	5.30642044606141	5.17882849385372	5.84102784326182	5.82863040096192	5.41246909921879	5.44705438407377	6.11367987116987	5.49087898373398	5.73759893227513	5.84206052556491	5.15559982392075	5.54411843626994	5.30830592414084	6.45330141509119	6.02375066729347	5.16586173295146	5.72205218612982	5.89071810177387
42547	ENSG00000117245	ENSG00000117245	20664014	20718017	1	KIF17	kinesin family member 17 [Source:HGNC Symbol;Acc:HGNC:19167]	protein_coding	-2.39840024347083	-4.78429656244489	-4.78429656244489	-2.45758977136046	-2.33910292915011	-0.972613750123257	-6.73684580626789	-1.32501626260368	-6.73684580626789	-2.24045115482519	-1.93125380330265	-4.56671374808627	-2.17895359716926	-1.78926678647647	-3.46211847711124	-2.66427955962913	-4.78429656244489	-2.44901013491061	-4.78429656244489
45468	ENSG00000235432	ENSG00000235432	20692734	20694013	1	RP5-930J4.5		unprocessed_pseudogene	-5.84792641644728	-5.84792641644728	-5.84792641644728	-5.84792641644728	-5.84792641644728	-5.6732159522655	-5.6732159522655	-5.6732159522655	-5.6732159522655	-5.6732159522655	-5.6732159522655	-5.6732159522655	-5.6732159522655	-3.92611131044773	-5.84792641644728	-5.84792641644728	-5.84792641644728	-5.84792641644728	-5.84792641644728
165	ENSG00000189410	ENSG00000189410	20719732	20732837	1	SH2D5	SH2 domain containing 5 [Source:HGNC Symbol;Acc:HGNC:28819]	protein_coding	-4.30111076181679	-2.14590589599964	-2.6145011156161	-2.03180554129127	-1.52268807121986	-3.35828219093303	-5.28729376261049	-5.28729376261049	-5.28729376261049	-0.391930329676789	-1.43101486038716	-5.28729376261049	-5.28729376261049	-4.97412577968382	-3.7740761021409	-4.81512144374765	-6.2338486061023	-6.2338486061023	-4.82730034309731
20666	ENSG00000233069	ENSG00000233069	20732880	20733952	1	RP5-930J4.2		antisense	-6.02751280575939	-6.02751280575939	-6.02751280575939	-4.80170541559112	-6.02751280575939	-5.49362956295339	-5.49362956295339	-5.49362956295339	-5.49362956295339	-5.49362956295339	-3.60743819483496	-5.49362956295339	-5.49362956295339	-4.10569769975983	-4.70533472042573	-3.43763284823705	-6.02751280575939	-6.02751280575939	-4.6209645427544
21476	ENSG00000127483	ENSG00000127483	20742661	20787323	1	HP1BP3	heterochromatin protein 1, binding protein 3 [Source:HGNC Symbol;Acc:HGNC:24973]	protein_coding	6.6879622457673	6.78282621270292	6.59158585491624	6.61768332163153	6.3618217934571	6.82426331734199	6.33738773924883	7.05942192216695	6.50041252241257	6.31490476828358	6.58202258580566	6.31850043719807	6.41164008116018	6.82854135822785	6.68798465399002	6.47381436719689	6.00123295534613	6.35707157090064	6.5887365545879
14416	ENSG00000075151	ENSG00000075151	20806292	21176888	1	EIF4G3	eukaryotic translation initiation factor 4 gamma, 3 [Source:HGNC Symbol;Acc:HGNC:3298]	protein_coding	6.37334435979197	6.89788137341696	6.93316508275543	6.03630304472171	6.69398118291977	6.78054616508209	5.95552547415794	6.27688433533502	6.12982028709895	6.56247674375497	6.33670991882706	6.34738120549018	6.81111653454215	6.24006564973144	6.5914177801971	6.52992002090786	5.62996971237317	5.92316943051445	6.55141577606664
11014	ENSG00000251914	ENSG00000251914	20841241	20841302	1	RNU7-200P	RNA, U7 small nuclear 200 pseudogene [Source:HGNC Symbol;Acc:HGNC:45734]	snRNA	-4.16592566064432	-4.70812338989663	-4.1639397348705	-5.67034095422644	-4.10371292455494	-4.62499402431807	-4.62499402431807	-4.62499402431807	-4.62499402431807	-4.62499402431807	-4.62499402431807	-4.62499402431807	-4.62499402431807	-4.17850167925799	-4.43637584043331	-3.66848785988541	-6.89614834439471	-4.56086191686043	-4.3225159624741
8433	ENSG00000221808	ENSG00000221808	20988314	20988432	1	MIR1256	microRNA 1256 [Source:HGNC Symbol;Acc:HGNC:35321]	miRNA	-5.5952627362399	-5.5952627362399	-5.5952627362399	-5.5952627362399	-3.60830884117692	-3.99686806079543	-5.92587963247288	-5.92587963247288	0.17385663031875	-5.92587963247288	-5.92587963247288	-5.92587963247288	-5.92587963247288	-4.33553990982143	-4.27308465090625	-5.5952627362399	-4.16792339222775	-5.5952627362399	-4.18871447323492
27010	ENSG00000233072	ENSG00000233072	21003550	21003934	1	RPS15AP6	ribosomal protein S15a pseudogene 6 [Source:HGNC Symbol;Acc:HGNC:35657]	processed_pseudogene	-0.492947902749885	0.522363739506115	-0.565817592411429	-1.4414942255534	-0.661215672488986	-1.23787782845225	-6.23279076161977	-3.34610858628577	1.28659860650576	-0.275859050333311	-1.91983056238674	0.54226007740877	1.14567790918677	-1.25806226949429	-1.15867576746482	-2.34462127223481	-1.42877754173375	-2.6113286062081	-2.36157690863438
27102	ENSG00000236073	ENSG00000236073	21073639	21073753	1	RP11-487E1.2		processed_pseudogene	-3.37779042098019	-2.86920908521791	-2.99927176899693	-3.06883866648098	-2.38719073500679	-2.17658909292827	-4.90252310922965	-4.90252310922965	-4.90252310922965	-4.90252310922965	-2.22599364047789	-4.90252310922965	0.0550120374799807	-3.90097259434641	-3.81090722147584	-2.47009562468237	-4.48801614515732	-6.61861925948313	-3.69184456102449
27105	ENSG00000235112	ENSG00000235112	21161475	21162081	1	HSPE1P27	heat shock 10kDa protein 1 pseudogene 27 [Source:HGNC Symbol;Acc:HGNC:49346]	processed_pseudogene	-1.98745190459791	-1.68349406634853	-2.49607213357663	-2.56028596178784	-3.91678007715201	-0.685974782872451	0.0719724044596867	-1.74535819975716	-6.29286162561194	-1.23296944992818	-3.61633215686017	-3.29262868886957	-0.419105813197279	-2.00069614604681	-1.70433838399378	-1.07975710830009	-3.09767762877503	-2.0435207562253	-1.09815601307203
23263	ENSG00000117298	ENSG00000117298	21217247	21345504	1	ECE1	endothelin converting enzyme 1 [Source:HGNC Symbol;Acc:HGNC:3146]	protein_coding	5.80078608202387	6.57918255866862	6.65552136231217	5.02100113880091	5.43390635718576	5.13409049658803	5.50264613165979	6.64913363623888	5.92858644422473	5.61909699887007	6.24524975710703	5.23336656579018	5.64217193147753	5.18097049860325	6.26083451332567	5.86123834956256	5.18236897658862	5.34040807064894	5.87100228996945
22876	ENSG00000236936	ENSG00000236936	21266082	21267251	1	RP3-329E20.2		antisense	0.117456535966875	0.00183418004249014	-1.99228543102192	-0.552121307763175	-0.854647082305247	-1.55915036621061	-7.59439310049887	0.11199582403506	0.0762128023092188	0.870460420675151	-0.901323503164721	1.31426517664797	-0.131531062937192	-0.69916467115988	-1.46697676425251	-1.80673226539815	-0.971062613252218	-2.04013111331366	-0.479682205115593
25200	ENSG00000231105	ENSG00000231105	21293290	21299774	1	RP5-1071N3.1		antisense	1.1064591686414	1.23041917791763	-0.629487156423399	-0.417902822693026	-0.055437213872318	-1.44666017378028	-0.246797750836306	0.354492454457059	0.287810070375158	0.992926409658994	-0.0366299876966338	-1.05589451990123	1.30752288755212	0.398575856339976	0.496673126849029	-3.36169576594761	0.799790909296143	0.0226110574722025	0.625551573434723
18268	ENSG00000236216	ENSG00000236216	21397987	21398362	1	PPP1R11P1	protein phosphatase 1, regulatory (inhibitor) subunit 11 pseudogene 1 [Source:HGNC Symbol;Acc:HGNC:16326]	processed_pseudogene	-5.75238566699153	-5.75238566699153	-5.75238566699153	-5.75238566699153	-5.75238566699153	-5.76875670172126	-5.76875670172126	-5.76875670172126	-3.63813938435919	-5.76875670172126	-5.76875670172126	-5.76875670172126	-5.76875670172126	-5.75238566699153	-4.43020758165787	-5.75238566699153	-4.32504632297938	-5.75238566699153	-5.75238566699153
18277	ENSG00000228823	ENSG00000228823	21411460	21413293	1	RP11-293F5.8		unprocessed_pseudogene	-4.60711298077036	-5.87548456673756	-5.87548456673756	-5.87548456673756	-5.87548456673756	-5.64565780197522	-5.64565780197522	-5.64565780197522	-5.64565780197522	-5.64565780197522	-5.64565780197522	-5.64565780197522	-5.64565780197522	-4.61576174031909	-5.87548456673756	-5.87548456673756	-5.87548456673756	-5.87548456673756	-5.87548456673756
36406	ENSG00000236009	ENSG00000236009	21415898	21417492	1	RP11-293F5.1		lincRNA	-5.81656876126967	-5.81656876126967	-5.81656876126967	-5.81656876126967	-5.81656876126967	-5.70457360744311	-5.70457360744311	-5.70457360744311	-5.70457360744311	-5.70457360744311	-5.70457360744311	-5.70457360744311	-5.70457360744311	-5.81656876126967	-5.81656876126967	-5.81656876126967	-5.81656876126967	-4.58462206917759	-5.81656876126967
36701	ENSG00000227001	ENSG00000227001	21424625	21427967	1	NBPF2P	neuroblastoma breakpoint family, member 2, pseudogene [Source:HGNC Symbol;Acc:HGNC:31987]	unprocessed_pseudogene	-1.33360997030355	-1.30999507660772	-2.02419578966825	-2.82422353946706	-2.91340356087976	-0.337213294974039	-2.09297311754911	0.401422512120325	-1.53917307568928	-0.551833331576995	-1.81834629568293	-4.49487576443469	-2.6850557165969	-0.670812516851618	-0.777927945302169	-0.804509463164964	-1.905663735291	-2.15217885913262	-1.32079565935878
36710	ENSG00000187952	ENSG00000187952	21428303	21429536	1	HS6ST1P1	heparan sulfate 6-O-sulfotransferase 1 pseudogene 1 [Source:HGNC Symbol;Acc:HGNC:31835]	processed_pseudogene	-4.5955785209376	-4.34029141072503	-4.59385252803112	-5.30250897505484	-5.21681569927427	-4.99282600348968	-4.99282600348968	-4.99282600348968	-4.99282600348968	-4.99282600348968	-1.43378427615119	-4.99282600348968	-4.99282600348968	-6.52831636522311	-3.72060432721582	-4.40829936240735	-4.3977132508973	-2.9687392402271	-3.95468398330249
36715	ENSG00000186543	ENSG00000186543	21434318	21437558	1	CROCCP5	ciliary rootlet coiled-coil, rootletin pseudogene 5 [Source:HGNC Symbol;Acc:HGNC:43865]	unprocessed_pseudogene	-5.3281511090937	-5.3281511090937	-5.3281511090937	-5.3281511090937	-5.3281511090937	-4.26397968794163	-0.886839398988051	-6.19299125961909	-6.19299125961909	-6.19299125961909	-6.19299125961909	-4.02285920143747	-6.19299125961909	-5.3281511090937	-3.32783862780374	-3.90942394673905	-5.3281511090937	-5.3281511090937	-5.3281511090937
46201	ENSG00000142794	ENSG00000142794	21440128	21485005	1	NBPF3	neuroblastoma breakpoint family, member 3 [Source:HGNC Symbol;Acc:HGNC:25076]	protein_coding	3.40840803169395	3.73716487090923	3.75337457004743	3.08963201418266	3.16034002506913	3.70686221966432	2.60653592854432	3.84039783184894	2.04944431184539	4.41887736110431	3.62203476164236	3.78619158657621	3.87831104445268	3.65981461119067	3.49912324776596	3.55882036357486	3.53003833718569	3.36393138149077	3.61375323469763
48018	ENSG00000176378	ENSG00000176378	21459756	21460082	1	PFN1P10	profilin 1 pseudogene 10 [Source:HGNC Symbol;Acc:HGNC:42985]	processed_pseudogene	-4.82701231352746	-3.43198952291489	-2.85246417332612	-4.86957650932639	-2.58771983689343	-2.69982445291674	-5.42575846921812	-5.42575846921812	-5.42575846921812	-5.42575846921812	-1.5694795669948	0.493366578634503	-1.66767624182011	-2.66757912786256	-2.57144154038759	-2.63058861255075	-3.13969724453297	-4.86343720740258	-2.88513430623353
19363	ENSG00000162551	ENSG00000162551	21509372	21578412	1	ALPL	alkaline phosphatase, liver/bone/kidney [Source:HGNC Symbol;Acc:HGNC:438]	protein_coding	2.06449118151369	2.35201139229109	2.77505537568439	-3.5473431960312	-3.5473431960312	0.718877348070659	0.636984755886725	0.565162819010069	-5.84318185531952	-0.392272339428016	1.50919802106028	1.77214105161123	0.400327821484964	-0.829696530894476	-3.5473431960312	-0.957463238508861	2.75126226747238	1.5132270100902	0.10309386121271
58877	ENSG00000233431	ENSG00000233431	21586472	21591187	1	RP11-63N8.3		antisense	-5.76057118435639	-5.76057118435639	-5.76057118435639	-5.76057118435639	-5.76057118435639	-5.76057118435639	-5.76057118435639	-5.76057118435639	-5.76057118435639	-5.76057118435639	-5.76057118435639	-5.76057118435639	-5.76057118435639	-5.76057118435639	-5.76057118435639	-5.76057118435639	-5.76057118435639	-5.76057118435639	-5.76057118435639
1711	ENSG00000221781	ENSG00000221781	21592411	21592548	1	AL359815.1		miRNA	-5.82758288965263	-4.35332537313535	-5.82758288965263	-5.82758288965263	-5.82758288965263	-5.69355947906015	-5.69355947906015	-5.69355947906015	-5.69355947906015	-5.69355947906015	-5.69355947906015	-5.69355947906015	-5.69355947906015	-5.82758288965263	-5.82758288965263	-5.82758288965263	-5.82758288965263	-5.82758288965263	-5.82758288965263
17238	ENSG00000076864	ENSG00000076864	21596215	21669363	1	RAP1GAP	RAP1 GTPase activating protein [Source:HGNC Symbol;Acc:HGNC:9858]	protein_coding	4.74225737352566	4.39078341704456	4.35805604273722	2.89965946220967	3.61614639682196	2.47850633540378	2.50327365441796	3.63889562219585	1.77259868175107	3.13719356715574	3.59311265227403	0.969283164624604	2.70985477598461	1.02613407492479	0.944551806640344	0.847258306069595	2.13641977979889	1.73030349249009	1.91216772172272
30965	ENSG00000090686	ENSG00000090686	21678298	21783606	1	USP48	ubiquitin specific peptidase 48 [Source:HGNC Symbol;Acc:HGNC:18533]	protein_coding	5.69416276614407	5.63574759351697	5.82639425120945	5.60235287464978	5.08739956039218	6.19163298419836	4.76404095277715	5.54941056407555	5.83779555191218	5.94365459907223	5.37813758702314	5.65332184689774	5.30611078458171	5.3970035883792	5.60277871309761	5.65803370562989	5.43957459984336	5.54048593595363	5.87421060817368
1523	ENSG00000281866	ENSG00000281866	21741140	21741195	1	U7	U7 small nuclear RNA [Source:RFAM;Acc:RF00066]	snRNA	-6.55092029134533	-5.07666277482804	-3.81871168182111	-4.2242135002609	-4.10572665805054	-3.04121050569	-4.97022207736746	-4.97022207736746	-4.97022207736746	-4.97022207736746	-4.97022207736746	-4.97022207736746	-4.97022207736746	-5.29119746492685	-3.22861722703104	-4.43090328852957	-6.55092029134533	-3.59780673350648	-5.14437202834034
30815	ENSG00000231978	ENSG00000231978	21768269	21768575	1	RP11-132G19.3		processed_pseudogene	-2.33078940157686	-2.07550229136429	-4.26352724586237	-4.26352724586237	-2.95202657991353	-4.02130213988008	-1.80311117928575	-3.47192296938645	-1.76808419306342	-5.05750102954909	-2.76111156390966	-2.39937709622253	-5.44779507501262	-3.00380441944389	-2.94134916052871	-4.26352724586237	-2.13292413153656	-4.26352724586237	-4.26352724586237
35381	ENSG00000187942	ENSG00000187942	21812265	21825221	1	LDLRAD2	low density lipoprotein receptor class A domain containing 2 [Source:HGNC Symbol;Acc:HGNC:32071]	protein_coding	2.37625766352248	0.738237786864383	1.15346610602843	-0.0673794441462472	0.0609297985078299	1.43633351550213	1.66738624648912	1.49944432593087	2.59381635871845	2.10187851355403	2.37930288766424	1.4740021587977	1.84717559217721	2.66695316276407	3.14910974994178	2.35213496723478	2.47834054574867	2.73311383176602	2.98292778016423
35510	ENSG00000142798	ENSG00000142798	21822245	21937297	1	HSPG2	heparan sulfate proteoglycan 2 [Source:HGNC Symbol;Acc:HGNC:5273]	protein_coding	4.29052717297063	3.98982523045904	4.04994861219693	2.92313897947349	3.03468407491389	4.4810237962047	4.07566694516589	4.34169092892932	4.45683496708053	4.52341211545763	5.1546586647537	4.06352396202142	4.14414205955344	5.27766321385827	6.11026591881412	4.97654573964378	4.3688433383849	4.45846286819591	4.97640582994319
39275	ENSG00000232037	ENSG00000232037	21908098	21908580	1	RP11-26H16.1		processed_pseudogene	-3.81805543026966	-5.08642701623686	-5.08642701623686	-3.86061962606859	-5.08642701623686	-3.19840236950559	-6.43471535247592	-4.36506872565157	-3.47901266373051	-1.72508847754923	-6.43471535247592	-2.52757629234603	-6.43471535247592	-3.1646119102373	-3.7642489309032	-5.08642701623686	-5.08642701623686	-3.85448032414478	-3.67987875323187
13915	ENSG00000219073	ENSG00000219073	21977021	21998642	1	CELA3B	chymotrypsin-like elastase family, member 3B [Source:HGNC Symbol;Acc:HGNC:15945]	protein_coding	-5.36054755701341	-5.36054755701341	-5.36054755701341	-5.36054755701341	-5.36054755701341	-6.16059481169937	-6.16059481169937	-4.09094818487502	-4.02997749433731	-3.96048071839805	-6.16059481169937	-6.16059481169937	-6.16059481169937	-5.36054755701341	-5.36054755701341	-5.36054755701341	-5.36054755701341	-5.36054755701341	-5.36054755701341
5490	ENSG00000273610	ENSG00000273610	21987481	21987777	1	RN7SL386P	RNA, 7SL, cytoplasmic 386, pseudogene [Source:HGNC Symbol;Acc:HGNC:46402]	misc_RNA	-5.76057118435639	-5.76057118435639	-5.76057118435639	-5.76057118435639	-5.76057118435639	-5.76057118435639	-5.76057118435639	-5.76057118435639	-5.76057118435639	-5.76057118435639	-5.76057118435639	-5.76057118435639	-5.76057118435639	-5.76057118435639	-5.76057118435639	-5.76057118435639	-5.76057118435639	-5.76057118435639	-5.76057118435639
1732	ENSG00000201919	ENSG00000201919	21987816	21987919	1	RNU6-1022P	RNA, U6 small nuclear 1022, pseudogene [Source:HGNC Symbol;Acc:HGNC:47985]	snRNA	-5.52569104514402	-5.52569104514402	-5.52569104514402	-5.52569104514402	-5.52569104514402	-5.99545132356877	-5.99545132356877	-5.99545132356877	-5.99545132356877	-5.99545132356877	-5.99545132356877	-5.99545132356877	-2.23736909617075	-5.52569104514402	-5.52569104514402	-5.52569104514402	-5.52569104514402	-5.52569104514402	-5.52569104514402
18599	ENSG00000142789	ENSG00000142789	22001656	22012539	1	CELA3A	chymotrypsin-like elastase family, member 3A [Source:HGNC Symbol;Acc:HGNC:15944]	protein_coding	-5.88144782236113	-5.88144782236113	-5.88144782236113	-5.88144782236113	-5.88144782236113	-5.63969454635165	-5.63969454635165	-5.63969454635165	-5.63969454635165	-5.63969454635165	-5.63969454635165	-5.63969454635165	-5.63969454635165	-5.88144782236113	-5.88144782236113	-5.88144782236113	-4.45410847834898	-4.64950113026905	-5.88144782236113
8953	ENSG00000278124	ENSG00000278124	22010650	22010946	1	RN7SL186P	RNA, 7SL, cytoplasmic 186, pseudogene [Source:HGNC Symbol;Acc:HGNC:46202]	misc_RNA	-5.76057118435639	-5.76057118435639	-5.76057118435639	-5.76057118435639	-5.76057118435639	-5.76057118435639	-5.76057118435639	-5.76057118435639	-5.76057118435639	-5.76057118435639	-5.76057118435639	-5.76057118435639	-5.76057118435639	-5.76057118435639	-5.76057118435639	-5.76057118435639	-5.76057118435639	-5.76057118435639	-5.76057118435639
4227	ENSG00000201273	ENSG00000201273	22010985	22011088	1	RNU6-776P	RNA, U6 small nuclear 776, pseudogene [Source:HGNC Symbol;Acc:HGNC:47739]	snRNA	-5.76057118435639	-5.76057118435639	-5.76057118435639	-5.76057118435639	-5.76057118435639	-5.76057118435639	-5.76057118435639	-5.76057118435639	-5.76057118435639	-5.76057118435639	-5.76057118435639	-5.76057118435639	-5.76057118435639	-5.76057118435639	-5.76057118435639	-5.76057118435639	-5.76057118435639	-5.76057118435639	-5.76057118435639
53798	ENSG00000228397	ENSG00000228397	22023994	22024968	1	RP1-224A6.3		lincRNA	-5.69702361384826	-5.69702361384826	-5.69702361384826	-5.69702361384826	-5.69702361384826	-5.82411875486452	-5.82411875486452	-5.82411875486452	-5.82411875486452	-1.11449187993783	-3.14758928611276	-5.82411875486452	-5.82411875486452	-5.69702361384826	-3.6967111325583	-3.5770066110325	-4.26968426983611	-5.69702361384826	-2.48677402058713
53896	ENSG00000218510	ENSG00000218510	22025188	22031223	1	LINC00339	long intergenic non-protein coding RNA 339 [Source:HGNC Symbol;Acc:HGNC:25011]	lincRNA	1.86459980111684	2.0073057778248	1.45424187575711	1.91549326282771	1.7341095318832	0.959480700183225	2.51921962711496	2.55259197664108	1.77841131417268	2.1381518776744	1.8332292372389	2.05428994850135	2.26082045760493	1.73580237592976	2.6952696593105	1.89701344108963	2.24966498887086	2.2227214825561	2.35604611913932
14441	ENSG00000070831	ENSG00000070831	22052627	22092946	1	CDC42	cell division cycle 42 [Source:HGNC Symbol;Acc:HGNC:1736]	protein_coding	6.42966117406336	6.26222762348457	5.80910333515398	6.74075638754548	5.87446669854553	6.36630411574084	6.38219318725657	7.09705503890904	6.90379112360412	6.6531608596499	5.90384460344781	6.23229634305929	6.30216207650291	6.47474391612401	6.71229814196315	7.05021314601634	6.43060920767922	6.70999831073463	6.78703216242414
14434	ENSG00000230068	ENSG00000230068	22059197	22064199	1	CDC42-IT1	CDC42 intronic transcript 1 [Source:HGNC Symbol;Acc:HGNC:41317]	sense_intronic	-0.564895662827297	-0.245712872889567	-0.562688099062128	-1.02137439700825	-1.21966252989016	-1.67714718543096	0.804794066533271	-1.08879406619201	0.3989610220124	-1.58625209392574	-2.29731221728064	0.607328295345959	-1.83628062951175	-0.825738178790763	-0.597650752863202	-0.448713684865781	-1.25003587130992	-1.54256660561585	-0.898677706495113
14652	ENSG00000271428	ENSG00000271428	22068340	22068827	1	RP1-224A6.8		processed_pseudogene	-0.759272231514525	-0.599140751393848	-0.139242169579652	-2.30432315374952	-1.49588299022702	0.463894977478351	-0.111085716561499	0.604188030416693	-0.552054597053904	-0.00348252143600059	-0.192882661619189	-6.0415855268409	-1.8288684389112	-0.698435887629251	-0.751235480204713	-0.599389487565044	-0.10284761023758	-2.09525001845207	-0.99006034442229
51231	ENSG00000271840	ENSG00000271840	22100613	22101360	1	RP1-224A6.9		lincRNA	-0.338404283339184	-0.563304517278155	0.529486413368637	-1.76648674657208	-1.44269925215775	0.70246886271329	-5.451307181951	1.93487948770321	-5.451307181951	-1.89236974186386	1.24176241538315	-0.0247824072795337	-0.0049929059209175	-1.02223404474336	-1.04706356454065	-0.593749105227649	-2.38877755067896	-2.68552836334196	-0.981505883593079
52909	ENSG00000162552	ENSG00000162552	22117305	22143969	1	WNT4	wingless-type MMTV integration site family, member 4 [Source:HGNC Symbol;Acc:HGNC:12783]	protein_coding	1.55570598127614	2.62952669990734	2.31648198549303	0.475604577415028	2.64753754983264	1.11797922664211	1.86449295015904	0.867017371622763	0.0831084295576621	0.0602420187981865	3.40625865140758	2.23020884600864	3.48521651727915	1.88870499959001	2.42197991122942	1.91702398689074	0.378365853939816	1.30005129388578	0.50148767631836
945	ENSG00000266564	ENSG00000266564	22266239	22266300	1	MIR4418	microRNA 4418 [Source:HGNC Symbol;Acc:HGNC:41789]	miRNA	-5.76057118435639	-5.76057118435639	-5.76057118435639	-5.76057118435639	-5.76057118435639	-5.76057118435639	-5.76057118435639	-5.76057118435639	-5.76057118435639	-5.76057118435639	-5.76057118435639	-5.76057118435639	-5.76057118435639	-5.76057118435639	-5.76057118435639	-5.76057118435639	-5.76057118435639	-5.76057118435639	-5.76057118435639
57915	ENSG00000234397	ENSG00000234397	22322840	22323331	1	RP11-415K20.1		processed_pseudogene	-3.95053272992878	-5.88327057421428	-5.88327057421428	-5.88327057421428	-5.88327057421428	-3.70886022282105	-5.6378717944985	-5.6378717944985	-5.6378717944985	-5.6378717944985	-5.6378717944985	-5.6378717944985	-5.6378717944985	-5.88327057421428	-3.88295809292433	-4.46454341185964	-5.88327057421428	-5.88327057421428	-5.88327057421428
149	ENSG00000279625	ENSG00000279625	22364630	22366482	1	RP11-415K20.2		TEC	-5.42293771037965	-5.42293771037965	-5.42293771037965	-5.42293771037965	-5.42293771037965	-6.09820465833314	-3.69630201144756	-6.09820465833314	-6.09820465833314	-6.09820465833314	-6.09820465833314	-3.09797172159077	-6.09820465833314	-5.42293771037965	-5.42293771037965	-5.42293771037965	-5.42293771037965	-5.42293771037965	-5.42293771037965
28523	ENSG00000184677	ENSG00000184677	22451851	22531157	1	ZBTB40	zinc finger and BTB domain containing 40 [Source:HGNC Symbol;Acc:HGNC:29045]	protein_coding	5.60442809230591	5.69565495115676	5.52480290815102	6.13795199622098	5.908288220701	6.42077619271984	5.84493991197402	6.37467121836538	6.29999444004064	6.32889913544454	5.19953588951337	5.35127524067204	5.38399431187287	7.34026074030229	5.99886393496628	6.22487798479206	5.36953631721356	5.33687209878144	5.76408147373744
28958	ENSG00000237200	ENSG00000237200	22517474	22519708	1	ZBTB40-IT1	ZBTB40 intronic transcript 1 [Source:HGNC Symbol;Acc:HGNC:41493]	sense_intronic	-0.722865773562327	-1.09590532400955	0.0421074895268193	-0.188782809229645	-0.377544594567705	0.854859910301587	-5.46024219766211	-5.46024219766211	1.59268312295688	1.68146764713085	-0.800932664645632	1.06358307541807	1.4319219697186	0.889985371882787	-0.738565863682846	-0.885239763775028	-1.25189531591787	-2.07565399640283	-0.603878755122125
46500	ENSG00000070886	ENSG00000070886	22563564	22603594	1	EPHA8	EPH receptor A8 [Source:HGNC Symbol;Acc:HGNC:3391]	protein_coding	-2.45439064535197	-2.99658837460428	-3.25014949191037	-1.63483273610021	-3.87311266315352	0.65620991575058	-0.511125992631211	-6.33652903961042	-6.33652903961042	-6.33652903961042	-0.629583273245314	0.483913777526248	-3.748690968016	0.327105001080865	-2.09678286983014	-2.59473337158002	-3.75727398509021	-5.18461332910236	-3.77806506609737
3312	ENSG00000276835	ENSG00000276835	22633308	22633416	1	AL158086.1		miRNA	-5.49519070995995	-5.49519070995995	-5.49519070995995	-5.49519070995995	-5.49519070995995	-6.02595165875283	-6.02595165875283	-6.02595165875283	-6.02595165875283	-1.77986406840979	-6.02595165875283	-6.02595165875283	-6.02595165875283	-5.49519070995995	-5.49519070995995	-5.49519070995995	-5.49519070995995	-5.49519070995995	-5.49519070995995
55453	ENSG00000173372	ENSG00000173372	22636506	22639608	1	C1QA	complement component 1, q subcomponent, A chain [Source:HGNC Symbol;Acc:HGNC:1241]	protein_coding	-1.05395377586744	-1.05395377586744	-1.05395377586744	-1.05395377586744	-1.05395377586744	-1.46706045736067	-1.31008272093166	0.332251687365858	-2.06245226345025	-1.44842485709284	-0.84934474782309	0.567532585925493	-1.16224786095081	-1.05395377586744	-1.05395377586744	0.364773386487206	-1.05395377586744	-1.05395377586744	-1.05395377586744
56877	ENSG00000159189	ENSG00000159189	22643630	22648110	1	C1QC	complement component 1, q subcomponent, C chain [Source:HGNC Symbol;Acc:HGNC:1245]	protein_coding	-0.573650287122203	-0.573650287122203	-0.573650287122203	-0.573650287122203	-0.573650287122203	-0.940875898695439	-1.35447553631027	0.746848641947163	-1.44069785518228	-0.428028827845567	-0.0830449820539831	0.00806064021888986	-1.0969884790561	-0.573650287122203	-0.573650287122203	-0.573650287122203	-0.573650287122203	-0.573650287122203	-0.573650287122203
57491	ENSG00000173369	ENSG00000173369	22652762	22661538	1	C1QB	complement component 1, q subcomponent, B chain [Source:HGNC Symbol;Acc:HGNC:1242]	protein_coding	-0.601054208671409	-0.601054208671409	-0.601054208671409	-0.601054208671409	-0.601054208671409	-0.870792022612168	-1.24160347117565	0.811359099779366	-1.38017214082528	-0.969287161573354	-0.0473182470331652	0.383958693190586	-1.49457841912161	-0.601054208671409	-0.601054208671409	-0.601054208671409	-0.601054208671409	-0.601054208671409	-0.601054208671409
26231	ENSG00000133216	ENSG00000133216	22710839	22921500	1	EPHB2	EPH receptor B2 [Source:HGNC Symbol;Acc:HGNC:3393]	protein_coding	1.75573740122677	2.45534106422996	2.18672007290284	2.14790334852464	3.22774512990562	-0.737305947619899	0.574430956433379	1.98126486119277	1.35014376843837	1.8817280555156	1.89906226091266	1.14391197088358	0.944637337283116	-0.722940872519223	0.75419755691512	1.33667930922942	-0.655676871979954	1.13107183721528	-1.18970223897106
4446	ENSG00000265422	ENSG00000265422	22719517	22719598	1	MIR4684	microRNA 4684 [Source:HGNC Symbol;Acc:HGNC:41695]	miRNA	-5.76057118435639	-5.76057118435639	-5.76057118435639	-5.76057118435639	-5.76057118435639	-5.76057118435639	-5.76057118435639	-5.76057118435639	-5.76057118435639	-5.76057118435639	-5.76057118435639	-5.76057118435639	-5.76057118435639	-5.76057118435639	-5.76057118435639	-5.76057118435639	-5.76057118435639	-5.76057118435639	-5.76057118435639
863	ENSG00000216157	ENSG00000216157	22748817	22748911	1	AL611946.1		miRNA	-5.82505878264524	-5.82505878264524	-5.82505878264524	-5.82505878264524	-5.82505878264524	-5.69608358606754	-5.69608358606754	-5.69608358606754	-5.69608358606754	-5.69608358606754	-5.69608358606754	-5.69608358606754	-5.69608358606754	-5.82505878264524	-5.82505878264524	-4.40633162029059	-5.82505878264524	-5.82505878264524	-5.82505878264524
26099	ENSG00000225952	ENSG00000225952	22835713	22836849	1	RP11-69E9.1		antisense	-5.44159835175828	-5.44159835175828	-5.44159835175828	-5.44159835175828	-5.44159835175828	-6.0795440169545	-6.0795440169545	-4.00989739013015	-6.0795440169545	-3.04562532220908	-6.0795440169545	-6.0795440169545	-6.0795440169545	-5.44159835175828	-5.44159835175828	-5.44159835175828	-5.44159835175828	-5.44159835175828	-5.44159835175828
9764	ENSG00000264014	ENSG00000264014	22863159	22863226	1	MIR4253	microRNA 4253 [Source:HGNC Symbol;Acc:HGNC:38231]	miRNA	-4.54729807615835	-5.81566966212555	-5.81566966212555	-4.58986227195728	-4.50416899617671	-5.70547270658723	-5.70547270658723	-5.70547270658723	-5.70547270658723	-5.70547270658723	-3.8192813384688	-5.70547270658723	-5.70547270658723	-5.81566966212555	-5.81566966212555	-5.81566966212555	-5.81566966212555	-5.81566966212555	-5.81566966212555
30359	ENSG00000215906	ENSG00000215906	22953043	22965338	1	LACTBL1	lactamase, beta-like 1 [Source:HGNC Symbol;Acc:HGNC:35445]	protein_coding	-5.76057118435639	-5.76057118435639	-5.76057118435639	-5.76057118435639	-5.76057118435639	-5.76057118435639	-5.76057118435639	-5.76057118435639	-5.76057118435639	-5.76057118435639	-5.76057118435639	-5.76057118435639	-5.76057118435639	-5.76057118435639	-5.76057118435639	-5.76057118435639	-5.76057118435639	-5.76057118435639	-5.76057118435639
30445	ENSG00000227868	ENSG00000227868	23010834	23015850	1	C1orf234	chromosome 1 open reading frame 234 [Source:HGNC Symbol;Acc:HGNC:44651]	protein_coding	-4.40268605266757	-4.147398942455	-6.33542389695308	-6.33542389695308	-6.33542389695308	-5.1857184717597	-5.1857184717597	-5.1857184717597	-5.1857184717597	-5.1857184717597	-1.62667674442122	-5.1857184717597	-5.1857184717597	-3.61777723181636	-3.87565139299168	-4.21540689413732	-4.20482078262727	-4.44880574205283	-4.23040208465905
13637	ENSG00000004487	ENSG00000004487	23019448	23083689	1	KDM1A	lysine (K)-specific demethylase 1A [Source:HGNC Symbol;Acc:HGNC:29079]	protein_coding	5.60845393302598	5.74635730894315	5.50090325812996	5.90532709372416	5.26602245155142	6.26722700805831	5.97167330262414	5.41230978841624	5.45784973828979	5.42178237333159	5.51347703326251	5.76882592838732	5.82389027042006	5.82894714930771	6.10881777685905	5.89378288313838	5.28743816633644	5.66343021644319	5.94144349637678
15508	ENSG00000240553	ENSG00000240553	23020147	23088058	1	RP1-184J9.2		antisense	0.937951228878222	1.15242933697331	1.28149738116656	0.25454979061521	0.651926746180091	0.816943273325257	1.99198194166232	-1.23867038214544	0.556144949106165	1.24227466408222	0.384659550096856	0.658533631202641	0.760251433351588	0.829761617854501	0.781272471813328	0.825005677221495	-0.115842547492175	-0.377337702779698	0.89044970800637
3611	ENSG00000263793	ENSG00000263793	23044305	23044372	1	MIR3115	microRNA 3115 [Source:HGNC Symbol;Acc:HGNC:38371]	miRNA	-4.27502509806284	-3.54436856576858	-4.27329910515636	-4.98195555218008	-6.20776294234835	-3.38436785468698	-5.31337942636444	-5.31337942636444	-5.31337942636444	-5.31337942636444	-3.427188058246	-5.31337942636444	0.560376386050222	-3.21273316637992	-4.20745046105839	-2.74296765540444	-4.07715982802254	-4.32114478744809	-3.28098824388971
4315	ENSG00000266802	ENSG00000266802	23057858	23057934	1	MIR4419A	microRNA 4419a [Source:HGNC Symbol;Acc:HGNC:41828]	miRNA	-3.30931694380066	-2.57866041150641	-1.62270729759998	-4.0162473979179	-2.4496193682464	-3.04277459765628	-0.972935719995577	-2.19254224921506	-6.27908758062661	-1.56946070569992	-3.09484826873911	-0.445936026045704	-6.27908758062661	-2.24702501211775	-2.15422432881396	-3.82332762573152	-5.24205478808617	-3.35543663318592	-2.03180519482504
15452	ENSG00000169641	ENSG00000169641	23084023	23177808	1	LUZP1	leucine zipper protein 1 [Source:HGNC Symbol;Acc:HGNC:14985]	protein_coding	5.11691964859834	5.23776311085266	5.16018795259521	4.52196185805015	4.69075448708595	5.18088284810177	4.99231007423301	4.7936100672693	4.90232743971703	5.10846474202284	4.84569276310401	5.01563278394824	4.83305695088314	5.11551149186914	5.19188986850974	5.11715196784156	4.44633558491647	4.7724935086504	5.17799981628944
15495	ENSG00000229010	ENSG00000229010	23140325	23141142	1	RP5-979D14.1		processed_pseudogene	-2.65012582191843	-1.73047245338755	0.246141085543637	-2.69269001771736	-3.91849740788563	-2.74071828372895	-7.60264496082715	-1.98889008832913	-0.704597654101626	-1.27903260595943	-1.9721681162593	-0.782202143690481	-1.92683718873718	-2.65877458146715	-0.394555048778561	-1.79848040506987	-3.91849740788563	-2.68655071579355	-3.91849740788563
8419	ENSG00000206935	ENSG00000206935	23162704	23162810	1	RNU6-514P	RNA, U6 small nuclear 514, pseudogene [Source:HGNC Symbol;Acc:HGNC:47477]	snRNA	-3.07050962786498	-3.64794408978816	-1.58880445168634	-4.4325244256952	-3.51890304652815	-1.29909897378774	-5.20980390234486	-1.80469441889882	-1.7324964275418	-5.20980390234486	-2.02556459045736	-5.20980390234486	-5.20980390234486	-3.5936918012312	-2.78739610726086	-4.19132146355216	-4.18073535204211	-3.97605203883364	-3.10108887310679
1598	ENSG00000252578	ENSG00000252578	23163953	23164053	1	RNU6-135P	RNA, U6 small nuclear 135, pseudogene [Source:HGNC Symbol;Acc:HGNC:47098]	snRNA	-4.08316463621255	-4.28103600068853	-3.7368523456624	-5.24325356501834	-4.02386732189183	-0.4997327849559	-5.05208141352617	-2.16539923819218	-5.05208141352617	-5.05208141352617	-5.05208141352617	-5.05208141352617	-5.05208141352617	-4.09513662253419	-4.00928845122521	-3.87918099766428	-3.86771919550787	-4.58244280028636	-3.54228625672798
20139	ENSG00000179546	ENSG00000179546	23191895	23194729	1	HTR1D	5-hydroxytryptamine (serotonin) receptor 1D, G protein-coupled [Source:HGNC Symbol;Acc:HGNC:5289]	protein_coding	-1.17088029744356	-1.78003419481564	-1.16869709912572	-1.91106724135554	-1.57863686687667	-6.43484143923488	-6.43484143923488	1.22667886452868	2.30243994164406	0.813053668938736	-0.520162760606109	-0.0251874243482422	-1.07392348492476	-0.937857461228164	-1.99847047020569	-3.66757376712325	-0.675279460277369	0.621218663582315	0.315450094167849
20181	ENSG00000215381	ENSG00000215381	23244765	23245224	1	RP5-1057J7.1		processed_pseudogene	-5.50425293481607	-4.02999541829878	-5.50425293481607	-5.50425293481607	-5.50425293481607	-6.01688943389672	-6.01688943389672	-6.01688943389672	-6.01688943389672	-6.01688943389672	-6.01688943389672	-6.01688943389672	-0.843610156511674	-5.50425293481607	-5.50425293481607	-5.50425293481607	-5.50425293481607	-5.50425293481607	-5.50425293481607
25588	ENSG00000261326	ENSG00000261326	23281309	23286752	1	LINC01355	long intergenic non-protein coding RNA 1355 [Source:HGNC Symbol;Acc:HGNC:50584]	lincRNA	4.69592904254436	5.02406360458312	5.05164983563981	2.51522175760067	4.02349137761491	4.37930794175614	3.32632502711777	3.78943472598282	5.1713046053524	4.04591022431651	3.6893422637052	4.33952326644449	4.69740754899126	4.44085937090293	4.29622066108474	3.94100870197424	4.23154757108253	3.50160483466477	4.25641719734949
38757	ENSG00000125944	ENSG00000125944	23303771	23344336	1	HNRNPR	heterogeneous nuclear ribonucleoprotein R [Source:HGNC Symbol;Acc:HGNC:5047]	protein_coding	6.86499027798491	6.96115042803192	6.85505495699609	7.11252927428783	6.58363995334247	7.5471314200087	5.66955269565865	7.49593851198212	6.81678467988252	6.97085331021727	6.57995624874707	6.68862430418038	7.11705892873288	7.02462177059609	6.78325677510774	6.86048673669656	6.74788702767987	6.69214215863682	6.98235327732792
59197	ENSG00000125945	ENSG00000125945	23359448	23369442	1	ZNF436	zinc finger protein 436 [Source:HGNC Symbol;Acc:HGNC:20814]	protein_coding	5.080191014373	4.81151024388141	4.44591749919014	3.90314537803711	4.29765872371282	5.97414704214438	4.1828378034041	4.48271180159565	4.8528412717114	4.71031377051048	4.48696751958057	4.25563364060108	4.82433073763144	3.72013508137835	3.63936929441408	3.92695433363088	5.96759201193993	6.01282312893962	6.12815572287392
59203	ENSG00000249087	ENSG00000249087	23368997	23371839	1	ZNF436-AS1	ZNF436 antisense RNA 1 [Source:HGNC Symbol;Acc:HGNC:25122]	antisense	2.07955601529185	1.93103132937927	1.80674651683299	0.685864019469331	1.65377927389431	2.11502389298345	2.15313767889682	1.71243425040173	1.0037948747978	2.25322177275436	1.98804203955128	0.607434022855908	1.89670700700873	1.18195027125625	1.74976857477138	1.35587987803979	2.32880576826804	1.65690683343278	2.44818038583288
5513	ENSG00000201405	ENSG00000201405	23370254	23370346	1	Y_RNA	Y RNA [Source:RFAM;Acc:RF00019]	misc_RNA	-1.81179057006558	-1.75807755087254	-2.07733595314167	-4.57401481812982	-1.82569292419852	-1.15760858135312	-0.887211920271761	-1.28262135644628	-5.06831350991024	-1.12527107705254	0.103835843670858	-5.06831350991024	-5.06831350991024	-2.69255723651495	-2.75200455791522	-2.30430522400179	-2.16118642072794	-3.06852203538273	-1.86101193817663
59185	ENSG00000271420	ENSG00000271420	23378380	23379029	1	RP5-1057J7.7		lincRNA	-1.61337657946822	-3.14711744712645	-1.88916635411952	-4.62137496364373	-4.62137496364373	-0.927655440290026	-1.59361554443802	0.37166053828297	-0.872924970578994	-0.452126003466768	-1.19282163870394	-6.89976740506905	-0.798335629847424	-1.19357019201163	-1.29907189932945	-1.39371447913443	1.28870019213584	0.886788261040944	0.600597545897412
26254	ENSG00000204219	ENSG00000204219	23381061	23424740	1	TCEA3	transcription elongation factor A (SII), 3 [Source:HGNC Symbol;Acc:HGNC:11615]	protein_coding	3.88285242794288	3.65000175996981	3.51739177056868	2.30860157914213	0.314256096927353	6.02140119197238	4.99172348027239	6.71272328494595	5.66031457370153	5.85210053498207	3.80860526875329	2.94871515151157	2.60649255626849	5.37815921229823	5.92137516829598	5.47847921539759	7.32708846446411	7.57621263691391	7.72343622638989
59161	ENSG00000232482	ENSG00000232482	23410832	23412146	1	RP4-654C18.1		processed_pseudogene	-1.91331932506821	-4.29921564404227	-1.56700703451805	-4.29921564404227	-4.29921564404227	-0.471028136856665	-7.22192672467051	-0.211666783136257	-1.05280321419167	0.156387321648216	-1.59144988010265	-3.01222153718455	-2.04864744728547	-0.695621504966161	-1.49150360603498	-2.17919864122651	0.42010679525324	-1.11445565716672	0.190280853407324
42467	ENSG00000088280	ENSG00000088280	23428563	23484568	1	ASAP3	ArfGAP with SH3 domain, ankyrin repeat and PH domain 3 [Source:HGNC Symbol;Acc:HGNC:14987]	protein_coding	3.72027655345102	2.60839343066544	2.48655701217766	2.89589816478559	3.66112136187163	4.43845727439528	4.24108635997612	4.98514672539518	4.04723399319549	5.01081397326451	3.94339895813552	4.03551727159119	3.77328120368319	5.00443485992577	5.12937310101517	5.69863557480731	5.57018296180261	5.21745685965712	5.41070678934086
46916	ENSG00000007968	ENSG00000007968	23506430	23531220	1	E2F2	E2F transcription factor 2 [Source:HGNC Symbol;Acc:HGNC:3114]	protein_coding	2.5623489509288	3.52264086611123	3.27339566617148	2.95953838503186	1.98354760290275	2.48584710082498	1.6229833314131	3.81869027557865	2.16960357717495	2.57894259156473	3.84540745378433	3.08616794799629	3.01157942598374	2.95716772482473	3.09345683063645	2.63421361463335	2.34866794937813	3.07578147852562	2.69067077429665
4527	ENSG00000280791	ENSG00000280791	23538035	23538313	1	Metazoa_SRP	Metazoan signal recognition particle RNA [Source:RFAM;Acc:RF00017]	misc_RNA	-5.76057118435639	-5.76057118435639	-5.76057118435639	-5.76057118435639	-5.76057118435639	-5.76057118435639	-5.76057118435639	-5.76057118435639	-5.76057118435639	-5.76057118435639	-5.76057118435639	-5.76057118435639	-5.76057118435639	-5.76057118435639	-5.76057118435639	-5.76057118435639	-5.76057118435639	-5.76057118435639	-5.76057118435639
47145	ENSG00000235052	ENSG00000235052	23549139	23550915	1	RP1-150O5.3		lincRNA	-5.04619570325674	-3.2948046674053	-3.85881455665495	-5.10842360569412	-4.98398296716736	-1.8157124100282	-3.74472398170565	-3.74472398170565	-3.74472398170565	-3.74472398170565	-3.74472398170565	-1.57459192352403	-3.74472398170565	-2.66923538604984	-0.288164047209551	-1.69023303163202	-2.65581551802004	-2.77537035823479	-3.18460146638121
47789	ENSG00000117318	ENSG00000117318	23557918	23559794	1	ID3	inhibitor of DNA binding 3, dominant negative helix-loop-helix protein [Source:HGNC Symbol;Acc:HGNC:5362]	protein_coding	-0.572744190950656	1.2807020932812	1.26367489258676	2.33496367242954	2.9657309853606	1.82144404348335	2.89613599701513	0.817497302338986	2.6710795617471	1.2112396770895	2.58992197386137	2.25596767667344	2.39554749898349	2.06589651872742	4.9046041636566	4.63123041099033	1.23418445151047	1.76427026996927	1.03338311282796
24111	ENSG00000197880	ENSG00000197880	23581495	23640568	1	MDS2	myelodysplastic syndrome 2 translocation associated [Source:HGNC Symbol;Acc:HGNC:29633]	protein_coding	-4.47160496695787	-4.47160496695787	-4.47160496695787	-3.2457975767896	-3.16010430100903	-3.81322441878458	0.450068333215475	-7.04953740175492	-4.91892008439285	-7.04953740175492	-3.86529808986742	-0.899527821000873	-5.23971735391712	-4.47160496695787	-4.47160496695787	-2.35158796414211	-4.47160496695787	-4.47160496695787	-4.47160496695787
24123	ENSG00000229239	ENSG00000229239	23670294	23680259	1	RP11-223J15.2		unprocessed_pseudogene	-5.40356840618336	-5.40356840618336	-5.40356840618336	-5.40356840618336	-5.40356840618336	-6.11757396252943	-0.405529511760861	-6.11757396252943	-6.11757396252943	-6.11757396252943	-6.11757396252943	-6.11757396252943	-6.11757396252943	-5.40356840618336	-5.40356840618336	-5.40356840618336	-5.40356840618336	-5.40356840618336	-5.40356840618336
24541	ENSG00000142676	ENSG00000142676	23691779	23696425	1	RPL11	ribosomal protein L11 [Source:HGNC Symbol;Acc:HGNC:10301]	protein_coding	5.81984633011781	6.1640996998514	5.64044669268661	7.56990418611309	7.08684585771998	7.90324024498386	7.74051020164195	6.95165559655275	6.25970893255768	6.97924927260642	6.86060331198908	7.80570232031499	7.94184455100471	7.20304163158374	7.56444403269733	7.56926899648988	8.57112382747375	8.54955459555876	8.61988149322838
28510	ENSG00000011007	ENSG00000011007	23743155	23762059	1	TCEB3	transcription elongation factor B (SIII), polypeptide 3 (110kDa, elongin A) [Source:HGNC Symbol;Acc:HGNC:11620]	protein_coding	5.66193261737991	5.97049351704457	5.76023558193941	5.52591234599757	5.23605634677807	5.84627456296153	5.7922789937056	5.96550523967224	5.41502060995282	5.61878866955289	5.69495995534102	5.44419068460155	6.15788865178058	5.4738512740278	5.53385144394738	5.5256897890928	5.85960048966265	6.0030294668269	6.60984475770926
28494	ENSG00000236810	ENSG00000236810	23760382	23778287	1	TCEB3-AS1	TCEB3 antisense RNA 1 [Source:HGNC Symbol;Acc:HGNC:50582]	antisense	3.71093515177227	3.85212557652733	3.73204639294304	3.0004922831865	2.88128034811063	3.52484777243487	2.81055335063764	3.86856202008441	3.44633366006097	3.86494578062653	3.21821743798534	3.8658237915161	4.31550392081042	3.40385084046466	3.32109498913931	3.24248951651196	3.96082837909522	3.97634020469258	4.67634945202139
45307	ENSG00000057757	ENSG00000057757	23778405	23788232	1	PITHD1	PITH (C-terminal proteasome-interacting domain of thioredoxin-like) domain containing 1 [Source:HGNC Symbol;Acc:HGNC:25022]	protein_coding	3.66915110111847	3.77191503978197	3.39690058279074	3.4095031740275	3.01386586314527	4.36606590854814	3.25288116369345	4.52405103332382	4.37245109371406	3.52493917635102	3.74691576430789	3.36142073189694	3.1209410702656	3.87864946421309	4.82137649220359	4.30649568826007	3.49655062910031	3.69547316809697	4.16090946765079
38187	ENSG00000011009	ENSG00000011009	23790970	23795539	1	LYPLA2	lysophospholipase II [Source:HGNC Symbol;Acc:HGNC:6738]	protein_coding	3.08144108318119	3.34269148808551	2.75586407784533	3.20196804369876	2.72056123700794	2.89545243984859	3.63592485490817	3.65332560916621	3.45541575798879	2.57085219825156	4.01167352059579	2.48432820035784	2.42549154555391	3.39603905843646	3.61540194974719	3.05677824426997	2.82111353642754	3.18074717741424	3.38453227805832
23341	ENSG00000117308	ENSG00000117308	23795599	23800804	1	GALE	UDP-galactose-4-epimerase [Source:HGNC Symbol;Acc:HGNC:4116]	protein_coding	3.08507229004805	3.80168884201449	3.03478471310429	3.21884188755719	1.5012943983207	3.38422010582951	2.72708400800345	3.21804836037926	3.45149221998213	2.27307041833084	4.1907588515811	3.38529610996547	2.13376557446018	3.08633494975217	4.43428912317894	3.40545965699608	2.44231374996487	2.72976029426299	3.31029661153164
34001	ENSG00000117305	ENSG00000117305	23801885	23838620	1	HMGCL	3-hydroxymethyl-3-methylglutaryl-CoA lyase [Source:HGNC Symbol;Acc:HGNC:5005]	protein_coding	3.61712650071886	3.6242708558723	3.01486583938108	3.45466966309304	3.17196328789023	3.8980416196075	3.18690201970899	4.53518109225333	3.72192148673225	4.00820304857465	3.39688721348989	4.05656446456109	3.29130413259917	4.00634779565988	4.65024113345359	3.8753663521343	4.21608226202885	3.93204244949233	3.81765584187497
35345	ENSG00000179163	ENSG00000179163	23845077	23868294	1	FUCA1	fucosidase, alpha-L- 1, tissue [Source:HGNC Symbol;Acc:HGNC:4006]	protein_coding	3.95168084099381	4.66174798727874	4.43066238131109	3.94449463869018	5.01846025769799	4.64014740825252	3.79853458968714	4.26287302069405	3.33227834703025	4.08946327253155	3.32400289442149	3.92709672040572	2.24105066356145	3.67410380239446	5.90443921939423	5.38248468650186	1.34345294906346	1.25488890286124	1.15482384411616
13186	ENSG00000188822	ENSG00000188822	23870526	23913362	1	CNR2	cannabinoid receptor 2 (macrophage) [Source:HGNC Symbol;Acc:HGNC:2160]	protein_coding	-4.11714043046546	-2.64288291394817	-2.18267659327346	-4.11714043046546	-2.80563976451662	-3.79144081143449	2.93003004772638	-7.40400193824733	-7.40400193824733	-3.84506449816018	-7.40400193824733	2.4164429400644	-1.41192152036239	-4.11714043046546	-4.11714043046546	-4.11714043046546	-1.51579867078671	-1.78185400293118	-4.11714043046546
13192	ENSG00000229106	ENSG00000229106	23901471	23902737	1	BTBD6P1	BTB (POZ) domain containing 6 pseudogene 1 [Source:HGNC Symbol;Acc:HGNC:51542]	processed_pseudogene	-3.37437750532961	-2.15093874682723	-2.46477205915294	-1.89554512462779	-2.04139032946679	-3.20975490753021	2.5524874871743	-0.40635035087412	-5.13876647920766	-5.13876647920766	-5.13876647920766	1.08066467863632	-5.13876647920766	-3.6647292243684	-3.29454543023291	-2.23385225470437	-3.14244134720296	-1.9741696538898	-2.0030144621557
13180	ENSG00000232557	ENSG00000232557	23907111	23907885	1	RP11-4M23.3		antisense	-5.4898890456962	-5.4898890456962	-5.4898890456962	-5.4898890456962	-5.4898890456962	-4.10224175133913	-3.629350676131	-6.03125332301658	-6.03125332301658	-6.03125332301658	-6.03125332301658	-6.03125332301658	-6.03125332301658	-5.4898890456962	-5.4898890456962	-5.4898890456962	-5.4898890456962	-5.4898890456962	-5.4898890456962
10788	ENSG00000264926	ENSG00000264926	23929070	23929147	1	MIR378F	microRNA 378f [Source:HGNC Symbol;Acc:HGNC:41686]	miRNA	-5.76057118435639	-5.76057118435639	-5.76057118435639	-5.76057118435639	-5.76057118435639	-5.76057118435639	-5.76057118435639	-5.76057118435639	-5.76057118435639	-5.76057118435639	-5.76057118435639	-5.76057118435639	-5.76057118435639	-5.76057118435639	-5.76057118435639	-5.76057118435639	-5.76057118435639	-5.76057118435639	-5.76057118435639
39383	ENSG00000230228	ENSG00000230228	23949016	23949383	1	RP11-4M23.4		processed_pseudogene	-4.01707671683557	-4.21494808131156	-6.40297303580964	-3.73497825449663	-4.41601914074666	-5.11816933290315	-5.11816933290315	-5.11816933290315	-5.11816933290315	-5.11816933290315	-5.11816933290315	-2.94803727472153	-5.11816933290315	-6.40297303580964	-4.40266055451968	-6.40297303580964	-4.97563369179749	-4.51635488090938	-3.82934065388902
40130	ENSG00000189266	ENSG00000189266	23959109	23963462	1	PNRC2	proline-rich nuclear receptor coactivator 2 [Source:HGNC Symbol;Acc:HGNC:23158]	protein_coding	5.49628661673391	5.65824976121322	5.4730672321121	5.38232344105747	5.21888776025262	6.68239357682241	5.32358802151039	5.68922021619537	5.70091542250892	5.59227618662051	5.08652924749347	5.79366873346734	6.03995568932506	5.68118920174405	5.87915231720572	5.81471094756216	5.9501958015099	6.08220552117747	6.48798365360368
21854	ENSG00000188529	ENSG00000188529	23964804	23980927	1	SRSF10	serine/arginine-rich splicing factor 10 [Source:HGNC Symbol;Acc:HGNC:16713]	protein_coding	6.12052276543406	6.36099827183744	6.36074444785668	6.61523792725848	5.97731674164807	7.27773261438899	5.90114096645764	6.20104598759397	5.69798972675055	6.26484609201418	6.33044456508505	6.44710620947239	6.700178648187	6.66958168055114	6.86914269111891	6.79466621661408	5.91646124486833	5.90819610221568	6.28529852427804
15127	ENSG00000215905	ENSG00000215905	24007881	24008519	1	RP11-4M23.7		processed_pseudogene	-5.76057118435639	-5.76057118435639	-5.76057118435639	-5.76057118435639	-5.76057118435639	-5.76057118435639	-5.76057118435639	-5.76057118435639	-5.76057118435639	-5.76057118435639	-5.76057118435639	-5.76057118435639	-5.76057118435639	-5.76057118435639	-5.76057118435639	-5.76057118435639	-5.76057118435639	-5.76057118435639	-5.76057118435639
23895	ENSG00000225315	ENSG00000225315	24040835	24086799	1	RP11-293P20.2		antisense	-5.81154144549062	-5.81154144549062	-5.81154144549062	-4.58573405532235	-5.81154144549062	-5.70960092322216	-5.70960092322216	-5.70960092322216	-5.70960092322216	-5.70960092322216	-5.70960092322216	-5.70960092322216	-2.61909353823006	-3.0938947803539	-5.81154144549062	-5.81154144549062	-4.38420210147847	-5.81154144549062	-5.81154144549062
23056	ENSG00000142661	ENSG00000142661	24056035	24112175	1	MYOM3	myomesin 3 [Source:HGNC Symbol;Acc:HGNC:26679]	protein_coding	-1.10523314966917	-1.88309195108974	-1.81427771814529	-3.32067893750124	-4.5464863276695	-5.04564446936583	-6.97465604104328	-1.93120724396305	-6.97465604104328	-1.39761887903988	-0.572172631807668	-0.396963789946113	-0.821507457922433	-2.62467122166995	-3.22430824233585	-2.42646932485374	-3.11914698365736	-4.5464863276695	-4.5464863276695
23640	ENSG00000230703	ENSG00000230703	24066774	24083565	1	RP11-293P20.4		antisense	-5.13111136122929	-5.13111136122929	-5.13111136122929	-5.13111136122929	-5.13111136122929	-6.3900310074835	-6.3900310074835	-2.60433885401954	-6.3900310074835	-6.3900310074835	-6.3900310074835	-0.104365990913751	-6.3900310074835	-5.13111136122929	-5.13111136122929	-5.13111136122929	-5.13111136122929	-5.13111136122929	-5.13111136122929
23070	ENSG00000142677	ENSG00000142677	24119771	24143121	1	IL22RA1	interleukin 22 receptor, alpha 1 [Source:HGNC Symbol;Acc:HGNC:13700]	protein_coding	-4.94613189290366	-4.94613189290366	-4.94613189290366	-1.57150393245293	-3.63463122695483	-0.114821518399525	-6.57501047580912	-3.68832830047512	-6.57501047580912	-1.67964704287542	-0.267566699440652	-2.66787141567923	-1.30486344326724	-0.688482670382909	0.668986076510043	0.0893341681209959	-2.81552877857785	-3.71418520081158	-4.94613189290366
26710	ENSG00000185436	ENSG00000185436	24154157	24187959	1	IFNLR1	interferon, lambda receptor 1 [Source:HGNC Symbol;Acc:HGNC:18584]	protein_coding	1.58230296018435	0.384377947207018	-0.722823708192482	0.804009034724526	1.93885242790547	0.585334103973137	0.729943405506352	2.0278561961068	1.19849454319454	0.902814698669483	1.88392146894506	0.170758868763169	-0.711958104462596	2.53482641437979	3.06910730978324	3.30985069710167	-0.990604784514703	-1.42542368256146	-1.15212249256049
32781	ENSG00000230023	ENSG00000230023	24200240	24211693	1	RP11-10N16.2		lincRNA	-5.3001221681054	-5.3001221681054	-5.3001221681054	-5.3001221681054	-3.31316827304242	-6.22102020060739	-6.22102020060739	-6.22102020060739	-6.22102020060739	-1.51139332568069	-2.11840543729054	-6.22102020060739	-6.22102020060739	-5.3001221681054	-5.3001221681054	-5.3001221681054	-5.3001221681054	-5.3001221681054	-5.3001221681054
1208	ENSG00000221032	ENSG00000221032	24227917	24228030	1	AL590683.1		miRNA	-5.20970780629808	-5.20970780629808	-5.20970780629808	-5.20970780629808	-5.20970780629808	-6.3114345624147	-6.3114345624147	-6.3114345624147	-6.3114345624147	-6.3114345624147	-2.45515566019137	-6.3114345624147	-1.35389941570507	-5.20970780629808	-5.20970780629808	-5.20970780629808	-5.20970780629808	-5.20970780629808	-5.20970780629808
4140	ENSG00000266511	ENSG00000266511	24279767	24279855	1	AL590683.2		miRNA	-5.76057118435639	-5.76057118435639	-5.76057118435639	-5.76057118435639	-5.76057118435639	-5.76057118435639	-5.76057118435639	-5.76057118435639	-5.76057118435639	-5.76057118435639	-5.76057118435639	-5.76057118435639	-5.76057118435639	-5.76057118435639	-5.76057118435639	-5.76057118435639	-5.76057118435639	-5.76057118435639	-5.76057118435639
39030	ENSG00000232298	ENSG00000232298	24307556	24321901	1	RP11-10N16.3		antisense	-5.06373398282196	-4.85784805227188	-6.33210556878916	-2.78232497578701	-1.99112000875083	-5.18903679992362	-5.18903679992362	-3.11939017309927	-5.18903679992362	-5.18903679992362	-2.51250733117186	-5.18903679992362	-3.37921675208583	-3.61445890365244	-4.33179308749921	-3.38837523393096	-6.33210556878916	-4.44548741388891	-4.92555730578418
39233	ENSG00000158055	ENSG00000158055	24319322	24364482	1	GRHL3	grainyhead-like 3 (Drosophila) [Source:HGNC Symbol;Acc:HGNC:25839]	protein_coding	-0.0810125765904841	-0.247410839041193	-0.361942400434114	1.33884789088105	3.86579280925809	0.523134581554396	-4.99813841223888	2.01212152929537	3.27095732149606	1.25921723698531	2.66892730796165	1.63148172944273	1.92414634433847	0.848125212170878	2.29918573158866	2.16001294643964	0.178263050093567	0.577474969664115	0.823953709368076
43910	ENSG00000001460	ENSG00000001460	24356999	24416934	1	STPG1	sperm-tail PG-rich repeat containing 1 [Source:HGNC Symbol;Acc:HGNC:28070]	protein_coding	1.29563737077403	1.60232844397054	1.59063741092448	2.05246552631194	2.1676998955788	3.1274589228456	3.40012071204261	2.41998649912558	3.54085743387544	2.33345389828775	2.39136433982178	1.93129762302101	2.41876956633739	3.25310181567207	3.66199319166982	2.78708598220895	3.37314521236255	3.91465616792926	3.95079885121364
42436	ENSG00000001461	ENSG00000001461	24415794	24472976	1	NIPAL3	NIPA-like domain containing 3 [Source:HGNC Symbol;Acc:HGNC:25233]	protein_coding	3.90687348589249	4.13409378498653	4.26208526975208	3.32149277351425	4.01421666356658	6.40619747468391	5.76347805508827	5.24693165709164	4.65860894439178	5.45495886839437	4.2941429645555	4.68014808214677	3.72172521530895	5.32406312961513	6.27117571900106	5.55340629719574	5.7357007470722	6.24035949177991	6.54754562240818
45591	ENSG00000117602	ENSG00000117602	24502351	24541040	1	RCAN3	RCAN family member 3 [Source:HGNC Symbol;Acc:HGNC:3042]	protein_coding	4.38627459238601	4.55084764644622	4.57991503860971	4.63126713787407	4.35825234447902	5.06559563720491	5.26356044277602	5.7303835621223	4.85291398630502	5.13175537375815	3.42414315857842	4.85416427401456	4.35415602587602	4.85222118369037	3.65803096906128	3.58330851418554	5.92531835608386	6.01544987885339	6.6395389717042
45570	ENSG00000264443	ENSG00000264443	24538802	24556024	1	RP4-594I10.3		lincRNA	1.56197762235707	1.77242105892942	1.60619682738573	1.41909020684153	1.26886396129856	2.88313714617648	-1.92311188820243	3.53232989699459	1.23582103343061	3.0785290641343	1.1741161585624	3.02320655026065	1.64833822271489	1.86622672137547	0.192281117069289	0.226019808803286	3.22312612748469	3.13589100822082	3.87490904333244
16737	ENSG00000184454	ENSG00000184454	24556111	24609328	1	NCMAP	noncompact myelin associated protein [Source:HGNC Symbol;Acc:HGNC:29332]	protein_coding	-1.26167958620014	-0.801387367564857	-2.82549576497708	1.69887153915493	1.04045774235835	1.6353865544821	-4.77804277338352	2.36870295268297	-4.77804277338352	3.00531280755234	0.0275492295817213	-4.77804277338352	-4.77804277338352	-1.32238411053602	-1.42076528796144	-1.63583410205769	-3.2658088741478	-2.63993385485765	-4.16946721340865
16801	ENSG00000227312	ENSG00000227312	24563627	24563974	1	RP11-496D1.2		processed_pseudogene	-5.88130391335689	-3.69327895885881	-3.9468400761649	-2.70607022523453	-1.64987538888055	-5.6398384553559	-5.6398384553559	-1.30448166450396	-5.6398384553559	-2.60591976061048	-5.6398384553559	-5.6398384553559	-5.6398384553559	-4.62158108693841	-5.88130391335689	-5.88130391335689	-5.88130391335689	-5.88130391335689	-5.88130391335689
9297	ENSG00000239106	ENSG00000239106	24625411	24625513	1	Y_RNA	Y RNA [Source:RFAM;Acc:RF00019]	misc_RNA	-5.76057118435639	-5.76057118435639	-5.76057118435639	-5.76057118435639	-5.76057118435639	-5.76057118435639	-5.76057118435639	-5.76057118435639	-5.76057118435639	-5.76057118435639	-5.76057118435639	-5.76057118435639	-5.76057118435639	-5.76057118435639	-5.76057118435639	-5.76057118435639	-5.76057118435639	-5.76057118435639	-5.76057118435639
40017	ENSG00000133226	ENSG00000133226	24631716	24673267	1	SRRM1	serine/arginine repetitive matrix 1 [Source:HGNC Symbol;Acc:HGNC:16638]	protein_coding	6.50458993172683	6.55555099516932	6.73329795964944	6.80894627249137	6.0495684133546	6.81525606911452	6.28252981320893	6.18518560703103	6.47391193673439	6.8140175804551	6.72813118901901	6.37120470020147	6.33585139403392	6.1502589900277	6.03178681583723	6.02675104660535	6.73546813895919	6.7833838581461	7.12876897650564
20439	ENSG00000169504	ENSG00000169504	24745357	24844324	1	CLIC4	chloride intracellular channel 4 [Source:HGNC Symbol;Acc:HGNC:13518]	protein_coding	6.52744106252017	6.53952430507762	6.29357520702448	6.61189785353103	6.02818297414995	6.87082111115842	4.73459388412759	6.3352890033716	6.98116452312463	6.27713128688151	5.85474211352577	6.39167105783616	7.44163966516315	6.19214896886324	6.70964704819322	6.5851310967429	5.98770365078306	6.09109470274862	6.40335051750037
3004	ENSG00000238482	ENSG00000238482	24777873	24777979	1	RNU6-1208P	RNA, U6 small nuclear 1208, pseudogene [Source:HGNC Symbol;Acc:HGNC:48171]	snRNA	-4.43329555506791	-3.51364218653703	-3.76720330384312	-3.82285310036239	-3.71471324597213	-3.89046365600022	-5.81947522767767	-3.74982860085332	-5.81947522767767	-5.81947522767767	-2.63523591579017	-5.81947522767767	-2.35690690662025	-4.44194431461664	-5.70166714103511	-4.28293997868047	-5.70166714103511	-5.70166714103511	-4.29511887803013
38112	ENSG00000020633	ENSG00000020633	24899511	24965121	1	RUNX3	runt-related transcription factor 3 [Source:HGNC Symbol;Acc:HGNC:10473]	protein_coding	-1.51651982644465	0.521375322250402	-0.850427575219862	-0.90607737173913	-2.78489141241185	-3.04854749383637	1.59298376903379	-0.515152208722347	0.271099642103836	0.0902649829639151	-1.83357984170428	1.84049942652634	-0.32979911470391	-2.78489141241185	-2.78489141241185	-2.78489141241185	3.20405664936625	3.8706600490005	4.15968099971775
3801	ENSG00000278034	ENSG00000278034	24919345	24919416	1	MIR6731	microRNA 6731 [Source:HGNC Symbol;Acc:HGNC:50036]	miRNA	-5.08460722658091	-5.08460722658091	-5.08460722658091	-5.08460722658091	-5.08460722658091	-6.43653514213187	-6.43653514213187	-1.54023686557685	-6.43653514213187	-6.43653514213187	-6.43653514213187	-0.517410094279241	-6.43653514213187	-5.08460722658091	-5.08460722658091	-5.08460722658091	-5.08460722658091	-5.08460722658091	-5.08460722658091
39183	ENSG00000229162	ENSG00000229162	24961345	24963097	1	RP11-84D1.1		antisense	-4.66086366051754	-3.18660614400026	-4.66086366051754	-4.66086366051754	-4.66086366051754	-4.13434469189386	1.24426661693412	-1.44844916453103	-6.86027870819524	-1.08082586830134	-6.86027870819524	-6.86027870819524	-6.86027870819524	-4.66086366051754	-4.66086366051754	-4.66086366051754	-3.23352431650539	-1.476103673642	-4.66086366051754
54042	ENSG00000261025	ENSG00000261025	24968423	24970865	1	RP11-84D1.2		lincRNA	-5.93803742885373	-5.93803742885373	-5.93803742885373	-4.71223003868546	-5.93803742885373	-5.58310493985906	-5.58310493985906	-5.58310493985906	-5.58310493985906	-5.58310493985906	-5.58310493985906	-5.58310493985906	-5.58310493985906	-4.67831460243525	-5.93803742885373	-4.51931026649908	-5.93803742885373	-5.93803742885373	-5.93803742885373
5396	ENSG00000264371	ENSG00000264371	25023503	25023586	1	MIR4425	microRNA 4425 [Source:HGNC Symbol;Acc:HGNC:41891]	miRNA	-5.5709512659348	-5.5709512659348	-5.5709512659348	-5.5709512659348	-5.5709512659348	-5.95019110277798	-5.95019110277798	-5.95019110277798	-5.95019110277798	-2.91627240803256	-5.95019110277798	-5.95019110277798	-5.95019110277798	-5.5709512659348	-5.5709512659348	-5.5709512659348	-5.5709512659348	-5.5709512659348	-5.5709512659348
921	ENSG00000233755	ENSG00000233755	25043707	25113120	1	RP4-799D16.1		lincRNA	-5.76057118435639	-5.76057118435639	-5.76057118435639	-5.76057118435639	-5.76057118435639	-5.76057118435639	-5.76057118435639	-5.76057118435639	-5.76057118435639	-5.76057118435639	-5.76057118435639	-5.76057118435639	-5.76057118435639	-5.76057118435639	-5.76057118435639	-5.76057118435639	-5.76057118435639	-5.76057118435639	-5.76057118435639
1051	ENSG00000233419	ENSG00000233419	25125053	25125454	1	RP4-781L3.1		processed_pseudogene	-5.64745743136653	-5.64745743136653	-5.64745743136653	-5.64745743136653	-5.64745743136653	-5.87368493734625	-5.87368493734625	-5.87368493734625	-5.87368493734625	-5.87368493734625	-5.87368493734625	-5.87368493734625	-4.06386488950846	-5.64745743136653	-5.64745743136653	-5.64745743136653	-5.64745743136653	-5.64745743136653	-5.64745743136653
11313	ENSG00000231953	ENSG00000231953	25208139	25208869	1	RP4-706G24.1		antisense	-5.90688484740889	-5.90688484740889	-5.90688484740889	-5.90688484740889	-3.91993095234592	-5.61425752130389	-5.61425752130389	-5.61425752130389	-5.61425752130389	-5.61425752130389	-5.61425752130389	-5.61425752130389	-5.61425752130389	-5.90688484740889	-5.90688484740889	-5.90688484740889	-5.90688484740889	-4.67493815531682	-5.90688484740889
12679	ENSG00000117614	ENSG00000117614	25222679	25232502	1	SYF2	SYF2 pre-mRNA-splicing factor [Source:HGNC Symbol;Acc:HGNC:19824]	protein_coding	3.69500324622014	3.58139179546278	3.16390917907752	3.59790344216316	2.99558752445015	5.07548158339764	3.7076755053689	3.24765970691996	3.11206849339922	4.03846656447703	3.35488204832643	4.23857199427242	4.51677018491807	3.59449439031185	4.58473468928162	4.60179247657365	4.17600539920612	4.32896055454511	4.70613441419246
54685	ENSG00000117616	ENSG00000117616	25242237	25338213	1	RSRP1	arginine/serine-rich protein 1 [Source:HGNC Symbol;Acc:HGNC:25234]	protein_coding	5.30132638535388	5.72516521228093	5.33008438093911	5.00232371328727	5.65765143219758	6.19626616097525	4.88351646140407	5.69831126351992	5.387967653273	5.09960562639421	5.47680144833615	4.87564253515436	5.42052413824225	5.35567854212599	5.54588796737667	5.31062294940047	5.09589148598305	5.10865325417382	5.74483819691764
55028	ENSG00000272432	ENSG00000272432	25247837	25248321	1	RP3-465N24.6		lincRNA	-3.38634432534054	-3.84482465310876	-3.38461833243405	-3.44026812895332	-2.24697998371738	-3.47612618278536	-1.24809758458783	-6.20206019908674	-2.04055614608068	-1.9559726087437	-2.34578129686341	-6.20206019908674	-2.44397797168872	-2.94515783697362	-2.51137013161876	-2.72920221210371	-5.31908216962604	-3.43246401472579	-2.39230747116741
54905	ENSG00000261349	ENSG00000261349	25266102	25267136	1	RP3-465N24.5		unprocessed_pseudogene	-6.23823524183648	-4.0502102873384	-4.30377140464449	-3.29444229858189	-3.16613305592781	-0.730558498306032	-5.2829071268763	-5.2829071268763	-5.2829071268763	-5.2829071268763	-5.2829071268763	-5.2829071268763	-5.2829071268763	-3.52058857669976	-4.91605715650282	-3.64835528431414	-6.23823524183648	-6.23823524183648	-6.23823524183648
49154	ENSG00000187010	ENSG00000187010	25272393	25330445	1	RHD	Rh blood group, D antigen [Source:HGNC Symbol;Acc:HGNC:10009]	protein_coding	-2.04400040229513	-3.57774126995335	-1.80907906030209	-3.17318474579791	-2.60680515317585	-0.433900847953884	-1.98210847404035	-2.38259825083059	-3.51344089349674	-6.46914358224215	-2.61286468001882	-4.29901152406053	-2.71106135484413	-2.33435212133391	-3.05168630518068	-2.4621188289483	-3.62465944245849	-3.82005209437855	-5.05199878647063
54674	ENSG00000224183	ENSG00000224183	25294164	25294643	1	SDHDP6	succinate dehydrogenase complex, subunit D, integral membrane protein pseudogene 6 [Source:HGNC Symbol;Acc:HGNC:10689]	processed_pseudogene	-6.2092336692494	-4.73497615273212	-6.2092336692494	-3.88252687816498	-6.2092336692494	-5.31190869946338	-5.31190869946338	-5.31190869946338	-5.31190869946338	-5.31190869946338	-5.31190869946338	-5.31190869946338	-5.31190869946338	-3.49158700411268	-6.2092336692494	-4.08921666643364	-6.2092336692494	-4.97728697715732	-6.2092336692494
54898	ENSG00000259984	ENSG00000259984	25336429	25337465	1	RP11-335G20.7		unprocessed_pseudogene	-2.20098310912902	-2.4214653839802	-2.19889222146342	-2.2665782595096	-4.13031128168313	-1.92166795162017	-6.07933042108082	-1.03588162400059	-1.10611254403925	-2.52039298099368	-2.52028869374234	-6.07933042108082	-4.26951037324303	-4.18208912121349	-4.11963386229831	-4.02308478527732	-2.48612529267027	-4.20986525553988	-2.86817956571135
54913	ENSG00000183726	ENSG00000183726	25337917	25362361	1	TMEM50A	transmembrane protein 50A [Source:HGNC Symbol;Acc:HGNC:30590]	protein_coding	4.93368064950181	5.51990492373489	5.1109125883484	4.76268488180523	4.84158667474107	5.56489990369426	3.30327141938083	5.53048755737382	6.14368148835029	5.21158256131593	4.70546099791384	4.30143327671302	5.22311880114923	4.41054244790444	4.39938422208182	4.60230971878121	5.37203758459542	5.36878092643475	5.6560873901714
55314	ENSG00000188672	ENSG00000188672	25362249	25430192	1	RHCE	Rh blood group, CcEe antigens [Source:HGNC Symbol;Acc:HGNC:10008]	protein_coding	-1.49282469198852	-1.42121519931004	-2.46294731128147	-1.31336396414203	-1.77623018511158	1.42857101339491	-4.33566104274972	1.45519575766492	-4.33566104274972	0.871902639545924	0.469930960215517	-2.1655289845681	-0.332426428183875	-1.15985720710422	-1.86314701859523	-1.46087591934863	1.48156138489971	0.985957275745697	0.935386786019861
54896	ENSG00000238084	ENSG00000238084	25398721	25399198	1	RP3-469D22.1		processed_pseudogene	-5.01556017821032	-3.64203128783357	-6.94829802249583	-3.77306433437347	-5.63679735654699	-4.57284434621696	-4.57284434621696	-4.57284434621696	-4.57284434621696	-4.57284434621696	-4.57284434621696	-4.57284434621696	-4.57284434621696	-3.52049325086373	-4.94798554120587	-2.66968511487021	-3.99261136753413	-4.61301159496155	-5.54174975949084
44456	ENSG00000204178	ENSG00000204178	25430858	25500209	1	TMEM57	transmembrane protein 57 [Source:HGNC Symbol;Acc:HGNC:25572]	protein_coding	5.29930055115166	5.57581525966221	5.48654943005353	4.45773258035161	4.80091519112031	5.52825579149108	4.31667584429176	5.43615043034192	5.37116356351611	5.07588302857919	4.8778488399786	4.84941815805048	5.41854603526088	3.96535859751767	4.03060800381165	5.47077481821854	5.43253045977899	5.52734339494608	6.15474153921401
20781	ENSG00000157978	ENSG00000157978	25543580	25568886	1	LDLRAP1	low density lipoprotein receptor adaptor protein 1 [Source:HGNC Symbol;Acc:HGNC:18640]	protein_coding	4.76211646411036	5.31385691011632	4.66580629501277	3.60341974903577	3.73258583794533	3.26328435721674	5.00029017989908	4.85320809700533	4.45877714257411	4.59229450751968	4.72099167102538	4.84515547078039	4.14448201232976	3.93741130998563	4.04281016558438	4.18597303247579	4.86433711635837	4.93801901104424	5.28657883606298
40045	ENSG00000225643	ENSG00000225643	25581478	25590356	1	RP11-70P17.1		lincRNA	-3.92103332644178	-4.11890469091777	-2.68758215492965	-4.42811560474312	-3.51449422557608	-1.6016515964841	-5.21421272329694	-3.14456609647258	-5.21421272329694	-5.21421272329694	-0.154210007695423	-5.21421272329694	-1.00149563536724	-5.04720681899737	-1.35233014604024	-3.71704968789351	-3.06699510311368	-3.1221696585403	-1.81743314796625
42154	ENSG00000117643	ENSG00000117643	25617468	25786207	1	MAN1C1	mannosidase, alpha, class 1C, member 1 [Source:HGNC Symbol;Acc:HGNC:19080]	protein_coding	3.67371095864068	4.20968997699132	3.9983389666294	1.28470486592423	3.16995347861721	1.37991354484094	4.09186828507103	4.3023413884208	2.75956838596494	3.72258695483481	2.97285810754084	3.67406117157443	2.55100580335812	1.57514911372709	3.50079431669058	4.75130262577477	2.48998389831061	2.84311258124571	3.50278922465649
41976	ENSG00000233478	ENSG00000233478	25644544	25659111	1	RP1-187B23.1		antisense	-0.195033154453816	-1.72877402211204	0.41631595185687	-3.20303153862932	-1.21607764356634	-4.40740590152634	1.30657396454069	0.183152100661545	-0.532572501855708	0.00817912584350688	-1.20410191677878	-4.41097176995357	-1.65648346742151	-1.94330871221085	0.320910820477743	1.19490446850967	-3.20303153862932	-1.97108484653724	-3.20303153862932
13413	ENSG00000162430	ENSG00000162430	25800176	25818224	1	SEPN1	selenoprotein N, 1 [Source:HGNC Symbol;Acc:HGNC:15999]	protein_coding	4.69576691439533	5.05307547715588	5.06212880045146	4.18484237383355	4.86774218654839	4.78941630494288	5.03168208632605	5.90009719067582	5.15340765455235	5.28412683460567	5.09991905334483	4.81516250919818	4.68181204189294	4.85345549025286	5.8034251433384	5.67091586946467	4.93520704459018	5.31054579771427	5.60187745612076
20160	ENSG00000255054	ENSG00000255054	25811470	25823744	1	RP1-317E23.6	Uncharacterized protein [Source:UniProtKB/TrEMBL;Acc:H3BT81]	protein_coding	1.891246451517	2.54839216371411	1.98440917756972	1.63269210894773	2.07956694240912	2.74354803707179	1.07134564702813	3.56182781334426	2.03764038341908	1.56866405814179	2.88907699675124	2.41276224674442	2.5797741449962	1.58020828919117	2.76762548483195	2.43945169817184	2.64632410892513	3.12583291128259	3.24312973874788
357	ENSG00000228172	ENSG00000228172	25816749	25820797	1	RP1-317E23.3		antisense	1.88638370969911	2.23922159778726	2.27006823120401	1.17554930198931	1.91840667326303	1.76463723889847	2.60147129584542	2.55044909572218	3.11145616286047	2.78448164586555	1.58941666281546	0.943805841985595	1.91299285924345	1.96764745037989	2.40291267443329	2.57408648910755	2.63098197465919	2.26504110806738	2.40042814386029
24828	ENSG00000117640	ENSG00000117640	25818640	25832942	1	MTFR1L	mitochondrial fission regulator 1-like [Source:HGNC Symbol;Acc:HGNC:28836]	protein_coding	4.2832695321279	4.69779925922923	4.26046714577402	3.59836711754267	4.04184490983859	4.36931935904793	4.82304211682663	4.9220722270531	4.30613620441677	4.94881632324106	4.3008947325056	3.62653978310155	4.35182371703996	3.84141471818648	4.58785675649395	4.26021989631031	4.94202154082378	5.058303910269	5.44532135034888
1671	ENSG00000272478	ENSG00000272478	25831913	25832134	1	RP1-317E23.7		antisense	-0.390023200090675	-0.019126564701857	-0.331643001373359	-1.0694519312521	-0.734819158632537	1.75962879776539	-4.3941472468989	2.29697968627917	-4.3941472468989	1.1828899151045	0.665855468702614	1.34758097440821	0.442071852164538	-0.52380920774075	0.0383255286375344	-0.284045406166761	0.567323119523069	0.451838239435387	0.792160858223651
10811	ENSG00000127423	ENSG00000127423	25831913	25859458	1	AUNIP	aurora kinase A and ninein interacting protein [Source:HGNC Symbol;Acc:HGNC:28363]	protein_coding	1.47121856353938	1.95290188822057	1.74921488803082	2.46194590283864	1.03343795802398	3.37308427640011	-3.98324132325663	4.50523311520046	-3.98324132325663	3.42591511263488	3.56414727957146	3.50486343798634	2.118190451965	1.49150214779792	1.20060686527966	0.96383661415149	1.51144190239781	1.70997122177533	1.67572971040628
32712	ENSG00000236528	ENSG00000236528	25859613	25863420	1	RP1-125I3.2		antisense	-0.594009592828004	-1.32092024079088	-1.246359427057	-0.562358477353492	-0.634278393066858	0.79653732594298	1.51496434713152	0.911930995428404	0.863953916955936	-0.331823096301866	0.738495486683681	-6.65543545116959	0.00619191149235698	0.45787662930115	0.992683522066252	0.241558575728378	-0.0567020624103862	0.135341111229147	-0.376210420093599
32681	ENSG00000182749	ENSG00000182749	25861210	25871253	1	PAQR7	progestin and adipoQ receptor family member VII [Source:HGNC Symbol;Acc:HGNC:23146]	protein_coding	1.50783640535409	1.53848997911321	0.937092423641037	2.3884195524354	1.10329951826443	2.05357732882241	2.73781945556151	2.55529846813994	2.18787262064565	1.8185450552298	1.783836071532	2.39212072947692	2.14055280791307	3.1287334263397	4.08100899170023	3.5549088215415	1.54682829598618	2.84536724238923	1.66374633205176
11117	ENSG00000207302	ENSG00000207302	25877496	25877605	1	Y_RNA	Y RNA [Source:RFAM;Acc:RF00019]	misc_RNA	-5.55830162292075	-5.55830162292075	-5.55830162292075	-5.55830162292075	-5.55830162292075	-2.7265277628217	-5.96284074579204	-5.96284074579204	-5.96284074579204	-5.96284074579204	-5.96284074579204	-5.96284074579204	-5.96284074579204	-5.55830162292075	-5.55830162292075	-5.55830162292075	-5.55830162292075	-5.55830162292075	-5.55830162292075
38184	ENSG00000117632	ENSG00000117632	25884181	25906991	1	STMN1	stathmin 1 [Source:HGNC Symbol;Acc:HGNC:6510]	protein_coding	6.40751460135086	6.57745280025196	5.99540615424175	5.99907204122035	4.76475883875983	6.22585738446902	4.90015611775224	6.72548929005185	5.50827704149605	5.70568366669126	6.61290305247485	5.88296536114971	6.18629640172203	6.26183620577356	5.74533577313342	5.79067460095098	5.38849960347936	6.44800110688657	6.274437208186
37887	ENSG00000229786	ENSG00000229786	25887360	25887610	1	SNRPFP2	small nuclear ribonucleoprotein polypeptide F pseudogene 2 [Source:HGNC Symbol;Acc:HGNC:39665]	processed_pseudogene	-4.60176278747383	-5.87013437344103	-3.13792576391682	-5.87013437344103	-4.5586337074922	-5.65100799527175	-5.65100799527175	-2.76432581993776	-5.65100799527175	-5.65100799527175	-5.65100799527175	-5.65100799527175	-2.56050061027965	-4.61041154702256	-5.87013437344103	-4.45140721108638	-5.87013437344103	-4.63818768134895	-4.46358611043604
37879	ENSG00000223624	ENSG00000223624	25888970	25889109	1	RP1-125I3.4		processed_pseudogene	-5.91464016775804	-4.44038265124075	-3.98017633056605	-5.91464016775804	-5.91464016775804	-5.60650220095475	-5.60650220095475	-5.60650220095475	-5.60650220095475	-2.57258350620933	-3.72031083283631	-5.60650220095475	-5.60650220095475	-5.91464016775804	-4.59246208242438	-5.91464016775804	-3.78403705343223	-4.02802201285778	-4.50809190475305
1964	ENSG00000264021	ENSG00000264021	25906362	25906454	1	MIR3917	microRNA 3917 [Source:HGNC Symbol;Acc:HGNC:38911]	miRNA	-3.40659340512947	-5.79248972410353	-3.06028111457931	-3.91367568343081	-5.79248972410353	-5.72865264460926	-5.72865264460926	-5.72865264460926	-5.72865264460926	-2.69473394986384	-2.54441333272176	-5.72865264460926	-1.17076043551062	-3.87067461810397	-4.47031163876987	-5.79248972410353	-3.19114796442478	-3.11546672321861	-5.79248972410353
9332	ENSG00000266763	ENSG00000266763	25911749	25911822	1	AL033528.1		miRNA	-5.64745743136653	-5.64745743136653	-5.64745743136653	-5.64745743136653	-5.64745743136653	-5.87368493734625	-5.87368493734625	-5.87368493734625	-5.87368493734625	-5.87368493734625	-5.87368493734625	-5.87368493734625	-4.06386488950846	-5.64745743136653	-5.64745743136653	-5.64745743136653	-5.64745743136653	-5.64745743136653	-5.64745743136653
28576	ENSG00000158006	ENSG00000158006	25959767	25998157	1	PAFAH2	platelet-activating factor acetylhydrolase 2, 40kDa [Source:HGNC Symbol;Acc:HGNC:8579]	protein_coding	3.58480252691876	3.04082578144049	2.81117266924851	3.0427773347649	2.70177178944272	3.92312542573793	4.12769234532874	4.18161234509249	2.98995935625087	4.07720459537	3.9301858302574	3.64756716349011	4.21857380008718	3.77502834013002	4.90703680802942	3.80984111584105	4.73111266164931	5.11500788809393	5.23751426916115
9046	ENSG00000207237	ENSG00000207237	25964197	25964300	1	RNU6-110P	RNA, U6 small nuclear 110, pseudogene [Source:HGNC Symbol;Acc:HGNC:47073]	snRNA	-5.7854428551682	-5.7854428551682	-3.85097901797621	-5.7854428551682	-5.7854428551682	-5.73569951354458	-5.73569951354458	-2.84901733821058	-5.73569951354458	-5.73569951354458	-5.73569951354458	-5.73569951354458	-5.73569951354458	-4.52572002874973	-4.46326476983455	-5.7854428551682	-5.7854428551682	-5.7854428551682	-5.7854428551682
10379	ENSG00000252190	ENSG00000252190	26006006	26006130	1	SCARNA17	small Cajal body-specific RNA 17 [Source:RFAM;Acc:RF00492]	scaRNA	-5.76057118435639	-5.76057118435639	-5.76057118435639	-5.76057118435639	-5.76057118435639	-5.76057118435639	-5.76057118435639	-5.76057118435639	-5.76057118435639	-5.76057118435639	-5.76057118435639	-5.76057118435639	-5.76057118435639	-5.76057118435639	-5.76057118435639	-5.76057118435639	-5.76057118435639	-5.76057118435639	-5.76057118435639
57365	ENSG00000252691	ENSG00000252691	26006216	26006299	1	SCARNA18	small Cajal body-specific RNA 18 [Source:RFAM;Acc:RF00283]	scaRNA	-5.82758288965263	-4.35332537313535	-5.82758288965263	-5.82758288965263	-5.82758288965263	-5.69355947906015	-5.69355947906015	-5.69355947906015	-5.69355947906015	-5.69355947906015	-5.69355947906015	-5.69355947906015	-5.69355947906015	-5.82758288965263	-5.82758288965263	-5.82758288965263	-5.82758288965263	-5.82758288965263	-5.82758288965263
15267	ENSG00000158008	ENSG00000158008	26019884	26036464	1	EXTL1	exostosin-like glycosyltransferase 1 [Source:HGNC Symbol;Acc:HGNC:3515]	protein_coding	-2.8600408575363	-2.56991697763494	-2.85805493176248	-3.26355675020226	-5.59026354128669	-0.701935174186793	-3.52897618054051	-0.414556715313619	-5.93087882742609	-0.353841665422693	0.376564948942377	0.0693832237648124	-0.186026253463072	-1.68867512758606	-0.635664041911092	-0.884151320006948	0.768978615113421	2.14286998954269	2.76685830825799
92	ENSG00000158014	ENSG00000158014	26037252	26046133	1	SLC30A2	solute carrier family 30 (zinc transporter), member 2 [Source:HGNC Symbol;Acc:HGNC:11013]	protein_coding	-2.39129874661883	-2.73590275421457	-2.66708852127012	-4.17348974062607	-3.41234323573136	-2.50928411110561	-6.12184523791845	-1.78648844706651	-6.12184523791845	-0.544808075915049	1.63788617119397	0.346023514762244	-3.53400716632402	-3.02537279814192	-2.93952462683294	-3.98056996843969	-0.350513934085523	0.108866093890339	-0.0550185795806397
13274	ENSG00000158022	ENSG00000158022	26051304	26068436	1	TRIM63	tripartite motif containing 63, E3 ubiquitin protein ligase [Source:HGNC Symbol;Acc:HGNC:16007]	protein_coding	-2.14500305693464	-1.68756815988993	-2.67608557639927	-5.91900530256782	-5.91900530256782	-1.69143213758784	-5.60213706614497	-5.60213706614497	-5.60213706614497	-1.35604947580193	-5.60213706614497	-5.60213706614497	-5.60213706614497	-5.91900530256782	-4.59682721723416	-5.91900530256782	-3.78840218824201	-5.91900530256782	-5.91900530256782
3620	ENSG00000265320	ENSG00000265320	26071578	26071677	1	AL391650.1		miRNA	-5.76057118435639	-5.76057118435639	-5.76057118435639	-5.76057118435639	-5.76057118435639	-5.76057118435639	-5.76057118435639	-5.76057118435639	-5.76057118435639	-5.76057118435639	-5.76057118435639	-5.76057118435639	-5.76057118435639	-5.76057118435639	-5.76057118435639	-5.76057118435639	-5.76057118435639	-5.76057118435639	-5.76057118435639
20888	ENSG00000175087	ENSG00000175087	26111165	26125543	1	PDIK1L	PDLIM1 interacting kinase 1 like [Source:HGNC Symbol;Acc:HGNC:18981]	protein_coding	4.29048602439981	4.12961968384465	3.95086420311033	3.9591607761964	3.00831950904761	5.20728635022687	3.34665727132259	5.07202671042586	5.05809838832858	4.14901252855845	3.71230602264942	3.61516296456305	3.30039519003482	3.34222184288096	3.60122087338019	3.68966398607321	5.13232477789028	5.31702259841472	5.58789568566258
58880	ENSG00000197245	ENSG00000197245	26159020	26162628	1	FAM110D	family with sequence similarity 110, member D [Source:HGNC Symbol;Acc:HGNC:25860]	protein_coding	-4.94337769808234	-4.94337769808234	-4.94337769808234	-4.94337769808234	-4.94337769808234	-3.85183065432906	-6.57776467063044	-6.57776467063044	-0.550922236140382	-2.3316770802874	-2.08126111168969	-6.57776467063044	-6.57776467063044	-4.94337769808234	-3.62119961274869	-3.5246505357277	-4.94337769808234	-3.71143100599027	-2.83835588578831
58904	ENSG00000142684	ENSG00000142684	26169871	26172060	1	ZNF593	zinc finger protein 593 [Source:HGNC Symbol;Acc:HGNC:30943]	protein_coding	0.718536768583271	0.719366028712554	0.612205771415358	1.77282209861011	1.18540110674724	1.41290082928184	2.25502792819118	1.95481910715858	-0.254508208272295	1.52742915642248	2.43747316535187	1.35305519920179	2.86192927199724	1.55982699689744	1.83739514067625	1.85986252994201	2.45978305830464	2.78850028201382	3.11497408592976
58906	ENSG00000236782	ENSG00000236782	26169947	26171821	1	RP11-96L14.7		antisense	0.655964289217874	0.634619057892911	0.511519301278826	1.64493853768582	1.1094918264649	1.43834211265685	2.25380104571319	2.01739158652398	-0.191935728906898	1.35511415755011	2.35450924504354	1.21126879792318	2.37737732227408	1.47785235404741	1.73140825063053	1.73980362111652	2.36558400915547	2.70993063786086	3.04070735546868
47469	ENSG00000142675	ENSG00000142675	26177403	26189886	1	CNKSR1	connector enhancer of kinase suppressor of Ras 1 [Source:HGNC Symbol;Acc:HGNC:19700]	protein_coding	-0.574583336632082	-0.995489950980658	-2.08137267744043	3.72481603195866	4.09608794109416	2.6649400769063	2.49022004693382	3.40136158365629	2.87444610985975	3.40219605519888	3.76088222062818	3.01066001273264	2.94522490163325	4.42227057154041	4.93440598040829	4.67304268563419	5.07432835313434	5.05880277442765	5.42384676223551
24582	ENSG00000188782	ENSG00000188782	26190561	26202968	1	CATSPER4	cation channel, sperm associated 4 [Source:HGNC Symbol;Acc:HGNC:23220]	protein_coding	-5.60048281788461	-5.60048281788461	-5.60048281788461	-4.37467542771635	-4.28898215193578	-5.92065955082817	-5.92065955082817	-1.83411421941662	-5.92065955082817	-5.92065955082817	-0.29018270626031	-5.92065955082817	-5.92065955082817	-3.22655848523219	-2.79277077987733	-3.48046581506885	-5.60048281788461	-5.60048281788461	-5.60048281788461
32190	ENSG00000236155	ENSG00000236155	26209741	26229840	1	RP11-231P20.2		transcribed_unprocessed_pseudogene	-5.09485672801375	-5.09485672801375	-5.09485672801375	-5.09485672801375	-3.78335606206491	-0.996029387413275	-4.02438299381346	-3.53960346536504	-6.42628564069904	-6.42628564069904	-2.57000673847571	-6.42628564069904	-6.42628564069904	-5.09485672801375	-5.09485672801375	-5.09485672801375	-5.09485672801375	-2.41783372712883	-3.68830846500876
32263	ENSG00000278572	ENSG00000278572	26218581	26220476	1	RP11-231P20.6		unprocessed_pseudogene	-5.44400973788066	-5.44400973788066	-5.44400973788066	-5.44400973788066	-5.44400973788066	-6.07713263083212	-3.67522998394654	-6.07713263083212	-6.07713263083212	-6.07713263083212	-2.51809090349363	-6.07713263083212	-6.07713263083212	-5.44400973788066	-5.44400973788066	-5.44400973788066	-5.44400973788066	-4.21206304578859	-5.44400973788066
38781	ENSG00000130695	ENSG00000130695	26234153	26279038	1	CEP85	centrosomal protein 85kDa [Source:HGNC Symbol;Acc:HGNC:25309]	protein_coding	3.84597773163147	4.20234432483114	4.02614060745082	4.77276225761049	3.81543027958804	4.82119799445651	3.28306804186959	4.77142867184473	4.9380480447566	4.91661802082643	4.35154569684305	4.17600046429696	4.71564816516071	4.7946147135907	4.73780470638995	4.34713091429116	4.59254460284963	5.06239612139483	5.26649200294682
38759	ENSG00000270733	ENSG00000270733	26263041	26263398	1	RP11-231P20.5		processed_pseudogene	-2.6063581938413	-2.82684046869248	-3.11497842282002	-3.17919225103122	-3.05475161250446	-2.06139420955571	-5.67395533636855	-2.2688458529225	-5.67395533636855	-1.17756068492585	-0.501805982787452	-5.67395533636855	-1.27835201436139	-2.6196024352902	-3.84687455105428	-2.38239174540033	-2.89150037738254	-2.46288020892442	-4.44063876933925
32338	ENSG00000142669	ENSG00000142669	26279176	26281522	1	SH3BGRL3	SH3 domain binding glutamate-rich protein like 3 [Source:HGNC Symbol;Acc:HGNC:15568]	protein_coding	3.32025298969321	3.31924607719413	2.33310659518656	4.93533874980009	4.23788462111634	2.89651838739004	3.91645248156594	3.88341156856417	4.10248062395718	4.10503118080959	3.41183816635547	4.457564057526	3.56480671866153	3.34961318925244	3.16715009974582	3.09392811974123	4.02662421290917	5.16062993849987	4.7711172860023
32908	ENSG00000158062	ENSG00000158062	26281328	26318363	1	UBXN11	UBX domain protein 11 [Source:HGNC Symbol;Acc:HGNC:30600]	protein_coding	3.26526625157362	2.92786542833114	3.08249782772811	2.74166207560731	3.17952145603452	3.56081587540103	3.90293919944348	4.09418918042064	3.71050581536329	3.49923555920532	3.47405890344314	4.00155103854818	2.83880068877847	4.08007674758962	4.10789456850907	4.26973934694428	3.97731776284795	4.10576931973464	4.25027157342961
37718	ENSG00000169442	ENSG00000169442	26317957	26320523	1	CD52	CD52 molecule [Source:HGNC Symbol;Acc:HGNC:1804]	protein_coding	-2.05046448377014	-2.05046448377014	-2.05046448377014	-2.05046448377014	1.25579406830515	-3.26109786795867	0.207806803923082	-0.982203446485558	-1.46052656321282	-1.09670598132001	-2.85483638995908	0.393774184454414	-1.03260961862106	-0.790741657351668	-0.0501520024801869	0.0695525190456179	-2.05046448377014	-2.05046448377014	-2.05046448377014
52064	ENSG00000176092	ENSG00000176092	26321859	26354130	1	AIM1L	absent in melanoma 1-like [Source:HGNC Symbol;Acc:HGNC:17295]	protein_coding	-0.737848326501201	-0.684135307308157	-2.64667800571395	0.241672521548345	-0.66772608035572	-1.0255871626842	-6.14225575347462	3.41939470165198	2.60640377171873	2.11790321267311	1.98056086159391	0.325612999206068	-0.397403179511604	2.25787299427976	2.31152596558984	2.30176427718869	0.4477529652334	1.17677255542686	-0.0346080640244637
52800	ENSG00000225854	ENSG00000225854	26326688	26327033	1	RP11-569G9.7		processed_pseudogene	-5.75618123166789	-5.75618123166789	-5.75618123166789	-4.53037384149963	-5.75618123166789	-3.83594956536744	-5.76496113704489	-1.03254500871135	-5.76496113704489	-1.51887354670185	-5.76496113704489	-5.76496113704489	-5.76496113704489	-1.9959096093803	-2.66835077239568	-2.29138594472399	-3.62557811734208	-4.52423453957582	-5.75618123166789
[truncated: 59,763 more rows]
