# Supplementary material for: Association of tamoxifen resistance and lipid reprogramming in breast cancer
Source: BMC Cancer. 2018 Aug 24;18:850. doi: 10.1186/s12885-018-4757-z (PMC6109356; doi:10.1186/s12885-018-4757-z)
Supplement: Supplementary file 8 — Enriched pathways with adjusted p < 0.001. (XLSX 22 kb) [file 12885_2018_4757_MOESM8_ESM.xlsx]

## Sheet: Sheet1
Cell line	Term	Overlap	P-value	Adjusted P-value	Z-score	Combined Score	Genes
T-47D Tam1	Cholesterol biosynthesis_Homo sapiens_R-HSA-191273	11/23	1.37466e-07	0.000149121	-1.99937	31.5898	FDPS;IDI1;SQLE;MVK;HMGCS1;MSMO1;DHCR24;MVD;HMGCR;DHCR7;LSS
	Platelet activation, signaling and aggregation_Homo sapiens_R-HSA-76002	41/253	5.89757e-07	0.000149121	-2.14447	30.7593	LGALS3BP;ITIH4;SERPINA1;SHC1;PROS1;ITPR1;PDGFA;ARRB1;PIK3R1;CLU;RASGRP1;GNAI1;GNAI2;GNG2;GNG5;PSAP;RAC2;TIMP3;FLNA;QSOX1;TIMP1;CD36;JAK1;SRGN;TRPC6;EGF;BRPF3;PRKCE;IGF2;FN1;IGF1;SEPP1;GNG11;DGKZ;TUBA4A;ADRA2A;VEGFA;MMRN1;LCP2;ALDOA;VCL
	Platelet degranulation_Homo sapiens_R-HSA-114608	24/105	2.54899e-07	0.000149121	-1.91581	29.0866	LGALS3BP;SRGN;ITIH4;SERPINA1;EGF;BRPF3;PROS1;IGF2;FN1;PDGFA;IGF1;SEPP1;CLU;TUBA4A;VEGFA;MMRN1;PSAP;FLNA;TIMP3;QSOX1;TIMP1;CD36;ALDOA;VCL
	Activation of gene expression by SREBF (SREBP)_Homo sapiens_R-HSA-2426168	14/42	6.30502e-07	0.000149121	-1.94921	27.8283	FDPS;IDI1;MVK;HMGCS1;NFYB;ELOVL6;HMGCR;LSS;SREBF2;SQLE;SCD;FASN;MVD;DHCR7
	Response to elevated platelet cytosolic Ca2+_Homo sapiens_R-HSA-76005	24/110	6.34559e-07	0.000149121	-1.87215	26.7162	LGALS3BP;SRGN;ITIH4;SERPINA1;EGF;BRPF3;PROS1;IGF2;FN1;PDGFA;IGF1;SEPP1;CLU;TUBA4A;VEGFA;MMRN1;PSAP;FLNA;TIMP3;QSOX1;TIMP1;CD36;ALDOA;VCL
	Regulation of cholesterol biosynthesis by SREBP (SREBF)_Homo sapiens_R-HSA-1655829	16/55	8.20131e-07	0.000160609	-1.93619	27.1333	IDI1;FDPS;MVK;HMGCS1;NFYB;INSIG1;ELOVL6;HMGCR;LSS;SREBF2;SQLE;SCD;FASN;MVD;DHCR7;MBTPS2
	Extracellular matrix organization_Homo sapiens_R-HSA-1474244	43/283	1.86421e-06	0.000312922	-2.06438	27.2346	PTPRS;CD151;SDC4;COL11A1;LAMA4;COL12A1;LAMA3;NTN4;TNC;HTRA1;PDGFA;LTBP2;FURIN;PLOD1;LAMC1;ADAMTS4;EFEMP2;CTSL;CAPN7;BSG;DAG1;ITGB8;DMD;TIMP1;ITGB6;JAM3;CRTAP;DST;LAMB2;FN1;LAMB1;BMP4;MMP11;BMP1;P4HA1;P4HA2;COL6A2;COL7A1;COL6A1;SDC1;ADAM9;ITGA6;MATN3
	Metabolism_Homo sapiens_R-HSA-1430728	187/1908	2.55841e-06	0.000375767	-2.18771	28.1692
	Metabolism of lipids and lipoproteins_Homo sapiens_R-HSA-556833	79/659	3.22786e-06	0.000379273	-2.15848	27.2911
	Hemostasis_Homo sapiens_R-HSA-109582	69/552	3.22536e-06	0.000379273	-2.08396	26.3505
	Non-integrin membrane-ECM interactions_Homo sapiens_R-HSA-3000171	13/42	4.07864e-06	0.000435673	-1.93823	24.053	SDC4;LAMB2;LAMA4;LAMA3;TNC;NTN4;PDGFA;LAMB1;LAMC1;DAG1;SDC1;ITGA6;DMD
T-47D Tam2	Cholesterol biosynthesis_Homo sapiens_R-HSA-191273	13/23	1.14126e-10	1.28391e-07	-1.99937	45.773	FDPS;IDI1;MVK;HMGCS1;CYP51A1;MSMO1;DHCR24;HMGCR;LSS;TM7SF2;SQLE;MVD;DHCR7
	Metabolism of lipids and lipoproteins_Homo sapiens_R-HSA-556833	78/659	2.2643e-08	1.27367e-05	-2.22239	39.1216
	Activation of gene expression by SREBF (SREBP)_Homo sapiens_R-HSA-2426168	14/42	1.12295e-07	4.21105e-05	-1.96224	31.4001	FDPS;IDI1;MVK;HMGCS1;NFYB;CYP51A1;HMGCR;LSS;TM7SF2;SQLE;SCD;FASN;MVD;DHCR7
	Platelet activation, signaling and aggregation_Homo sapiens_R-HSA-76002	37/253	9.16566e-07	0.000206227	-2.12836	29.5898	SPARC;SERPINA1;SHC1;ITPR1;PIK3R3;ARRB1;PIK3R1;CLU;RASGRP1;GNAI1;GNAI2;CYB5R1;GNG5;PSAP;TIMP3;QSOX1;FYN;TIMP1;CD36;SRGN;TGFB2;TRPC6;TGFB3;ACTN1;PRKCE;IGF2;FN1;SEPP1;GNG11;TUBA4A;ADRA2A;VAV2;VEGFA;MMRN1;SERPING1;LCP2;ALDOA
	Regulation of cholesterol biosynthesis by SREBP (SREBF)_Homo sapiens_R-HSA-1655829	15/55	7.60138e-07	0.000206227	-1.95807	27.5888	IDI1;FDPS;MVK;HMGCS1;NFYB;INSIG1;CYP51A1;HMGCR;LSS;TM7SF2;SQLE;SCD;FASN;MVD;DHCR7
	Platelet degranulation_Homo sapiens_R-HSA-114608	21/105	1.47401e-06	0.000276376	-1.88255	25.278	SRGN;TGFB2;SPARC;SERPINA1;TGFB3;ACTN1;IGF2;FN1;SEPP1;CLU;TUBA4A;VEGFA;CYB5R1;MMRN1;PSAP;SERPING1;TIMP3;QSOX1;TIMP1;CD36;ALDOA
	Extracellular matrix organization_Homo sapiens_R-HSA-1474244	39/283	2.13214e-06	0.000342665	-2.06438	26.9574	SPARC;PTPRS;COL16A1;SDC2;COL12A1;LAMA3;NTN4;HTRA1;LTBP2;FURIN;PLOD1;LAMC1;LTBP1;ADAMTS4;CTSL;CDH1;DAG1;DMD;TIMP1;CTSD;CTSB;TGFB2;LUM;TGFB3;ACTN1;FN1;LAMB1;CAPN13;BCAN;MMP11;P4HA1;MMP16;COL5A1;P4HA2;COL6A2;COL6A1;ADAM9;ITGA6;CD44
	Response to elevated platelet cytosolic Ca2+_Homo sapiens_R-HSA-76005	21/110	3.23356e-06	0.00045472	-1.84776	23.3592	SRGN;TGFB2;SPARC;SERPINA1;TGFB3;ACTN1;IGF2;FN1;SEPP1;CLU;TUBA4A;VEGFA;CYB5R1;MMRN1;PSAP;SERPING1;TIMP3;QSOX1;TIMP1;CD36;ALDOA
	Metabolism_Homo sapiens_R-HSA-1430728	165/1908	4.12948e-06	0.000516185	-2.17943	27.0191
MCF-7 Tam1	Cell Cycle_Homo sapiens_R-HSA-1640170	96/566	6.89237e-16	8.4018e-13	-2.4611	85.9193
	M Phase_Homo sapiens_R-HSA-68886	59/268	2.96017e-15	1.80422e-12	-2.44091	81.657
	Cell Cycle, Mitotic_Homo sapiens_R-HSA-69278	82/462	7.20241e-15	2.92658e-12	-2.45895	80.0742
	RHO GTPase Effectors_Homo sapiens_R-HSA-195258	54/255	2.39634e-13	7.30284e-11	-2.24162	65.1409
	Signaling by Rho GTPases_Homo sapiens_R-HSA-194315	65/367	5.21261e-12	1.27084e-09	-2.17285	56.4506
	Mitotic Anaphase_Homo sapiens_R-HSA-68882	40/173	1.73375e-11	3.5224e-09	-2.30551	57.1263	PSMD10;PSMD12;ZWILCH;CDCA5;BUB1B;PPP2R2A;NUP160;LMNB1;CDC20;PPP2CA;PSMB6;PPP1CC;PSMB7;SGOL2;CDC23;SGOL1;PTTG1;PPP2R1B;PSMB2;NUP85;PSMB3;RAD21;NUF2;BANF1;SPDL1;BUB1;UBE2C;NDE1;PLK1;CENPE;PSMC5;ESPL1;PSME3;CENPL;BIRC5;KIF2C;CENPN;MAPRE1;MAD2L1;NUP37
	Mitotic Metaphase and Anaphase_Homo sapiens_R-HSA-2555396	40/174	2.10001e-11	3.57175e-09	-2.29931	56.5319	PSMD10;PSMD12;ZWILCH;CDCA5;BUB1B;PPP2R2A;NUP160;LMNB1;CDC20;PPP2CA;PSMB6;PPP1CC;PSMB7;SGOL2;CDC23;SGOL1;PTTG1;PPP2R1B;PSMB2;NUP85;PSMB3;RAD21;NUF2;BANF1;SPDL1;BUB1;UBE2C;NDE1;PLK1;CENPE;PSMC5;ESPL1;PSME3;CENPL;BIRC5;KIF2C;CENPN;MAPRE1;MAD2L1;NUP37
	Cell Cycle Checkpoints_Homo sapiens_R-HSA-69620	41/182	2.34405e-11	3.57175e-09	-2.3075	56.4796
	mRNA Splicing - Major Pathway_Homo sapiens_R-HSA-72163	34/134	3.79467e-11	5.13967e-09	-1.9247	46.1829	SF3B6;CSTF2;DDX23;YBX1;USP39;PRPF8;ELAVL1;EFTUD2;SNRPD2;SNRPD1;POLR2E;SNRPD3;POLR2K;SF3A3;SF3A1;ALYREF;UPF3B;LSM5;LSM4;LSM3;HNRNPM;PRPF4;NUDT21;SNRNP40;PRPF6;PRPF3;SRSF4;PPIH;SNRPE;HNRNPH2;SNRPF;DNAJC8;SNRNP200;SNRPA
	Separation of Sister Chromatids_Homo sapiens_R-HSA-2467813	37/162	1.44051e-10	1.75598e-08	-2.24283	50.8245	PSMD10;PSMD12;ZWILCH;CDCA5;BUB1B;NUP160;CDC20;PPP2CA;PSMB6;PPP1CC;PSMB7;SGOL2;CDC23;SGOL1;PTTG1;PPP2R1B;PSMB2;NUP85;PSMB3;RAD21;NUF2;SPDL1;BUB1;UBE2C;NDE1;PLK1;CENPE;PSMC5;ESPL1;PSME3;CENPL;BIRC5;KIF2C;CENPN;MAPRE1;MAD2L1;NUP37
	G2/M Checkpoints_Homo sapiens_R-HSA-69481	35/150	2.41584e-10	2.67719e-08	-2.26284	50.1079	PSMD10;YWHAE;MDC1;BLM;PSMD12;HIST1H2BJ;HIST1H2BK;MCM10;BRCA1;PSMB6;CCNB2;PSMB7;CCNB1;YWHAQ;PSMB2;PSMB3;ORC3;CHEK1;YWHAG;YWHAH;RFC3;RFC2;RPA1;RPA2;YWHAZ;HIST2H2BE;PSMC5;PSME3;RPA3;UBE2V2;HIST1H2BH;TP53;HIST1H2BD;MCM2;HIST1H2BC
	mRNA Splicing_Homo sapiens_R-HSA-72172	34/144	3.10175e-10	3.15086e-08	-1.9246	42.137	SF3B6;CSTF2;DDX23;YBX1;USP39;PRPF8;ELAVL1;EFTUD2;SNRPD2;SNRPD1;POLR2E;SNRPD3;POLR2K;SF3A3;SF3A1;ALYREF;UPF3B;LSM5;LSM4;LSM3;HNRNPM;PRPF4;NUDT21;SNRNP40;PRPF6;PRPF3;SRSF4;PPIH;SNRPE;HNRNPH2;SNRPF;DNAJC8;SNRNP200;SNRPA
	Resolution of Sister Chromatid Cohesion_Homo sapiens_R-HSA-2500257	27/99	6.76223e-10	6.34089e-08	-1.98651	41.9442	ZWILCH;CDCA5;BUB1B;NUP160;CDC20;PPP2CA;PPP1CC;CCNB2;CCNB1;SGOL2;SGOL1;PPP2R1B;NUP85;RAD21;NUF2;SPDL1;BUB1;NDE1;PLK1;CENPE;CENPL;BIRC5;KIF2C;CENPN;MAPRE1;MAD2L1;NUP37
	Mitotic Prometaphase_Homo sapiens_R-HSA-68877	28/107	9.26862e-10	8.07032e-08	-1.94061	40.3631	ZWILCH;CDCA5;BUB1B;NUP160;SMC2;CDC20;PPP2CA;PPP1CC;CCNB2;CCNB1;SGOL2;SGOL1;PPP2R1B;NUP85;RAD21;NUF2;SPDL1;BUB1;NDE1;PLK1;CENPE;CENPL;BIRC5;KIF2C;CENPN;MAPRE1;MAD2L1;NUP37
	DNA Damage/Telomere Stress Induced Senescence_Homo sapiens_R-HSA-2559586	20/59	1.69501e-09	1.37748e-07	-1.87774	37.922	HIST1H2BJ;H2AFZ;HIST1H2AJ;HIST1H2BK;HMGA1;HIST2H2BE;HIST2H2AC;LMNB1;CCNA2;H1F0;HIST1H1D;HIST1H1E;HIST1H2AD;HIST1H2BH;TP53;ASF1A;HIST1H1B;HIST1H2BD;HIST1H1C;HIST1H2BC
	G2/M DNA damage checkpoint_Homo sapiens_R-HSA-69473	23/78	2.33463e-09	1.7787e-07	-2.03354	40.4174	YWHAE;MDC1;RFC3;BLM;HIST1H2BJ;RFC2;HIST1H2BK;RPA1;RPA2;BRCA1;YWHAZ;HIST2H2BE;CCNB1;YWHAQ;RPA3;CHEK1;UBE2V2;HIST1H2BH;TP53;YWHAG;HIST1H2BD;YWHAH;HIST1H2BC
	RHO GTPases Activate Formins_Homo sapiens_R-HSA-5663220	28/114	4.37505e-09	3.13717e-07	-1.89487	36.4713	ZWILCH;BUB1B;NUP160;ACTB;ACTG1;CDC20;PPP2CA;PPP1CC;SGOL2;SGOL1;PPP2R1B;NUP85;NUF2;SPDL1;BUB1;NDE1;PLK1;RHOA;RHOB;CENPE;CENPL;BIRC5;KIF2C;CENPN;PFN1;MAPRE1;MAD2L1;NUP37
	Processing of Capped Intron-Containing Pre-mRNA_Homo sapiens_R-HSA-72203	38/193	7.11843e-09	4.82076e-07	-2.01847	37.8677	SF3B6;CSTF2;DDX23;YBX1;USP39;PRPF8;ELAVL1;NUP160;EFTUD2;SNRPD2;SNRPD1;NUP85;POLR2E;SNRPD3;POLR2K;NDC1;SF3A3;SF3A1;ALYREF;UPF3B;LSM5;LSM4;LSM3;HNRNPM;NUDT21;PRPF4;SNRNP40;PRPF6;PRPF3;HNRNPH2;SRSF4;PPIH;SNRPE;SNRPF;DNAJC8;SNRNP200;SNRPA;NUP37
	Condensation of Prophase Chromosomes_Homo sapiens_R-HSA-2299718	15/41	5.72284e-08	3.67166e-06	-1.85703	30.9682	HIST1H2BJ;H2AFZ;HIST1H2AJ;PLK1;HIST1H2BK;NCAPG2;HIST2H2BE;HIST2H2AC;SMC2;CCNB1;HIST1H2AD;HIST1H2BH;NCAPD3;HIST1H2BD;HIST1H2BC
	Mitotic Prophase_Homo sapiens_R-HSA-68875	25/107	8.42277e-08	5.13368e-06	-1.92165	31.3032	RAB1A;HIST1H2BJ;NCAPG2;HIST1H2BK;NUP160;SMC2;HIST2H2AC;LMNB1;PPP2CA;CCNB2;CCNB1;PPP2R1B;NUP85;HIST1H2AD;BANF1;NDC1;H2AFZ;PLK1;HIST1H2AJ;HIST2H2BE;HIST1H2BH;NCAPD3;HIST1H2BD;HIST1H2BC;NUP37
	RHO GTPases activate PKNs_Homo sapiens_R-HSA-5625740	18/60	9.47378e-08	5.4993e-06	-1.76922	28.6121	YWHAE;HIST1H2BJ;H2AFZ;HIST1H2AJ;HIST1H2BK;YWHAZ;RHOA;HIST2H2BE;RHOB;HIST2H2AC;PPP1CB;YWHAQ;HIST1H2AD;HIST1H2BH;YWHAG;HIST1H2BD;YWHAH;HIST1H2BC
	Hemostasis_Homo sapiens_R-HSA-109582	73/552	1.64539e-07	9.11695e-06	-1.97967	30.9227
	Transcriptional Regulation by TP53_Homo sapiens_R-HSA-3700989	52/348	2.42708e-07	1.28635e-05	-2.12197	32.3206
	Meiosis_Homo sapiens_R-HSA-1500620	21/85	3.30357e-07	1.67794e-05	-1.81106	27.0266	BLM;UBE2I;HIST1H2BJ;SYCP2;H2AFZ;HIST1H2AJ;HIST1H2BK;RPA1;RPA2;BRCA1;HIST2H2BE;HIST2H2AC;LMNB1;RAD51C;STAG3;RAD21;RPA3;HIST1H2AD;HIST1H2BH;HIST1H2BD;HIST1H2BC
	Chromosome Maintenance_Homo sapiens_R-HSA-73886	21/86	4.08203e-07	1.92004e-05	-1.86129	27.3824	RFC3;PCNA;HIST1H2BJ;RFC2;H2AFZ;HIST1H2AJ;HIST1H2BK;RPA1;RPA2;HIST2H2BE;HIST2H2AC;RBBP4;RPA3;CENPL;NHP2;HIST1H2AD;CENPN;HIST1H2BH;STRA13;HIST1H2BD;HIST1H2BC
	Telomere Maintenance_Homo sapiens_R-HSA-157579	17/59	4.09525e-07	1.92004e-05	-1.85161	27.234	RFC3;PCNA;HIST1H2BJ;RFC2;H2AFZ;HIST1H2AJ;HIST1H2BK;RPA1;RPA2;HIST2H2BE;HIST2H2AC;RPA3;NHP2;HIST1H2AD;HIST1H2BH;HIST1H2BD;HIST1H2BC
	Cellular responses to stress_Homo sapiens_R-HSA-2262752	53/367	5.57514e-07	2.51707e-05	-2.14757	30.9245
	Meiotic recombination_Homo sapiens_R-HSA-912446	16/54	5.88123e-07	2.56043e-05	-1.87428	26.889	BLM;HIST1H2BJ;H2AFZ;HIST1H2AJ;HIST1H2BK;RPA1;RPA2;BRCA1;HIST2H2BE;HIST2H2AC;RAD51C;RPA3;HIST1H2AD;HIST1H2BH;HIST1H2BD;HIST1H2BC
	Developmental Biology_Homo sapiens_R-HSA-1266738	93/786	6.44003e-07	2.6168e-05	-2.12813	30.3377
	Formation of Senescence-Associated Heterochromatin Foci (SAHF)_Homo sapiens_R-HSA-2559584	9/17	6.29479e-07	2.6168e-05	-1.37225	19.5935	H1F0;HMGA1;HIST1H1D;HIST1H1E;TP53;ASF1A;HIST1H1B;LMNB1;HIST1H1C
	Folding of actin by CCT/TriC_Homo sapiens_R-HSA-390450	7/10	8.72125e-07	3.42942e-05	-0.590922	8.24474	CCT3;CCT6A;TCP1;CCT8;ACTB;CCT5;CCT4
	Meiotic synapsis_Homo sapiens_R-HSA-1221632	16/57	1.31814e-06	5.02129e-05	-1.6746	22.6729	UBE2I;HIST1H2BJ;SYCP2;H2AFZ;HIST1H2AJ;HIST1H2BK;BRCA1;HIST2H2BE;HIST2H2AC;LMNB1;STAG3;RAD21;HIST1H2AD;HIST1H2BH;HIST1H2BD;HIST1H2BC
	Programmed Cell Death_Homo sapiens_R-HSA-5357801	30/166	1.77793e-06	6.56758e-05	-1.90907	25.2762	PSMD10;YWHAE;PSMD12;MAGED1;HMGB2;XIAP;LMNB1;PSMB6;PSMB7;YWHAQ;PSMB2;PSMB3;HIST1H1D;HIST1H1E;YWHAG;HIST1H1B;YWHAH;HIST1H1C;MLKL;DAPK2;PRKCD;YWHAZ;PSMC5;H1F0;PSME3;NMT1;BCL2;PKP1;CYCS;TP53
	Axon guidance_Homo sapiens_R-HSA-422475	66/515	1.95045e-06	6.79314e-05	-2.06639	27.1677
	mRNA Splicing - Minor Pathway_Homo sapiens_R-HSA-72165	15/52	1.9262e-06	6.79314e-05	-1.58706	20.8856	SF3B6;DDX23;YBX1;PRPF8;EFTUD2;SNRNP40;PRPF6;SNRPD2;SNRPD1;POLR2E;SNRPE;SNRPF;SNRPD3;SNRNP200;POLR2K
	Processing of DNA double-strand break ends_Homo sapiens_R-HSA-5693607	19/81	2.7569e-06	9.33517e-05	-1.79022	22.9173	MDC1;RFC3;BLM;UBE2I;HIST1H2BJ;RFC2;HIST1H2BK;RPA1;RPA2;BRCA1;HIST2H2BE;CCNA2;RPA3;CHEK1;UBE2V2;TIMELESS;HIST1H2BH;HIST1H2BD;HIST1H2BC
	Apoptosis_Homo sapiens_R-HSA-109581	29/163	3.635e-06	0.000119759	-1.85326	23.212	PSMD10;YWHAE;PSMD12;MAGED1;HMGB2;XIAP;LMNB1;PSMB6;PSMB7;YWHAQ;PSMB2;PSMB3;HIST1H1D;HIST1H1E;YWHAG;HIST1H1B;YWHAH;HIST1H1C;DAPK2;PRKCD;YWHAZ;PSMC5;H1F0;PSME3;NMT1;BCL2;PKP1;CYCS;TP53
	Chk1/Chk2(Cds1) mediated inactivation of Cyclin B:Cdk1 complex_Homo sapiens_R-HSA-75035	7/12	5.07038e-06	0.000162653	-0.684815	8.34933	YWHAE;CCNB1;YWHAQ;CHEK1;YWHAZ;YWHAG;YWHAH
	DNA methylation_Homo sapiens_R-HSA-5334118	11/32	6.93157e-06	0.00021124	-1.48548	17.6466	HIST1H2BJ;H2AFZ;UHRF1;HIST1H2AJ;HIST1H2BK;HIST1H2AD;HIST1H2BH;HIST2H2BE;HIST1H2BD;HIST1H2BC;HIST2H2AC
	Kinesins_Homo sapiens_R-HSA-983189	13/44	6.93085e-06	0.00021124	-1.47677	17.5433	KIF23;KIF12;KIF11;CENPE;KIFC2;RACGAP1;KIFC1;KIF5C;KIF4A;KIF13B;KIF2C;KIF20A;KIF3C
	Gene Expression_Homo sapiens_R-HSA-74160	161/1631	7.33667e-06	0.000218132	-1.83328	21.6741
	DNA Double-Strand Break Repair_Homo sapiens_R-HSA-5693532	26/145	9.83954e-06	0.00028418	-1.78019	20.524	MDC1;BLM;PCNA;HIST1H2BJ;HIST1H2BK;BRCA1;EME2;CHEK1;KPNA2;XRCC6;RFC3;UBE2I;RFC2;EYA2;RPA1;RPA2;HIST2H2BE;CCNA2;RAD51C;RPA3;UBE2V2;TIMELESS;HIST1H2BH;TP53;HIST1H2BD;HIST1H2BC
	Deposition of new CENPA-containing nucleosomes at the centromere_Homo sapiens_R-HSA-606279	14/52	1.02575e-05	0.00028418	-1.67224	19.2099	HIST1H2BJ;H2AFZ;HIST1H2AJ;HIST1H2BK;HIST2H2BE;HIST2H2AC;RBBP4;CENPL;HIST1H2AD;CENPN;HIST1H2BH;STRA13;HIST1H2BD;HIST1H2BC
	Nucleosome assembly_Homo sapiens_R-HSA-774815	14/52	1.02575e-05	0.00028418	-1.66533	19.1304	HIST1H2BJ;H2AFZ;HIST1H2AJ;HIST1H2BK;HIST2H2BE;HIST2H2AC;RBBP4;CENPL;HIST1H2AD;CENPN;HIST1H2BH;STRA13;HIST1H2BD;HIST1H2BC
	HDR through Homologous Recombination (HR) or Single Strand Annealing (SSA)_Homo sapiens_R-HSA-5693567	22/112	1.05117e-05	0.00028475	-1.67479	19.1982	MDC1;BLM;RFC3;UBE2I;PCNA;HIST1H2BJ;RFC2;HIST1H2BK;RPA1;RPA2;BRCA1;HIST2H2BE;CCNA2;RAD51C;EME2;RPA3;CHEK1;UBE2V2;TIMELESS;HIST1H2BH;HIST1H2BD;HIST1H2BC
	PRC2 methylates histones and DNA_Homo sapiens_R-HSA-212300	12/40	1.31241e-05	0.00034779	-1.49338	16.7871	HIST1H2BJ;RBBP4;H2AFZ;HIST1H2AJ;HIST1H2BK;HIST1H2AD;HIST1H2BH;JARID2;HIST2H2BE;HIST1H2BD;HIST1H2BC;HIST2H2AC
	Activation of APC/C and APC/C:Cdc20 mediated degradation of mitotic proteins_Homo sapiens_R-HSA-176814	17/75	1.48343e-05	0.000384744	-1.77694	19.7571	PSMD10;PSMD12;UBE2C;PLK1;BUB1B;CDC20;CCNA2;PSMB6;PSMB7;PSMC5;CCNB1;CDC23;PTTG1;PSMB2;PSMB3;PSME3;MAD2L1
	HIV Infection_Homo sapiens_R-HSA-162906	34/222	1.66591e-05	0.000423072	-1.9654	21.6244	PSMD10;PSMD12;TSG101;CXCR4;FURIN;NUP160;PSMB6;PSMB7;PSMB2;NUP85;PSMB3;POLR2E;RCC1;TCEB1;BANF1;POLR2K;AP1M1;NDC1;RANBP1;XRCC6;TAF12;VTA1;HMGA1;AP2B1;PSMC5;PACS1;PSME3;NMT1;TCEA1;CHMP4B;SLC25A5;PPIA;SLC25A6;NUP37
	APC/C-mediated degradation of cell cycle proteins_Homo sapiens_R-HSA-174143	18/85	2.26594e-05	0.000551945	-1.84646	19.7478	PSMD10;PSMD12;UBE2C;PLK1;BUB1B;AURKA;CDC20;CCNA2;PSMB6;PSMB7;PSMC5;CCNB1;CDC23;PTTG1;PSMB2;PSMB3;PSME3;MAD2L1
	Regulation of mitotic cell cycle_Homo sapiens_R-HSA-453276	18/85	2.26594e-05	0.000551945	-1.83636	19.6398	PSMD10;PSMD12;UBE2C;PLK1;BUB1B;AURKA;CDC20;CCNA2;PSMB6;PSMB7;PSMC5;CCNB1;CDC23;PTTG1;PSMB2;PSMB3;PSME3;MAD2L1
	Gene Silencing by RNA_Homo sapiens_R-HSA-211000	20/101	2.30921e-05	0.000551945	-1.72644	18.4315	NDC1;HIST1H2BJ;H2AFZ;HIST1H2AJ;HIST1H2BK;NUP160;HIST2H2BE;TSN;HIST2H2AC;HENMT1;NUP85;POLR2E;DROSHA;HIST1H2AD;HIST1H2BH;MYBL1;HIST1H2BD;POLR2K;HIST1H2BC;NUP37
	Homology Directed Repair_Homo sapiens_R-HSA-5693538	22/118	2.48167e-05	0.000570785	-1.62561	17.238	MDC1;BLM;RFC3;UBE2I;PCNA;HIST1H2BJ;RFC2;HIST1H2BK;RPA1;RPA2;BRCA1;HIST2H2BE;CCNA2;RAD51C;EME2;RPA3;CHEK1;UBE2V2;TIMELESS;HIST1H2BH;HIST1H2BD;HIST1H2BC
	RNA Polymerase I Promoter Opening_Homo sapiens_R-HSA-73728	10/30	2.48004e-05	0.000570785	-1.21629	12.8984	HIST1H2BJ;H2AFZ;HIST1H2AJ;HIST1H2BK;HIST1H2AD;HIST1H2BH;HIST2H2BE;HIST1H2BD;HIST1H2BC;HIST2H2AC
	Host Interactions of HIV factors_Homo sapiens_R-HSA-162909	23/129	3.44854e-05	0.000737504	-1.79044	18.3967	NDC1;PSMD10;RANBP1;PSMD12;HMGA1;AP2B1;NUP160;PSMB6;PSMB7;PSMC5;PSMB2;NUP85;PACS1;PSMB3;PSME3;RCC1;BANF1;TCEB1;SLC25A5;PPIA;AP1M1;SLC25A6;NUP37
	G2/M Transition_Homo sapiens_R-HSA-69275	28/173	3.28302e-05	0.000737504	-1.75137	18.0815	PSMD10;YWHAE;PSMD12;PPP2R2A;HMMR;AURKA;PPP1CB;PPP2CA;PSMB6;CCNB2;PSMB7;CCNB1;RBBP4;PPP2R1B;PSMB2;PSMB3;PHLDA1;YWHAG;RAB8A;NDE1;PLK1;CDC25B;CCNA2;NEDD1;PSMC5;PSME3;MAPRE1;TP53
	Transcriptional regulation by small RNAs_Homo sapiens_R-HSA-5578749	16/72	3.41092e-05	0.000737504	-1.53007	15.7382	NDC1;HIST1H2BJ;H2AFZ;HIST1H2AJ;HIST1H2BK;NUP160;HIST2H2BE;HIST2H2AC;NUP85;POLR2E;HIST1H2AD;HIST1H2BH;HIST1H2BD;POLR2K;HIST1H2BC;NUP37
	Packaging Of Telomere Ends_Homo sapiens_R-HSA-171306	10/31	3.42964e-05	0.000737504	-1.1733	12.062	HIST1H2BJ;H2AFZ;HIST1H2AJ;HIST1H2BK;HIST1H2AD;HIST1H2BH;HIST2H2BE;HIST1H2BD;HIST1H2BC;HIST2H2AC
	Regulation of HSF1-mediated heat shock response_Homo sapiens_R-HSA-3371453	17/80	3.6212e-05	0.000748176	-1.44278	14.754	HSPA9;NDC1;YWHAE;MRPL18;RPA1;RPA2;NUP160;DNAJC2;DNAJC7;DNAJB6;NUP85;BAG3;RPA3;BAG1;FKBP4;TNFRSF21;NUP37
	Glucuronidation_Homo sapiens_R-HSA-156588	8/20	3.60739e-05	0.000748176	-0.730392	7.47186	UGDH;UGT1A1;UGT1A5;UGT1A4;UGT1A3;UGT1A9;UGT1A8;UGT1A7
	Mitotic G2-G2/M phases_Homo sapiens_R-HSA-453274	28/175	4.06046e-05	0.00082495	-1.71186	17.3097	PSMD10;YWHAE;PSMD12;PPP2R2A;HMMR;AURKA;PPP1CB;PPP2CA;PSMB6;CCNB2;PSMB7;CCNB1;RBBP4;PPP2R1B;PSMB2;PSMB3;PHLDA1;YWHAG;RAB8A;NDE1;PLK1;CDC25B;CCNA2;NEDD1;PSMC5;PSME3;MAPRE1;TP53
	APC/C:Cdc20 mediated degradation of mitotic proteins_Homo sapiens_R-HSA-176409	16/74	4.87266e-05	0.000973733	-1.67925	16.6738	PSMD10;PSMD12;UBE2C;BUB1B;CDC20;CCNA2;PSMB6;PSMB7;PSMC5;CCNB1;CDC23;PTTG1;PSMB2;PSMB3;PSME3;MAD2L1
	Metabolism of proteins_Homo sapiens_R-HSA-392499	110/1074	5.1123e-05	0.000989189	-1.65417	16.3453
	Antigen processing-Cross presentation_Homo sapiens_R-HSA-1236975	17/82	5.05283e-05	0.000989189	-1.53875	15.2228	PSMD10;PDIA3;PSMD12;HLA-B;HLA-C;CYBB;CYBA;HLA-F;TAPBP;PSMB6;MRC2;PSMB7;PSMC5;PSMB2;PSMB3;PSME3;ITGAV
ZR-75-1 Tam1	MHC class II antigen presentation_Homo sapiens_R-HSA-2132295	9/103	6.91871e-07	0.000345243	-1.94208	27.5462	CENPE;RACGAP1;HLA-DPB1;KIF23;KIF2C;KIF11;IFI30;HLA-DQB1;HLA-DPA1
	Cell Cycle, Mitotic_Homo sapiens_R-HSA-69278	17/462	2.64643e-06	0.000660285	-2.46801	31.695	TOP2A;RRM2;HIST1H2BJ;CASC5;BUB1B;KIF23;HMMR;FOXM1;CENPE;TPX2;CENPF;CCNB1;CDK1;BIRC5;MYBL2;KIF2C;HIST1H2BB
	Resolution of Sister Chromatid Cohesion_Homo sapiens_R-HSA-2500257	8/99	5.26027e-06	0.000874959	-2.07308	25.199	CENPE;CCNB1;CENPF;CDK1;BUB1B;CASC5;BIRC5;KIF2C
ZR-75-1 Tam2	not applicable
BT-474 Tam1	Axon guidance_Homo sapiens_R-HSA-422475	23/515	3.17386e-06	0.00076014	-2.35643	29.8337	SEMA5A;EPHA4;PRNP;SHC2;CAMK2D;SEMA6A;VWF;IRS1;SDC2;GFRA1;CACNA1H;NFASC;SPRED1;ERBB4;COL6A2;PLXNA2;CNTN1;SLIT1;COL4A5;MYH14;FGFR3;EPHA3;EPHA2
	Non-integrin membrane-ECM interactions_Homo sapiens_R-HSA-3000171	7/42	2.62222e-06	0.00076014	-2.06732	26.5681	VTN;LAMB2;SDC2;TNC;LAMC2;DMD;DDR2
BT-474 Tam2	Diseases of glycosylation_Homo sapiens_R-HSA-3781865	13/88	5.77361e-09	3.53922e-06	-1.89626	35.9719	SEMA5A;SPON2;MUCL1;SDC2;MUC19;ADAMTS12;MUC5B;MUC1;MUC2;ADAMTS1;ADAMTS17;GPC4;MUC6
	Diseases associated with O-glycosylation of proteins_Homo sapiens_R-HSA-3906995	11/62	1.19985e-08	3.67755e-06	-1.90104	34.672	SEMA5A;SPON2;MUC1;MUC2;MUCL1;ADAMTS1;ADAMTS17;MUC19;ADAMTS12;MUC5B;MUC6
	O-linked glycosylation_Homo sapiens_R-HSA-5173105	13/110	8.93924e-08	1.82658e-05	-2.00187	32.4907	SEMA5A;SPON2;GALNT6;MUCL1;MUC19;ADAMTS12;MUC5B;MUC1;MUC2;ADAMTS1;ADAMTS17;GCNT4;MUC6
	Defective GALNT12 causes colorectal cancer 1 (CRCS1)_Homo sapiens_R-HSA-5083636	6/18	4.96362e-07	5.07116e-05	-1.99	28.8868	MUC1;MUC2;MUCL1;MUC19;MUC5B;MUC6
	Defective GALNT3 causes familial hyperphosphatemic tumoral calcinosis (HFTC)_Homo sapiens_R-HSA-5083625	6/18	4.96362e-07	5.07116e-05	-1.95604	28.3938	MUC1;MUC2;MUCL1;MUC19;MUC5B;MUC6
	Platelet degranulation_Homo sapiens_R-HSA-114608	12/105	4.06588e-07	5.07116e-05	-1.89918	27.9474	LGALS3BP;ABCC4;SERPINA3;ECM1;SERPINA1;VWF;PCDH7;QSOX1;TIMP1;SEPP1;CLU;VEGFA
	Response to elevated platelet cytosolic Ca2+_Homo sapiens_R-HSA-76005	12/110	6.76228e-07	5.92183e-05	-1.85589	26.3661	LGALS3BP;ABCC4;SERPINA3;ECM1;SERPINA1;VWF;PCDH7;QSOX1;TIMP1;SEPP1;CLU;VEGFA
	Defective C1GALT1C1 causes Tn polyagglutination syndrome (TNPS)_Homo sapiens_R-HSA-5083632	6/20	1.00534e-06	7.70341e-05	-1.94846	26.9086	MUC1;MUC2;MUCL1;MUC19;MUC5B;MUC6
	Axon guidance_Homo sapiens_R-HSA-422475	26/515	2.38917e-06	0.000162729	-2.2949	29.7065	SEMA5A;CAMK2D;IRS1;SDC2;ARRB1;CACNA1H;SDCBP;SPRED1;ABLIM3;ERBB4;PLXNA2;SLIT1;MYH14;SLIT2;EPHA4;TRPC6;SEMA6A;VWF;UNC5C;GFRA1;VEGFA;NFASC;COL4A1;COL4A5;EPHA3;EPHA2
	Platelet activation, signaling and aggregation_Homo sapiens_R-HSA-76002	17/253	3.55034e-06	0.000217636	-2.0881	26.2024	LGALS3BP;SERPINA3;ABCC4;ECM1;SERPINA1;TRPC6;VWF;DGKA;PCDH7;PIK3R3;ARRB1;SEPP1;CLU;VEGFA;GNB4;QSOX1;TIMP1
	Termination of O-glycan biosynthesis_Homo sapiens_R-HSA-977068	6/26	5.45185e-06	0.000303817	-2.00429	24.2912	MUC1;MUC2;MUCL1;MUC19;MUC5B;MUC6
	Hemostasis_Homo sapiens_R-HSA-109582	26/552	8.28722e-06	0.000419516	-2.05989	24.1024	LGALS3BP;SERPINA3;ECM1;DOCK4;SERPINA1;DGKA;PIK3R3;ARRB1;KIF12;CLU;INPP5D;QSOX1;TIMP1;GUCY1A3;ABCC4;TRPC6;VWF;ITGA3;PCDH7;MERTK;SEPP1;VEGFA;SLC7A8;KIF26B;GNB4;CD44
	Non-integrin membrane-ECM interactions_Homo sapiens_R-HSA-3000171	7/42	8.89675e-06	0.000419516	-1.91241	22.241	VTN;LAMB2;ITGB4;SDC2;TNC;DMD;DDR2
