# Supplementary material for: Association of tamoxifen resistance and lipid reprogramming in breast cancer
Source: BMC Cancer. 2018 Aug 24;18:850. doi: 10.1186/s12885-018-4757-z (PMC6109356; doi:10.1186/s12885-018-4757-z)
Supplement: Supplementary file 9 — Drug Sensitivity Scores [42] of CTG measurement and cell count. Max.Conc [nM] = maximum concentration, Min.Conc [nM] = minimum concentration, MAX = maximum % inhibition, D1 [% inhibition]… D5 [% inhibition] = % inhibition from the lowest (D1) to the highest drug concentration (D5). (XLSX 27 kb) [file 12885_2018_4757_MOESM9_ESM.xlsx]

## Sheet: DSS-CTG
				T-47D									T-47D in 1µM tamoxifen									T-47D Tam1 in 1µM tamoxifen									T-47D Tam2 in 1µM tamoxifen
ID	Name	Max.Conc [nM]	Min.Conc [nM]	IC50	SLOPE	MAX	D1 [nM]	D2 [nM]	D3 [nM]	D4 [nM]	D5 [nM]	DSS	IC50	SLOPE	MAX	D1 [nM]	D2 [nM]	D3 [nM]	D4 [nM]	D5 [nM]	DSS	IC50	SLOPE	MAX	D1 [nM]	D2 [nM]	D3 [nM]	D4 [nM]	D5 [nM]	DSS	IC50	SLOPE	MAX	D1 [nM]	D2 [nM]	D3 [nM]	D4 [nM]	D5 [nM]	DSS
FIMM000001	C75	10	100000	30986.9	2.5	44.3	8.9	0.9	6.2	0.4	44.3	2.3	33189.6	2.5	26.4	-2.9	3.7	-0.6	-0.7	26.4	1	100000	2.5	7.2	-7.5	7.2	-0.2	-8.8	0.1	0	22800.5	2.5	44.8	5.5	-1.5	1.6	4.8	44.8	3.1
FIMM000002	Bafilomycin A1	0.1	1000	212.5	2.5	73.3	-1.1	7.2	0.5	9.4	73.3	5.6	269.6	2.5	67.5	5.8	-4.9	2.9	4	67.5	4.3	225.3	2.5	67.2	4.9	1.8	10.1	7.4	67.2	4.9	263.9	2.5	67.2	2.5	-3	4.9	4.4	67.2	4.3
FIMM000003	TO901317	1	10000	239.2	0.4	23.5	7.3	1.5	12.5	10	23.5	1.9	25.6	0.5	19.8	5.2	5	15.1	16.1	19.8	3.1	427.4	0.7	30.9	3.2	8.5	4.6	20.2	30.9	3.5	581.4	0.8	33.9	1.7	3.2	7.3	18.7	33.9	3.7
FIMM000004	LCS-1	2.5	25000	1934.7	1.8	100	0.6	3.7	2.8	61.3	100.3	12.8	1272.5	2.5	100	-1.2	1	-5.5	85.3	100.1	15.4	1512.1	2.5	100	-1.5	0.7	-2.9	78.1	100.3	14.4	1226	2.4	100	1.6	-0.4	2.2	84.6	100.3	15.6
FIMM000005	Erastin	1	10000	440.7	0.7	30.4	2.5	3.6	7.4	18.3	30.4	3.4	1487.1	1.4	28.7	-2.8	4.5	5.5	9.5	28.7	2	3210.7	2.5	35.1	4.8	-4.6	8.4	-0.3	35.1	1.6	3066.6	2.5	35.4	-1.4	-6.5	-0.3	0.5	35.4	1.7
FIMM000006	RSL-3	1	10000	690	1	92.8	3	2.5	13.8	52.6	92.8	12	1993.9	2.5	92.8	10	0.7	3.4	13.8	92.8	7.4	2254	2.5	98.7	6.4	9.7	4.5	10.9	98.7	7.3	2269.1	2.5	99.5	5.3	0.4	3.4	10.8	99.5	7.3
FIMM000007	RO 48-8071 fumerate	1	10000	2975.1	2.5	45.7	-4.8	6.9	1.8	1.2	45.7	2.5	3923.6	2.5	44.9	4	5.9	6.8	-8.9	44.9	1.8	2114.3	2.5	94.8	-1.6	8.2	3.4	12.3	94.8	7.3	1480.3	1.9	36.9	1.4	3.1	4.1	11.6	36.9	3.1
FIMM000008	Ammonium tetrathiomolybdate	1	10000	3127.1	2.5	36.3	3.6	1.5	-1.7	0.2	36.3	1.8	3962.6	2.5	33.1	5.6	6.3	3.5	-7.1	33.1	1.2	10000	0.9	4.8	-4.2	-1.4	-14.6	4.8	-7.6	0	10000	2.5	4.8	-2.8	-4.1	0	0.4	4.8	0
FIMM000009	T 0070907	1	10000	10000	0.1	10	-4.2	10	5.8	5.2	0.1	0	10000	0.1	7.6	3	7.6	-1	2.8	-0.4	0	3616.5	2.5	14.9	-3.1	-0.6	-0.2	-1.4	14.9	0.2	2207.7	2.5	37.6	-0.6	1.2	-2.6	4.4	37.6	2.6
FIMM000010	Siramesine hydrochloride	1	10000	10000	0.1	8.1	3.7	8.1	7.2	3.1	-0.1	0	10000	2	2.5	2.5	-0.9	0.3	0.6	2.5	0	10000	2.5	9.4	1.6	9.4	-1.9	-6.5	-4.8	0	10000	2.5	2.2	-3.7	-2.8	-1.4	1.9	2.2	0
FIMM000011	methyl-β-cyclodextrin (MβCD)	10	100000	8652.7	1.2	99.4	6.3	3.3	10.4	52	99.4	11.8	8824.9	1.1	98.5	0.5	6.3	13.2	49.1	98.5	11.6	10029.4	1.9	98.3	5.3	-2.7	2.4	48.9	98.3	11.3	12578.1	2.3	99.8	-0.9	0.5	2.7	37	99.8	10.4
FIMM000012	20,25-diazacholesterol	0.001	10	10	0.1	3.7	2.2	3.7	2.7	-0.2	-0.2	0	10	0.1	4.4	-2.6	4.4	3.5	1.1	-7.9	0	10	2.5	6.7	6.7	1.7	5	-6.5	2.4	0	10	0.9	7	0.3	-2.8	2.5	3.3	7	0
FIMM000013	AY 9944 dihydrochloride	1	10000	2122.5	2.5	25.5	12.2	7.8	-4.4	3.3	25.5	1.5	3189.1	2.5	26.6	9.1	-2.8	-3.5	-0.1	26.6	1.1	2500.2	2.5	89.1	0.5	-6.2	9.2	7.2	89.1	6.1	2331.5	2.5	19.8	-0.3	-1.6	-0.6	2	19.8	0.8
FIMM000014	U18666A	10	100000	100000	0.3	3.7	-6.1	2.8	3.7	-0.6	0.1	0	100000	2.5	7.9	-1.2	2.6	0.7	-0.8	7.9	0	100000	2.5	7.7	-5.8	-6.8	7.7	1.8	7.5	0	100000	2.5	5	-5.6	-3.3	2.5	-1.9	5	0
FIMM000015	A 939572	10	100000	13302.3	1.2	31.5	5.8	6.4	4.8	11.7	31.5	2.4	1118.9	0.5	25.6	3.3	4.8	13.6	17.1	25.6	3.5	9471.4	1.2	14.5	1	-8.2	3.1	6.9	14.5	0.4	100000	2.5	8.7	-5.2	-4.7	-3.7	-0.8	8.7	0
FIMM000016	Sandoz 58-035	3	30000	30000	2.5	9.3	0.4	-0.3	9.3	6.6	6	0	30000	0.2	8.2	-1.6	1.5	4.4	8.2	0.8	0	30000	2.5	2.6	2.6	-2.6	2.2	-6.5	-3.2	0	30000	2.5	6.6	-2.9	-0.8	-4.2	6.6	4.1	0
FIMM000017	Orlistat	1	10000	10000	0.3	7.8	0	2.6	5.3	0	7.8	0	10000	2.5	7.9	5.6	-7.9	7.9	1.7	5.8	0	2716.7	2.5	24.2	7	-1.2	-4.7	1.4	24.2	1.1	3327	2.5	35.8	-5.1	1.2	-1.8	-1	35.8	1.6
FIMM000018	Fenretinide	1	10000	2120.6	2.5	39.8	4.1	0.1	7.9	5.1	39.8	2.8	3370.1	2.5	41.1	-4.1	5.4	0.9	-1.5	41.1	1.9	3646.6	2.5	58.1	-6	6.5	4.7	-6	58.1	2.7	3038.8	2.5	89	-2	1.5	-0.7	1.6	89	5.2
FIMM000019	Ciprofloxacin	1	10000	10000	0.1	7.5	3.7	7.5	2.2	2.1	-1.1	0	10000	0.2	3	-2.3	2.7	3	0.2	-0.4	0	10000	2.5	5.2	-3.7	-3.3	-7.8	-3.1	5.2	0	10000	2.5	6.4	0.2	1.9	-1.3	2.7	6.4	0
FIMM000020	Resveratrol	1	10000	10000	0.2	7.5	0.9	7.5	-4.7	3.8	1.2	0	10000	2.5	3.1	0.8	3.1	-1.3	-1.7	-0.8	0	10000	2.5	5.8	2.5	-13.9	1.7	5.8	4.9	0	10000	2.5	0.2	0.2	-3.3	-1.8	-4.1	-4.8	0
FIMM000021	Melatonin	1	10000	10000	0.1	10	10	0.6	5.3	0.9	-3.6	0	10000	0.1	4.7	-1	1.3	4.7	2.7	-1.2	0	10000	0.2	8	-5.4	8	2.5	0.7	-2.6	0	10000	2.5	7.3	-6.9	-1.2	0.5	7.3	4.7	0
FIMM000022	Loratadine	1	10000	10000	2.5	7.8	7	7.8	-0.7	-7	0.5	0	10000	0.5	2.8	-0.3	-3.3	-0.5	2.8	-0.4	0	4104.7	2.5	16.5	-10.2	10.2	-9	0.5	14.9	0.2	10000	2.5	8.6	-2.1	-3.2	-1.1	1.8	8.6	0
FIMM000023	Mefloquine HCl	1	10000	10000	0.1	10.3	10.3	5.4	0.8	9.1	-4.6	0	10000	0.1	8	5.2	-1.7	8	-0.1	0.1	0	10000	0.5	6.1	3.6	-8	-0.1	6.1	-3.9	0	10000	0.1	0	0	0	0	0	0	0
FIMM000024	Bezafibrate	1	10000	10000	2.5	8.7	8.7	4.1	2.5	-3.2	0.4	0	10000	2.5	6.3	-0.2	6.3	0.2	-1.5	-3.8	0	10000	2.5	4.6	4.6	-10.1	0.9	-2.2	-1.1	0	10000	1.7	6.1	-0.4	-0.9	0.9	5.4	6.1	0
FIMM000025	Fingolimod (FTY-720)	1	10000	3270	2.5	100	1.3	1.8	2.5	-1.9	100.1	5.4	3194.4	2.5	99.8	-2.9	3.8	-1.7	-0.5	99.8	5.5	3308.8	2.5	100	11.9	-3.6	1.6	-2.6	100.1	5.4	2925.2	2.5	100	-7.2	-2.4	0.6	3.2	100.1	6
FIMM000026	AZD8055	1	10000	9.2	0.8	72.9	16.6	32.2	67.7	72.9	70.2	26	12.4	1	66.8	2.5	31.8	56.5	66.8	64.8	23.2	13	0.5	55.6	5.5	31.8	41.8	43.2	55.6	17.7	50.6	0.7	63.8	0.7	13.6	43.2	51.9	63.8	16.6
FIMM000027	Vinerolebine	1	10000	28	0.7	44.6	7.4	10.6	36.3	35.9	44.6	12.4	28.4	2	41.8	-7.9	4.9	38.7	29.3	41.8	13	319.7	0.9	85.4	-6.8	-4.2	27.2	59	85.4	14.3	41.4	1.3	82.6	-0.3	10.3	63.9	75.3	82.6	23.6
FIMM000028	Atorvastatin / Lipitor	1	10000	1655.6	2.5	36.8	6.2	6	0.6	8.1	36.8	3.1	1740.7	2.5	33.6	0.4	1.8	-1.9	6.7	33.6	2.6	1221.4	0.8	26.1	-24.4	0.6	10.6	7	26.1	1.5	3745.9	2.5	36.2	-3.7	-0.2	-0.6	-4.8	36.2	1.4
FIMM000029	Disulfiram	10	100000	455.9	1.7	99.5	8.2	6.4	79.2	99.5	91.4	28	569.1	2.5	98.9	-0.4	1	79.5	98.9	77.3	27	410.5	2.5	93.8	1.8	-12.4	89.4	93.8	83.1	27.4	353.1	2.5	89.6	-3.9	-6.3	89.6	67.9	71.8	27
FIMM000337	Vincristine	0.1	1000	187.2	2.5	33.5	1.2	10.4	6	5.7	33.5	2.5	130.1	2.2	25.6	6.3	8.8	0.9	9.2	25.6	2.1	276.8	2.5	76.1	14.3	-0.4	1.2	3.9	76.1	4.8	230.7	2.5	79.3	7.7	0.5	8.8	8.2	79.3	5.7
FIMM000491	Paclitaxel	0.1	1000	2.9	1.1	64.7	-4.9	16.4	51	64.7	56.3	19.7	3.2	1.9	55.7	8.1	5.4	50	55.7	50.6	17.2	2.2	1.7	30.2	9	5.8	29	27.7	30.2	9.2	2.5	1.7	71.3	3	12	65.7	71.3	71	22.9
FIMM003775	Dasatinib	0.1	1000	7.2	0.2	26.7	8	8.2	11.6	26.7	13.6	3.2	1.1	0.9	17.1	0.9	8.5	14.6	17.1	15.4	3.5	6	0.8	43.6	-4.6	11.8	24.2	43.6	31.4	10.5	13	1.3	34	1.3	1.7	14	32	34	7
FIMM003797	Docetaxel	0.1	1000	1.5	1.4	62.4	10.4	20.6	62.4	51	52.4	21.5	1.3	1.9	54.7	3.2	20.7	54.7	50	47.4	19.7	0.7	0.4	29.9	7.6	18.4	21.5	29.9	23.7	8.6	1.6	2.5	67.9	2.2	16.6	67.4	67.9	63.5	23.8

## Sheet: DSS-Cell count
				T-47D									T-47D in 1µM tamoxifen									T-47D Tam1 in 1µM tamoxifen									T-47D Tam2 in 1µM tamoxifen
ID	Name	Max.Conc [nM]	Min.Conc [nM]	IC50	SLOPE	MAX	D1 [nM]	D2 [nM]	D3 [nM]	D4 [nM]	D5 [nM]	DSS	IC50	SLOPE	MAX	D1 [nM]	D2 [nM]	D3 [nM]	D4 [nM]	D5 [nM]	DSS	IC50	SLOPE	MAX	D1 [nM]	D2 [nM]	D3 [nM]	D4 [nM]	D5 [nM]	DSS	IC50	SLOPE	MAX	D1 [nM]	D2 [nM]	D3 [nM]	D4 [nM]	D5 [nM]	DSS
FIMM000001	C75	10	100000	43949.6	2.5	60.1	-33.3	-20.5	-21.4	-27.7	60.1	2.3	67728.5	2.5	29.2	-15.3	-25.2	-25	-72	24.2	0.3	41678.3	2.5	32.5	-13.5	-5.5	-24.5	-10.2	32.5	1	41146.8	2.5	83.8	-11.3	-24.2	-10.3	-24	83.8	3.6
FIMM000002	Bafilomycin A1	0.1	1000	399.2	2.5	83.7	-14.2	-2.5	14.9	-19.1	83.7	3.7	351.5	2.5	81.7	-2.6	6.9	-8.2	-5.5	81.7	4.1	272.6	2.5	100	-3.5	-26.5	15.5	5.2	100.7	6.4	251.9	2.5	95.4	34.5	1	17.3	7.5	95.4	6.5
FIMM000003	TO901317	1	10000	68	2.5	41.4	-9	-8.6	30.4	31.3	41.4	11	55.5	2.5	32	-22	-9	26.9	32	3.6	8.5	47.4	0.8	27.1	-14.2	13.8	14.5	27.1	17.5	5.8	7.4	2.5	57	-14.4	39.4	42.8	36.9	57	22.6
FIMM000004	LCS-1	2.5	25000	1057.9	2.5	100	-18.5	-22.1	-34.1	99.7	102.8	16.4	903	2.5	100	22.3	-30.7	-19.6	105.7	108.2	17.2	865.4	2.5	100	-18.5	-10.2	-7.2	101.1	101.7	17.5	875.6	2.5	100	8.8	-4.6	-10.6	102.6	102.3	17.4
FIMM000005	Erastin	1	10000	1131.2	1.9	64.9	-13.8	5.4	2.3	28.6	64.9	7	1526.7	2.5	41.2	16.9	-3.6	-12.3	10.7	41.2	3.7	798.4	0.5	22.1	-4.8	-7.2	22.1	0.8	20.8	1	5017.8	2.5	45.5	29.4	-1.5	24	-13.4	40.5	1.3
FIMM000006	RSL-3	1	10000	765.8	1.9	100	-17.7	0.7	2.6	62.4	101	12.9	2934.6	2.5	100	18.5	-5	11.2	-0.4	104.9	6	1712.9	2.5	100	2.2	4.2	17.2	20.5	100.1	8.8	387	0.4	100	5.9	24.5	39.9	38.9	100.5	16.1
FIMM000007	RO 48-8071 fumerate	1	10000	3940.4	2.5	55.4	-2.7	-12.1	-29.4	-11.2	55.4	2.3	4907.3	2.5	33.6	7.2	-32.3	-8.2	-32.5	33.6	0.8	2789.2	2.5	93.1	-17.5	-13.2	15.8	4.5	93.1	5.8	237.1	0.8	33.2	-17.3	-3.4	18.3	19.6	33.2	5
FIMM000008	Ammonium tetrathiomolybdate	1	10000	3249.8	2.5	78	12.8	-9.1	6.5	-1.1	78	4.2	3664.8	2.5	76.6	-13.4	17.4	-1.8	-8.2	76.6	3.7	1556.3	2.5	78.1	3.2	1.8	-17.8	19.5	78.1	7.3	1562.3	2.3	50	1.3	22.7	5.2	13.1	50	4.5
FIMM000009	T 0070907	1	10000	6.2	0.6	30.4	8.3	15.7	28.6	27.2	30.4	9.8	10000	0.2	19.6	19.6	-23.6	10.9	17.7	-30.4	0	2933.4	2.5	48.1	0.8	18.8	7.5	1.5	48.1	2.7	1531.8	2	81.7	5.4	15.2	10.3	24.2	81.7	7.6
FIMM000010	Siramesine hydrochloride	1	10000	10000	0.1	0	0	0	0	0	0	0	10000	0.1	0	0	0	0	0	0	0	10000	2.5	11.5	11.5	-3.8	-17.8	-19.2	-8.8	0	5190.2	2.5	23.7	-38.1	-22.9	-41.5	-32.7	23.7	0.4
FIMM000011	methyl-β-cyclodextrin (MβCD)	10	100000	9179.9	2.2	100	-0.7	-7.7	2.6	54.6	102	12.1	18126.9	2.5	100	-21.5	-9.3	1.8	17.7	106.8	8.5	30900.2	2.5	100	-20.1	8.8	-18.5	0.2	101.1	5.7	7924.7	0.7	100	-8.2	18.6	25.5	39.9	102.1	12.3
FIMM000012	20,25-diazacholesterol	0.001	10	0.2	0.3	31.1	-2.7	21.1	0.3	31.1	19.4	3.9	6.5	2.5	10.7	10.7	-18.2	9.3	-23.9	9	0	2.5	2.5	15.5	-13.5	6.5	3.2	1.2	15.5	0.4	0.3	0.2	32.7	8.2	20.1	3.1	10.6	32.7	3.4
FIMM000013	AY 9944 dihydrochloride	1	10000	4579.5	2.5	30.9	-13.6	-11.2	-20.9	-18.8	30.9	0.8	5797.1	2.5	12.6	-22.5	-47.7	-32.5	-34.2	12.6	0	4219	2.5	85.4	0.2	-14.5	3.5	-29.5	85.4	3.5	1147.1	2.5	19.8	-15.2	-28.1	-57.2	8.8	19.8	1.5
FIMM000014	U18666A	10	100000	100000	1	4	2.9	0.3	2.4	4	0.6	0	100000	0.1	0	0	0	0	0	0	0	100000	0.1	0	0	0	0	0	0	0	100000	2.5	0.8	-7	-20.1	-2.3	-1.8	0.8	0
FIMM000015	A 939572	10	100000	4549.2	0.7	53.7	9.9	-0.6	16.1	30.6	53.7	7.5	23698	2.5	47.1	-34.7	8.8	20.4	4.5	47.1	3.2	13359.8	2.5	27.5	-3.8	-4.2	-27.8	9.2	27.5	2.4	28301.2	2.5	59.3	-8.8	7.7	11.3	2.6	59.3	3.6
FIMM000016	Sandoz 58-035	3	30000	30000	2.5	8.4	-22.1	8.4	-12.7	-3.2	-23.9	0	30000	0.1	0	0	0	0	0	0	0	30000	0.1	0	0	0	0	0	0	0	30000	0.1	0	0	0	0	0	0	0
FIMM000017	Orlistat	1	10000	1348.3	2.5	17.6	-8.2	7.8	-2.6	5.7	17.5	1	10000	0.1	0	0	0	0	0	0	0	10000	2.5	8.2	-8.8	-24.8	8.2	3.5	3.5	0	2701.9	2.5	26.5	3.6	-9.3	3.9	1.5	26.5	1.3
FIMM000018	Fenretinide	1	10000	900.1	0.6	83.3	18.4	22	16.6	27.2	83.3	9.8	4615.6	2.5	68.5	-38.5	-17.7	-13.9	-44.2	68.5	2.5	2443.7	2.5	67.8	-15.2	-3.8	28.5	5.8	67.8	4.7	1212.3	1.1	90.7	-20.1	-4.9	19.6	34.5	90.7	9.2
FIMM000019	Ciprofloxacin	1	10000	3727.2	2.5	70.7	12.8	2	3.2	-9	70.7	3.3	10000	2.5	7.2	-7.7	7.2	-44.4	-5.5	-77.4	0	10000	0.1	0	0	0	0	0	0	0	3737	2.5	20.6	-10.8	-19.6	-28.9	-2.6	20.6	0.5
FIMM000020	Resveratrol	1	10000	10000	0.1	16.4	0.3	15.2	-2.4	16.4	1.1	0	10000	0.7	8.2	-23.4	-27.4	8.2	2	-59.5	0	10000	0.1	0	0	0	0	0	0	0	10000	0.6	14.2	-26.5	-11.6	-6.2	14.2	-0.5	0
FIMM000021	Melatonin	1	10000	100	1	29	29	0.8	12.9	23.7	26.5	5.7	1092.8	2.5	35.5	-28	-40.9	-53.3	16.3	35.5	3.7	561.4	2.5	37.8	-6.8	9.2	-6.2	31.1	37.8	5.5	158.9	0.6	39.2	0.3	18.3	6.2	33	39.2	6.6
FIMM000022	Loratadine	1	10000	3974.3	2.5	24.3	-1.7	-7.4	3.1	-5.3	24.3	0.7	10000	0.1	0	0	0	0	0	0	0	5164.2	2.5	10.2	-10.2	-31.8	-46.8	-13.5	10.2	0	4181.5	2.5	57.7	-28.1	-53.1	-27.8	-18.6	57.7	2.3
FIMM000023	Mefloquine HCl	1	10000	62.4	0.1	22.6	2.9	22.6	16.1	21	-6.1	1.4	10000	2.5	4.5	-25	4.5	-8.2	-2.3	-10.7	0	10000	2.5	6.5	1.2	-26.8	-28.1	2.2	6.5	0	10000	2.5	16.8	-12.9	16.8	-27.6	-0.8	-18.8	0
FIMM000024	Bezafibrate	1	10000	42	0.4	47.5	9.6	19.2	23.9	36.5	47.5	11.3	1031.2	2.5	11.7	-40.1	-41.7	-36.6	6.1	11.7	0.2	570.8	2.5	22.8	-2.8	0.2	-6.2	18.8	22.8	2.7	1535.8	0.2	47.9	19.1	17.8	6.4	3.4	47.9	5
FIMM000025	Fingolimod (FTY-720)	1	10000	2438.8	2.5	100	22.2	4.8	-14.4	8.4	101.5	6.9	3647.4	2.5	100	4.7	-4.7	-27.4	-22	106.3	4.9	3294.2	2.5	98.8	-18.2	-27.1	-3.5	-2.2	98.8	5.3	3787.4	2.5	100	-28.6	-12.1	-12.9	-20.4	102.6	4.7
FIMM000026	AZD8055	1	10000	8.7	0.8	76.5	17.4	34.3	73.7	76.5	72.6	27.6	46.3	2.5	57.4	-15.3	-1.5	50.6	44.7	57.4	16.7	78	0.6	68.1	13.5	19.2	26.1	62.8	68.1	15.7	49	1.2	50.3	-7.7	4.9	38.4	34.5	50.3	13.7
FIMM000027	Vinerolebine	1	10000	38.7	1.7	90.5	19.7	7.3	75.8	85.1	90.5	26.4	137.9	1.4	79	-12.8	-8.8	32.8	69.5	79	17.5	154.5	1.6	100	-19.2	3.2	32.8	95.8	100.4	21.4	18.4	1.6	95.1	15.7	24.2	91.8	95.1	93	31.5
FIMM000028	Atorvastatin / Lipitor	1	10000	388.7	0.4	71.6	8.6	22	25.9	25.6	71.6	11.2	1316.5	1.5	50.6	-16.1	-7.2	6.6	19.3	50.6	4.8	14.1	0.4	28.5	11.5	9.2	19.8	23.1	28.5	6.4	21.1	1	54.1	-24	27.3	37.4	54.1	39.2	17.1
FIMM000029	Disulfiram	10	100000	184.6	1.3	100	24.8	26.5	94.9	103	101.1	32.7	504.6	2.5	100	-33.9	-31.5	89	107.3	106.3	27.9	130.6	1	100	26.1	33.5	101.1	101.4	98.1	34.2	299.4	2.5	100	25.3	0.3	102.6	102.9	102.6	30.8
FIMM000337	Vincristine	0.1	1000	268.4	2.5	91.8	-12.5	10.8	4.3	5.6	91.8	5.9	332	2.5	87.1	-5.5	-22.5	-10.9	-2.3	87.1	4.6	272.6	2.5	93.1	-9.8	-11.8	16.8	5.2	93.1	5.9	42.3	0.3	100	31.2	29.1	22.9	38.4	100.5	16.6
FIMM000491	Paclitaxel	0.1	1000	4.7	2.5	76.6	-31.3	-17.1	69.5	76	76.6	22.1	8	2.5	63.9	19.3	-16.1	40.9	63.9	56.8	16.6	6.2	2.5	47.5	21.5	-27.1	38.2	47.5	38.1	13	2.1	1	98.2	19.1	24.2	88.7	83.2	98.2	30.8
FIMM003775	Dasatinib	0.1	1000	2.1	0.5	46.1	12	16.8	28.5	46.1	45.5	13	67	2.2	52.8	-51.2	-3.1	0.9	37.1	52.8	7.3	8.8	0.8	76.4	-12.2	21.8	34.8	70.1	76.4	17.9	12.3	1.2	85.3	2.6	7.7	35.8	81.7	85.3	19.1
FIMM003797	Docetaxel	0.1	1000	1.5	2.5	82.8	-0.3	21.4	82.8	76.2	78.5	28.9	3.9	2.5	71.2	-14.4	-14.7	71.2	65.5	64.4	21.3	1.4	1.8	66.4	6.5	22.1	66.4	62.1	51.8	23.5	0.9	2.5	92.5	-2.6	53.9	92.3	91.2	92.5	34.9
