# Supplementary material for: Association of tamoxifen resistance and lipid reprogramming in breast cancer
Source: BMC Cancer. 2018 Aug 24;18:850. doi: 10.1186/s12885-018-4757-z (PMC6109356; doi:10.1186/s12885-018-4757-z)
Supplement: Supplementary file 10 — Mean of the mean LipidToxGreen intensity values. (XLSX 59 kb) [file 12885_2018_4757_MOESM10_ESM.xlsx]

## Sheet: Sheet1
Cell Line	Row	Col	Media	Drug	Concentration (nM)	CellNumber	Cells_Intensity_MeanIntensity_Lipidtox.mean
T-47D	A	1	Normal	empty	0	1079	0.004163
T-47D	B	1	Normal	empty	0	1324	0.004325
T-47D	C	1	Normal	empty	0	1377	0.004245
T-47D	D	1	Normal	empty	0	1254	0.004279
T-47D	E	1	Normal	empty	0	1006	0.00407
T-47D	F	1	Normal	empty	0	1078	0.004858
T-47D	G	1	Normal	empty	0	1012	0.004175
T-47D	H	1	Normal	empty	0	1028	0.004285
T-47D	I	1	Normal	empty	0	958	0.004292
T-47D	J	1	Normal	empty	0	1004	0.004193
T-47D	K	1	Normal	empty	0	1203	0.004219
T-47D	L	1	Normal	empty	0	916	0.004206
T-47D	M	1	Normal	empty	0	913	0.004019
T-47D	N	1	Normal	empty	0	895	0.00397
T-47D	O	1	Normal	empty	0	699	0.003882
T-47D	P	1	Normal	empty	0	973	0.004005
T-47D	A	2	Normal	BzCl	0	26	0.003963
T-47D	B	2	Normal	Paclitaxel	1000	234	0.003895
T-47D	C	2	Normal	Paclitaxel	100	239	0.003865
T-47D	D	2	Normal	Paclitaxel	10	296	0.004104
T-47D	E	2	Normal	Paclitaxel	1	1060	0.004475
T-47D	F	2	Normal	Paclitaxel	0.1	1185	0.004406
T-47D	G	2	Normal	Docetaxel	1000	217	0.00397
T-47D	H	2	Normal	Docetaxel	100	237	0.004168
T-47D	I	2	Normal	Docetaxel	10	179	0.003847
T-47D	J	2	Normal	Docetaxel	1	720	0.004475
T-47D	K	2	Normal	Docetaxel	0.1	912	0.004052
T-47D	L	2	Normal	Vincristine	0.1	1019	0.00408
T-47D	M	2	Normal	Vincristine	1	814	0.00398
T-47D	N	2	Normal	Vincristine	10	871	0.004014
T-47D	O	2	Normal	Vincristine	100	860	0.003982
T-47D	P	2	Normal	Vincristine	1000	100	0.003939
T-47D	A	3	Normal	C75	100000	379	0.004814
T-47D	B	3	Normal	C75	10000	1153	0.004258
T-47D	C	3	Normal	C75	1000	1098	0.004573
T-47D	D	3	Normal	C75	100	1090	0.004527
T-47D	E	3	Normal	C75	10	1203	0.004473
T-47D	F	3	Normal	Bafilomycin A1	1000	171	0.004415
T-47D	G	3	Normal	Bafilomycin A1	100	1077	0.004447
T-47D	H	3	Normal	Bafilomycin A1	10	778	0.004108
T-47D	I	3	Normal	Bafilomycin A1	1	931	0.00423
T-47D	J	3	Normal	Bafilomycin A1	0.1	1034	0.004153
T-47D	K	3	Normal	TO901317	1	988	0.004244
T-47D	L	3	Normal	TO901317	10	985	0.00478
T-47D	M	3	Normal	TO901317	100	641	0.006924
T-47D	N	3	Normal	TO901317	1000	633	0.008669
T-47D	O	3	Normal	TO901317	10000	544	0.012812
T-47D	P	3	Normal	dmso	0	880	0.004128
T-47D	A	4	Normal	LCS-1	25000	3	0.002859
T-47D	B	4	Normal	LCS-1	2500	30	0.003352
T-47D	C	4	Normal	LCS-1	250	1210	0.004456
T-47D	D	4	Normal	LCS-1	25	1104	0.004406
T-47D	E	4	Normal	LCS-1	2018-05-02	1072	0.00435
T-47D	F	4	Normal	Erastin	10000	337	0.00487
T-47D	G	4	Normal	Erastin	1000	657	0.004298
T-47D	H	4	Normal	Erastin	100	889	0.004234
T-47D	I	4	Normal	Erastin	10	861	0.004185
T-47D	J	4	Normal	Erastin	1	1031	0.0043
T-47D	K	4	Normal	RSL-3	1	1065	0.004295
T-47D	L	4	Normal	RSL-3	10	903	0.004181
T-47D	M	4	Normal	BzCl	0	18	0.00424
T-47D	N	4	Normal	RSL-3	100	886	0.004155
T-47D	O	4	Normal	RSL-3	1000	359	0.00379
T-47D	P	4	Normal	RSL-3	10000	19	0.003219
T-47D	A	5	Normal	RO 48-8071 fumerate	10000	421	0.012676
T-47D	B	5	Normal	RO 48-8071 fumerate	1000	1008	0.004908
T-47D	C	5	Normal	RO 48-8071 fumerate	100	1168	0.004657
T-47D	D	5	Normal	dmso	0	1005	0.004553
T-47D	E	5	Normal	RO 48-8071 fumerate	10	1016	0.00475
T-47D	F	5	Normal	RO 48-8071 fumerate	1	933	0.004339
T-47D	G	5	Normal	Ammonium tetrathiomolybdate	10000	221	0.003828
T-47D	H	5	Normal	Ammonium tetrathiomolybdate	1000	919	0.004285
T-47D	I	5	Normal	Ammonium tetrathiomolybdate	100	852	0.004209
T-47D	J	5	Normal	Ammonium tetrathiomolybdate	10	989	0.004245
T-47D	K	5	Normal	Ammonium tetrathiomolybdate	1	796	0.00413
T-47D	L	5	Normal	T 0070907	1	836	0.004205
T-47D	M	5	Normal	T 0070907	10	771	0.004235
T-47D	N	5	Normal	T 0070907	100	657	0.003886
T-47D	O	5	Normal	T 0070907	1000	669	0.00386
T-47D	P	5	Normal	T 0070907	10000	641	0.0042
T-47D	A	6	Normal	Siramesine hydrochloride	10000	1197	0.003896
T-47D	B	6	Normal	Siramesine hydrochloride	1000	1263	0.004127
T-47D	C	6	Normal	Siramesine hydrochloride	100	1001	0.00428
T-47D	D	6	Normal	Siramesine hydrochloride	10	926	0.004388
T-47D	E	6	Normal	Siramesine hydrochloride	1	961	0.003921
T-47D	F	6	Normal	methyl-Î²-cyclodextrin (MÎ²CD)	100000	10	0.003981
T-47D	G	6	Normal	BzCl	0	33	0.0041
T-47D	H	6	Normal	methyl-Î²-cyclodextrin (MÎ²CD)	10000	428	0.017966
T-47D	I	6	Normal	methyl-Î²-cyclodextrin (MÎ²CD)	1000	886	0.006062
T-47D	J	6	Normal	methyl-Î²-cyclodextrin (MÎ²CD)	100	977	0.004538
T-47D	K	6	Normal	methyl-Î²-cyclodextrin (MÎ²CD)	10	915	0.004354
T-47D	L	6	Normal	20,25-diazacholesterol	0.001	933	0.004424
T-47D	M	6	Normal	20,25-diazacholesterol	0.01	723	0.004252
T-47D	N	6	Normal	20,25-diazacholesterol	0.1	906	0.004262
T-47D	O	6	Normal	20,25-diazacholesterol	1	635	0.003755
T-47D	P	6	Normal	20,25-diazacholesterol	10	738	0.003926
T-47D	A	7	Normal	AY 9944 dihydrochloride	10000	637	0.006789
T-47D	B	7	Normal	AY 9944 dihydrochloride	1000	1075	0.005135
T-47D	C	7	Normal	AY 9944 dihydrochloride	100	1093	0.004388
T-47D	D	7	Normal	AY 9944 dihydrochloride	10	1008	0.004383
T-47D	E	7	Normal	AY 9944 dihydrochloride	1	1029	0.004311
T-47D	F	7	Normal	U18666A	100000	904	0.004533
T-47D	G	7	Normal	U18666A	10000	874	0.004588
T-47D	H	7	Normal	U18666A	1000	888	0.004324
T-47D	I	7	Normal	U18666A	100	906	0.004222
T-47D	J	7	Normal	U18666A	10	883	0.004282
T-47D	K	7	Normal	A 939572	10	822	0.004121
T-47D	L	7	Normal	A 939572	100	914	0.004062
T-47D	M	7	Normal	A 939572	1000	767	0.003686
T-47D	N	7	Normal	dmso	0	819	0.004179
T-47D	O	7	Normal	A 939572	10000	639	0.003257
T-47D	P	7	Normal	A 939572	100000	436	0.003416
T-47D	A	8	Normal	sandoz 58-035	30000	1120	0.007254
T-47D	B	8	Normal	sandoz 58-035	3000	937	0.006845
T-47D	C	8	Normal	sandoz 58-035	300	1021	0.004142
T-47D	D	8	Normal	sandoz 58-035	30	835	0.003912
T-47D	E	8	Normal	sandoz 58-035	3	1104	0.004049
T-47D	F	8	Normal	Orlistat	10000	755	0.005125
T-47D	G	8	Normal	Orlistat	1000	859	0.004275
T-47D	H	8	Normal	Orlistat	100	932	0.004098
T-47D	I	8	Normal	dmso	0	967	0.004595
T-47D	J	8	Normal	Orlistat	10	840	0.004217
T-47D	K	8	Normal	Orlistat	1	981	0.00439
T-47D	L	8	Normal	Fenretinide	1	747	0.00405
T-47D	M	8	Normal	Fenretinide	10	715	0.004315
T-47D	N	8	Normal	Fenretinide	100	763	0.003932
T-47D	O	8	Normal	Fenretinide	1000	669	0.004002
T-47D	P	8	Normal	Fenretinide	10000	175	0.003026
T-47D	A	9	Normal	Ciprofloxacin	10000	286	0.003869
T-47D	B	9	Normal	dmso	0	972	0.003908
T-47D	C	9	Normal	Ciprofloxacin	1000	988	0.004262
T-47D	D	9	Normal	Ciprofloxacin	100	881	0.003946
T-47D	E	9	Normal	Ciprofloxacin	10	891	0.003726
T-47D	F	9	Normal	Ciprofloxacin	1	796	0.003802
T-47D	G	9	Normal	Resveratrol	10000	899	0.004071
T-47D	H	9	Normal	Resveratrol	1000	764	0.004021
T-47D	I	9	Normal	Resveratrol	100	930	0.004172
T-47D	J	9	Normal	Resveratrol	10	775	0.004195
T-47D	K	9	Normal	Resveratrol	1	906	0.004125
T-47D	L	9	Normal	Melatonin	1	653	0.003988
T-47D	M	9	Normal	Melatonin	10	902	0.004147
T-47D	N	9	Normal	Melatonin	100	795	0.003809
T-47D	O	9	Normal	Melatonin	1000	700	0.003703
T-47D	P	9	Normal	Melatonin	10000	675	0.00372
T-47D	A	10	Normal	Loratadine	10000	695	0.003236
T-47D	B	10	Normal	Loratadine	1000	956	0.003806
T-47D	C	10	Normal	Loratadine	100	882	0.003878
T-47D	D	10	Normal	Loratadine	10	974	0.003922
T-47D	E	10	Normal	Loratadine	1	924	0.003575
T-47D	F	10	Normal	BzCl	0	39	0.003831
T-47D	G	10	Normal	Mefloquine HCl	10000	963	0.00409
T-47D	H	10	Normal	Mefloquine HCl	1000	724	0.003895
T-47D	I	10	Normal	Mefloquine HCl	100	767	0.004032
T-47D	J	10	Normal	Mefloquine HCl	10	710	0.003855
T-47D	K	10	Normal	Mefloquine HCl	1	883	0.003889
T-47D	L	10	Normal	Bezafibrate	1	824	0.003866
T-47D	M	10	Normal	Bezafibrate	10	740	0.004005
T-47D	N	10	Normal	Bezafibrate	100	698	0.003662
T-47D	O	10	Normal	Bezafibrate	1000	587	0.00374
T-47D	P	10	Normal	Bezafibrate	10000	490	0.003686
T-47D	A	11	Normal	Fingolimod (FTY-720)	10000	14	0.003023
T-47D	B	11	Normal	Fingolimod (FTY-720)	1000	835	0.004247
T-47D	C	11	Normal	Fingolimod (FTY-720)	100	1036	0.003854
T-47D	D	11	Normal	Fingolimod (FTY-720)	10	867	0.003557
T-47D	E	11	Normal	Fingolimod (FTY-720)	1	713	0.003485
T-47D	F	11	Normal	AZD8055	10000	269	0.002655
T-47D	G	11	Normal	AZD8055	1000	235	0.003513
T-47D	H	11	Normal	AZD8055	100	259	0.003074
T-47D	I	11	Normal	AZD8055	10	607	0.003419
T-47D	J	11	Normal	AZD8055	1	756	0.003643
T-47D	K	11	Normal	Dasatinib	0.1	803	0.003585
T-47D	L	11	Normal	Dasatinib	1	761	0.003696
T-47D	M	11	Normal	Dasatinib	10	658	0.003656
T-47D	N	11	Normal	BzCl	0	21	0.003849
T-47D	O	11	Normal	Dasatinib	100	503	0.003414
T-47D	P	11	Normal	Dasatinib	1000	508	0.00354
T-47D	A	12	Normal	Vinerolebine	10000	111	0.005495
T-47D	B	12	Normal	Vinerolebine	1000	159	0.004377
T-47D	C	12	Normal	dmso	0	811	0.00356
T-47D	D	12	Normal	Vinerolebine	100	241	0.004008
T-47D	E	12	Normal	Vinerolebine	10	845	0.003299
T-47D	F	12	Normal	Vinerolebine	1	735	0.004131
T-47D	G	12	Normal	Atorvastatin / Lipitor	10000	278	0.005256
T-47D	H	12	Normal	Atorvastatin / Lipitor	1000	683	0.004756
T-47D	I	12	Normal	Atorvastatin / Lipitor	100	681	0.003962
T-47D	J	12	Normal	Atorvastatin / Lipitor	10	715	0.004302
T-47D	K	12	Normal	Atorvastatin / Lipitor	1	833	0.003862
T-47D	L	12	Normal	disulfiram	10	690	0.003379
T-47D	M	12	Normal	disulfiram	100	675	0.003623
T-47D	N	12	Normal	disulfiram	1000	72	0.00563
T-47D	O	12	Normal	disulfiram	10000	1	0.002874
T-47D	P	12	Normal	disulfiram	100000	18	0.004312
T-47D	A	13	Tamoxifen	Vinerolebine	10000	108	0.009051
T-47D	B	13	Tamoxifen	Vinerolebine	1000	143	0.005658
T-47D	C	13	Tamoxifen	Vinerolebine	100	279	0.006689
T-47D	D	13	Tamoxifen	Vinerolebine	10	433	0.004084
T-47D	E	13	Tamoxifen	Vinerolebine	1	448	0.005057
T-47D	F	13	Tamoxifen	Atorvastatin / Lipitor	10000	213	0.005618
T-47D	G	13	Tamoxifen	Atorvastatin / Lipitor	1000	329	0.005727
T-47D	H	13	Tamoxifen	Atorvastatin / Lipitor	100	376	0.004623
T-47D	I	13	Tamoxifen	Atorvastatin / Lipitor	10	427	0.005443
T-47D	J	13	Tamoxifen	Atorvastatin / Lipitor	1	460	0.004718
T-47D	K	13	Tamoxifen	disulfiram	10	526	0.005054
T-47D	L	13	Tamoxifen	disulfiram	100	517	0.004006
T-47D	M	13	Tamoxifen	disulfiram	1000	71	0.006161
T-47D	N	13	Tamoxifen	disulfiram	10000	3	0.002092
T-47D	O	13	Tamoxifen	dmso	0	255	0.004646
T-47D	P	13	Tamoxifen	disulfiram	100000	7	0.004857
T-47D	A	14	Tamoxifen	Fingolimod (FTY-720)	10000	7	0.003302
T-47D	B	14	Tamoxifen	Fingolimod (FTY-720)	1000	482	0.005615
T-47D	C	14	Tamoxifen	Fingolimod (FTY-720)	100	502	0.004632
T-47D	D	14	Tamoxifen	Fingolimod (FTY-720)	10	418	0.004301
T-47D	E	14	Tamoxifen	Fingolimod (FTY-720)	1	383	0.003925
T-47D	F	14	Tamoxifen	AZD8055	10000	188	0.00469
T-47D	G	14	Tamoxifen	AZD8055	1000	235	0.006288
T-47D	H	14	Tamoxifen	AZD8055	100	213	0.005984
T-47D	I	14	Tamoxifen	AZD8055	10	406	0.004398
T-47D	J	14	Tamoxifen	BzCl	0	32	0.004312
T-47D	K	14	Tamoxifen	AZD8055	1	457	0.003879
T-47D	L	14	Tamoxifen	Dasatinib	0.1	590	0.004149
T-47D	M	14	Tamoxifen	Dasatinib	1	412	0.003853
T-47D	N	14	Tamoxifen	Dasatinib	10	397	0.004178
T-47D	O	14	Tamoxifen	Dasatinib	100	263	0.004207
T-47D	P	14	Tamoxifen	Dasatinib	1000	205	0.004917
T-47D	A	15	Tamoxifen	Loratadine	10000	451	0.003758
T-47D	B	15	Tamoxifen	Loratadine	1000	545	0.004114
T-47D	C	15	Tamoxifen	Loratadine	100	562	0.0042
T-47D	D	15	Tamoxifen	Loratadine	10	552	0.004301
T-47D	E	15	Tamoxifen	dmso	0	354	0.004088
T-47D	F	15	Tamoxifen	Loratadine	1	550	0.004211
T-47D	G	15	Tamoxifen	Mefloquine HCl	10000	440	0.004495
T-47D	H	15	Tamoxifen	Mefloquine HCl	1000	409	0.004675
T-47D	I	15	Tamoxifen	Mefloquine HCl	100	431	0.004452
T-47D	J	15	Tamoxifen	Mefloquine HCl	10	384	0.004348
T-47D	K	15	Tamoxifen	Mefloquine HCl	1	493	0.004155
T-47D	L	15	Tamoxifen	Bezafibrate	1	549	0.004113
T-47D	M	15	Tamoxifen	Bezafibrate	10	555	0.003977
T-47D	N	15	Tamoxifen	Bezafibrate	100	536	0.004088
T-47D	O	15	Tamoxifen	Bezafibrate	1000	378	0.003813
T-47D	P	15	Tamoxifen	Bezafibrate	10000	357	0.004306
T-47D	A	16	Tamoxifen	Ciprofloxacin	10000	687	0.004286
T-47D	B	16	Tamoxifen	BzCl	0	28	0.004193
T-47D	C	16	Tamoxifen	Ciprofloxacin	1000	421	0.004509
T-47D	D	16	Tamoxifen	Ciprofloxacin	100	565	0.004268
T-47D	E	16	Tamoxifen	Ciprofloxacin	10	374	0.004231
T-47D	F	16	Tamoxifen	Ciprofloxacin	1	429	0.004394
T-47D	G	16	Tamoxifen	Resveratrol	10000	621	0.004183
T-47D	H	16	Tamoxifen	Resveratrol	1000	393	0.004588
T-47D	I	16	Tamoxifen	Resveratrol	100	370	0.003933
T-47D	J	16	Tamoxifen	Resveratrol	10	502	0.004384
T-47D	K	16	Tamoxifen	Resveratrol	1	487	0.004119
T-47D	L	16	Tamoxifen	Melatonin	1	504	0.004219
T-47D	M	16	Tamoxifen	Melatonin	10	552	0.004231
T-47D	N	16	Tamoxifen	Melatonin	100	598	0.003845
T-47D	O	16	Tamoxifen	Melatonin	1000	340	0.003755
T-47D	P	16	Tamoxifen	Melatonin	10000	269	0.004352
T-47D	A	17	Tamoxifen	sandoz 58-035	30000	650	0.008355
T-47D	B	17	Tamoxifen	sandoz 58-035	3000	523	0.007521
T-47D	C	17	Tamoxifen	sandoz 58-035	300	569	0.004473
T-47D	D	17	Tamoxifen	sandoz 58-035	30	479	0.004185
T-47D	E	17	Tamoxifen	sandoz 58-035	3	486	0.004246
T-47D	F	17	Tamoxifen	Orlistat	10000	453	0.006074
T-47D	G	17	Tamoxifen	Orlistat	1000	512	0.004375
T-47D	H	17	Tamoxifen	Orlistat	100	407	0.004025
T-47D	I	17	Tamoxifen	Orlistat	10	422	0.004258
T-47D	J	17	Tamoxifen	Orlistat	1	416	0.00417
T-47D	K	17	Tamoxifen	Fenretinide	1	543	0.004381
T-47D	L	17	Tamoxifen	dmso	0	470	0.003927
T-47D	M	17	Tamoxifen	Fenretinide	10	466	0.004017
T-47D	N	17	Tamoxifen	Fenretinide	100	452	0.003536
T-47D	O	17	Tamoxifen	Fenretinide	1000	564	0.004099
T-47D	P	17	Tamoxifen	Fenretinide	10000	147	0.003531
T-47D	A	18	Tamoxifen	AY 9944 dihydrochloride	10000	354	0.007025
T-47D	B	18	Tamoxifen	AY 9944 dihydrochloride	1000	527	0.004912
T-47D	C	18	Tamoxifen	AY 9944 dihydrochloride	100	521	0.004493
T-47D	D	18	Tamoxifen	AY 9944 dihydrochloride	10	577	0.004149
T-47D	E	18	Tamoxifen	AY 9944 dihydrochloride	1	484	0.004332
T-47D	F	18	Tamoxifen	U18666A	100000	427	0.004358
T-47D	G	18	Tamoxifen	U18666A	10000	427	0.004336
T-47D	H	18	Tamoxifen	U18666A	1000	407	0.004343
T-47D	I	18	Tamoxifen	U18666A	100	404	0.004264
T-47D	J	18	Tamoxifen	U18666A	10	425	0.004151
T-47D	K	18	Tamoxifen	A 939572	10	529	0.004133
T-47D	L	18	Tamoxifen	A 939572	100	368	0.003578
T-47D	M	18	Tamoxifen	A 939572	1000	325	0.003637
T-47D	N	18	Tamoxifen	A 939572	10000	384	0.003147
T-47D	O	18	Tamoxifen	BzCl	0	27	0.004116
T-47D	P	18	Tamoxifen	A 939572	100000	226	0.003837
T-47D	A	19	Tamoxifen	Siramesine hydrochloride	10000	625	0.003925
T-47D	B	19	Tamoxifen	Siramesine hydrochloride	1000	546	0.004167
T-47D	C	19	Tamoxifen	Siramesine hydrochloride	100	623	0.004009
T-47D	D	19	Tamoxifen	Siramesine hydrochloride	10	501	0.003838
T-47D	E	19	Tamoxifen	Siramesine hydrochloride	1	454	0.003775
T-47D	F	19	Tamoxifen	methyl-Î²-cyclodextrin (MÎ²CD)	100000	5	0.02813
T-47D	G	19	Tamoxifen	methyl-Î²-cyclodextrin (MÎ²CD)	10000	335	0.020554
T-47D	H	19	Tamoxifen	dmso	0	448	0.004199
T-47D	I	19	Tamoxifen	methyl-Î²-cyclodextrin (MÎ²CD)	1000	394	0.00815
T-47D	J	19	Tamoxifen	methyl-Î²-cyclodextrin (MÎ²CD)	100	435	0.004187
T-47D	K	19	Tamoxifen	methyl-Î²-cyclodextrin (MÎ²CD)	10	480	0.003896
T-47D	L	19	Tamoxifen	20,25-diazacholesterol	0.001	361	0.003614
T-47D	M	19	Tamoxifen	20,25-diazacholesterol	0.01	468	0.003713
T-47D	N	19	Tamoxifen	20,25-diazacholesterol	0.1	366	0.003933
T-47D	O	19	Tamoxifen	20,25-diazacholesterol	1	489	0.003359
T-47D	P	19	Tamoxifen	20,25-diazacholesterol	10	367	0.003901
T-47D	A	20	Tamoxifen	RO 48-8071 fumerate	10000	276	0.013758
T-47D	B	20	Tamoxifen	RO 48-8071 fumerate	1000	521	0.004965
T-47D	C	20	Tamoxifen	dmso	0	484	0.003949
T-47D	D	20	Tamoxifen	RO 48-8071 fumerate	100	431	0.004167
T-47D	E	20	Tamoxifen	RO 48-8071 fumerate	10	520	0.003895
T-47D	F	20	Tamoxifen	RO 48-8071 fumerate	1	374	0.003854
T-47D	G	20	Tamoxifen	Ammonium tetrathiomolybdate	10000	117	0.003779
T-47D	H	20	Tamoxifen	Ammonium tetrathiomolybdate	1000	431	0.00394
T-47D	I	20	Tamoxifen	Ammonium tetrathiomolybdate	100	407	0.003962
T-47D	J	20	Tamoxifen	Ammonium tetrathiomolybdate	10	336	0.003867
T-47D	K	20	Tamoxifen	Ammonium tetrathiomolybdate	1	450	0.003882
T-47D	L	20	Tamoxifen	T 0070907	1	328	0.003905
T-47D	M	20	Tamoxifen	T 0070907	10	488	0.003893
T-47D	N	20	Tamoxifen	T 0070907	100	360	0.003986
T-47D	O	20	Tamoxifen	T 0070907	1000	335	0.003907
T-47D	P	20	Tamoxifen	T 0070907	10000	513	0.004002
T-47D	A	21	Tamoxifen	LCS-1	25000	0	NaN
T-47D	B	21	Tamoxifen	LCS-1	2500	9	0.00226
T-47D	C	21	Tamoxifen	LCS-1	250	473	0.003814
T-47D	D	21	Tamoxifen	LCS-1	25	514	0.003731
T-47D	E	21	Tamoxifen	LCS-1	2018-05-02	318	0.003631
T-47D	F	21	Tamoxifen	Erastin	10000	248	0.004703
T-47D	G	21	Tamoxifen	Erastin	1000	361	0.004037
T-47D	H	21	Tamoxifen	Erastin	100	446	0.003747
T-47D	I	21	Tamoxifen	Erastin	10	414	0.003932
T-47D	J	21	Tamoxifen	Erastin	1	338	0.003856
T-47D	K	21	Tamoxifen	BzCl	0	31	0.003893
T-47D	L	21	Tamoxifen	RSL-3	1	332	0.0037
T-47D	M	21	Tamoxifen	RSL-3	10	419	0.003882
T-47D	N	21	Tamoxifen	RSL-3	100	359	0.003633
T-47D	O	21	Tamoxifen	RSL-3	1000	402	0.004077
T-47D	P	21	Tamoxifen	RSL-3	10000	12	0.002824
T-47D	A	22	Tamoxifen	C75	100000	311	0.003934
T-47D	B	22	Tamoxifen	C75	10000	667	0.003625
T-47D	C	22	Tamoxifen	C75	1000	493	0.003791
T-47D	D	22	Tamoxifen	C75	100	494	0.003552
T-47D	E	22	Tamoxifen	C75	10	457	0.003727
T-47D	F	22	Tamoxifen	Bafilomycin A1	1000	98	0.003945
T-47D	G	22	Tamoxifen	Bafilomycin A1	100	421	0.003903
T-47D	H	22	Tamoxifen	Bafilomycin A1	10	431	0.003712
T-47D	I	22	Tamoxifen	Bafilomycin A1	1	375	0.003809
T-47D	J	22	Tamoxifen	Bafilomycin A1	0.1	410	0.003717
T-47D	K	22	Tamoxifen	TO901317	1	482	0.003716
T-47D	L	22	Tamoxifen	TO901317	10	434	0.004031
T-47D	M	22	Tamoxifen	TO901317	100	301	0.007011
T-47D	N	22	Tamoxifen	TO901317	1000	282	0.008036
T-47D	O	22	Tamoxifen	TO901317	10000	387	0.01324
T-47D	P	22	Tamoxifen	dmso	0	392	0.003775
T-47D	A	23	Tamoxifen	BzCl	0	33	0.003471
T-47D	B	23	Tamoxifen	Paclitaxel	1000	190	0.003348
T-47D	C	23	Tamoxifen	Paclitaxel	100	164	0.003374
T-47D	D	23	Tamoxifen	Paclitaxel	10	249	0.003486
T-47D	E	23	Tamoxifen	Paclitaxel	1	460	0.003391
T-47D	F	23	Tamoxifen	Paclitaxel	0.1	329	0.003341
T-47D	G	23	Tamoxifen	Docetaxel	1000	162	0.003729
T-47D	H	23	Tamoxifen	Docetaxel	100	158	0.00346
T-47D	I	23	Tamoxifen	Docetaxel	10	137	0.003279
T-47D	J	23	Tamoxifen	Docetaxel	1	455	0.003542
T-47D	K	23	Tamoxifen	Docetaxel	0.1	454	0.003467
T-47D	L	23	Tamoxifen	Vincristine	0.1	421	0.003391
T-47D	M	23	Tamoxifen	Vincristine	1	484	0.003626
T-47D	N	23	Tamoxifen	Vincristine	10	441	0.003312
T-47D	O	23	Tamoxifen	Vincristine	100	409	0.003646
T-47D	P	23	Tamoxifen	Vincristine	1000	78	0.004041
T-47D	A	24	Tamoxifen	empty	0	598	0.003098
T-47D	B	24	Tamoxifen	empty	0	519	0.003887
T-47D	C	24	Tamoxifen	empty	0	608	0.003162
T-47D	D	24	Tamoxifen	empty	0	463	0.003898
T-47D	E	24	Tamoxifen	empty	0	394	0.002795
T-47D	F	24	Tamoxifen	empty	0	474	0.003906
T-47D	G	24	Tamoxifen	empty	0	451	0.003196
T-47D	H	24	Tamoxifen	empty	0	381	0.00397
T-47D	I	24	Tamoxifen	empty	0	349	0.003151
T-47D	J	24	Tamoxifen	empty	0	400	0.004
T-47D	K	24	Tamoxifen	empty	0	448	0.003156
T-47D	L	24	Tamoxifen	empty	0	401	0.003798
T-47D	M	24	Tamoxifen	empty	0	383	0.003185
T-47D	N	24	Tamoxifen	empty	0	335	0.004014
T-47D	O	24	Tamoxifen	empty	0	520	0.003366
T-47D	P	24	Tamoxifen	empty	0	400	0.004257
T-47D Tam1	A	1	Normal	empty	0	530	0.009325
T-47D Tam1	B	1	Normal	empty	0	575	0.010981
T-47D Tam1	C	1	Normal	empty	0	521	0.010465
T-47D Tam1	D	1	Normal	empty	0	551	0.009671
T-47D Tam1	E	1	Normal	empty	0	657	0.009621
T-47D Tam1	F	1	Normal	empty	0	489	0.009917
T-47D Tam1	G	1	Normal	empty	0	418	0.009494
T-47D Tam1	H	1	Normal	empty	0	547	0.009901
T-47D Tam1	I	1	Normal	empty	0	473	0.010022
T-47D Tam1	J	1	Normal	empty	0	546	0.008966
T-47D Tam1	K	1	Normal	empty	0	549	0.010368
T-47D Tam1	L	1	Normal	empty	0	655	0.009771
T-47D Tam1	M	1	Normal	empty	0	459	0.008748
T-47D Tam1	N	1	Normal	empty	0	549	0.010028
T-47D Tam1	O	1	Normal	empty	0	353	0.00952
T-47D Tam1	P	1	Normal	empty	0	449	0.009938
T-47D Tam1	A	2	Normal	BzCl	0	20	0.007719
T-47D Tam1	B	2	Normal	Paclitaxel	1000	172	0.011412
T-47D Tam1	C	2	Normal	Paclitaxel	100	145	0.010625
T-47D Tam1	D	2	Normal	Paclitaxel	10	202	0.011619
T-47D Tam1	E	2	Normal	Paclitaxel	1	470	0.010726
T-47D Tam1	F	2	Normal	Paclitaxel	0.1	475	0.00911
T-47D Tam1	G	2	Normal	Docetaxel	1000	185	0.011601
T-47D Tam1	H	2	Normal	Docetaxel	100	161	0.012424
T-47D Tam1	I	2	Normal	Docetaxel	10	180	0.011421
T-47D Tam1	J	2	Normal	Docetaxel	1	489	0.011066
T-47D Tam1	K	2	Normal	Docetaxel	0.1	452	0.009783
T-47D Tam1	L	2	Normal	Vincristine	0.1	505	0.010057
T-47D Tam1	M	2	Normal	Vincristine	1	544	0.0095
T-47D Tam1	N	2	Normal	Vincristine	10	490	0.009266
T-47D Tam1	O	2	Normal	Vincristine	100	400	0.0093
T-47D Tam1	P	2	Normal	Vincristine	1000	84	0.009056
T-47D Tam1	A	3	Normal	C75	100000	250	0.015731
T-47D Tam1	B	3	Normal	C75	10000	618	0.00983
T-47D Tam1	C	3	Normal	C75	1000	521	0.010339
T-47D Tam1	D	3	Normal	C75	100	581	0.010344
T-47D Tam1	E	3	Normal	C75	10	535	0.010239
T-47D Tam1	F	3	Normal	Bafilomycin A1	1000	151	0.010447
T-47D Tam1	G	3	Normal	Bafilomycin A1	100	532	0.01019
T-47D Tam1	H	3	Normal	Bafilomycin A1	10	566	0.01056
T-47D Tam1	I	3	Normal	Bafilomycin A1	1	463	0.009129
T-47D Tam1	J	3	Normal	Bafilomycin A1	0.1	568	0.009584
T-47D Tam1	K	3	Normal	TO901317	1	641	0.010613
T-47D Tam1	L	3	Normal	TO901317	10	486	0.011053
T-47D Tam1	M	3	Normal	TO901317	100	481	0.013603
T-47D Tam1	N	3	Normal	TO901317	1000	428	0.013697
T-47D Tam1	O	3	Normal	TO901317	10000	446	0.01254
T-47D Tam1	P	3	Normal	dmso	0	427	0.009899
T-47D Tam1	A	4	Normal	LCS-1	25000	0	NaN
T-47D Tam1	B	4	Normal	LCS-1	2500	3	0.005443
T-47D Tam1	C	4	Normal	LCS-1	250	507	0.01044
T-47D Tam1	D	4	Normal	LCS-1	25	636	0.01086
T-47D Tam1	E	4	Normal	LCS-1	2018-05-02	585	0.009853
T-47D Tam1	F	4	Normal	Erastin	10000	342	0.011474
T-47D Tam1	G	4	Normal	Erastin	1000	454	0.010203
T-47D Tam1	H	4	Normal	Erastin	100	542	0.009647
T-47D Tam1	I	4	Normal	Erastin	10	469	0.010536
T-47D Tam1	J	4	Normal	Erastin	1	547	0.010479
T-47D Tam1	K	4	Normal	RSL-3	1	543	0.010001
T-47D Tam1	L	4	Normal	RSL-3	10	511	0.010127
T-47D Tam1	M	4	Normal	BzCl	0	2	0.005198
T-47D Tam1	N	4	Normal	RSL-3	100	386	0.008981
T-47D Tam1	O	4	Normal	RSL-3	1000	436	0.007791
T-47D Tam1	P	4	Normal	RSL-3	10000	3	0.007097
T-47D Tam1	A	5	Normal	RO 48-8071 fumerate	10000	355	0.016373
T-47D Tam1	B	5	Normal	RO 48-8071 fumerate	1000	576	0.011151
T-47D Tam1	C	5	Normal	RO 48-8071 fumerate	100	646	0.010204
T-47D Tam1	D	5	Normal	dmso	0	536	0.009869
T-47D Tam1	E	5	Normal	RO 48-8071 fumerate	10	548	0.010738
T-47D Tam1	F	5	Normal	RO 48-8071 fumerate	1	527	0.009409
T-47D Tam1	G	5	Normal	Ammonium tetrathiomolybdate	10000	73	0.013226
T-47D Tam1	H	5	Normal	Ammonium tetrathiomolybdate	1000	474	0.010384
T-47D Tam1	I	5	Normal	Ammonium tetrathiomolybdate	100	527	0.010956
T-47D Tam1	J	5	Normal	Ammonium tetrathiomolybdate	10	473	0.011828
T-47D Tam1	K	5	Normal	Ammonium tetrathiomolybdate	1	496	0.010644
T-47D Tam1	L	5	Normal	T 0070907	1	519	0.010682
T-47D Tam1	M	5	Normal	T 0070907	10	455	0.009366
T-47D Tam1	N	5	Normal	T 0070907	100	449	0.009909
T-47D Tam1	O	5	Normal	T 0070907	1000	374	0.008008
T-47D Tam1	P	5	Normal	T 0070907	10000	399	0.01079
T-47D Tam1	A	6	Normal	Siramesine hydrochloride	10000	513	0.008959
T-47D Tam1	B	6	Normal	Siramesine hydrochloride	1000	559	0.009861
T-47D Tam1	C	6	Normal	Siramesine hydrochloride	100	563	0.010656
T-47D Tam1	D	6	Normal	Siramesine hydrochloride	10	659	0.010228
T-47D Tam1	E	6	Normal	Siramesine hydrochloride	1	564	0.010481
T-47D Tam1	F	6	Normal	methyl-Î²-cyclodextrin (MÎ²CD)	100000	5	0.004733
T-47D Tam1	G	6	Normal	BzCl	0	8	0.005133
T-47D Tam1	H	6	Normal	methyl-Î²-cyclodextrin (MÎ²CD)	10000	347	0.020166
T-47D Tam1	I	6	Normal	methyl-Î²-cyclodextrin (MÎ²CD)	1000	465	0.015284
T-47D Tam1	J	6	Normal	methyl-Î²-cyclodextrin (MÎ²CD)	100	479	0.011224
T-47D Tam1	K	6	Normal	methyl-Î²-cyclodextrin (MÎ²CD)	10	475	0.010834
T-47D Tam1	L	6	Normal	20,25-diazacholesterol	0.001	434	0.009689
T-47D Tam1	M	6	Normal	20,25-diazacholesterol	0.01	343	0.009197
T-47D Tam1	N	6	Normal	20,25-diazacholesterol	0.1	424	0.009278
T-47D Tam1	O	6	Normal	20,25-diazacholesterol	1	439	0.0098
T-47D Tam1	P	6	Normal	20,25-diazacholesterol	10	390	0.009408
T-47D Tam1	A	7	Normal	AY 9944 dihydrochloride	10000	366	0.01162
T-47D Tam1	B	7	Normal	AY 9944 dihydrochloride	1000	514	0.010185
T-47D Tam1	C	7	Normal	AY 9944 dihydrochloride	100	686	0.010165
T-47D Tam1	D	7	Normal	AY 9944 dihydrochloride	10	552	0.009478
T-47D Tam1	E	7	Normal	AY 9944 dihydrochloride	1	527	0.009414
T-47D Tam1	F	7	Normal	U18666A	100000	463	0.011408
T-47D Tam1	G	7	Normal	U18666A	10000	467	0.010527
T-47D Tam1	H	7	Normal	U18666A	1000	455	0.010746
T-47D Tam1	I	7	Normal	U18666A	100	462	0.010234
T-47D Tam1	J	7	Normal	U18666A	10	519	0.011031
T-47D Tam1	K	7	Normal	A 939572	10	541	0.009606
T-47D Tam1	L	7	Normal	A 939572	100	415	0.009662
T-47D Tam1	M	7	Normal	A 939572	1000	385	0.008447
T-47D Tam1	N	7	Normal	dmso	0	381	0.009579
T-47D Tam1	O	7	Normal	A 939572	10000	365	0.007815
T-47D Tam1	P	7	Normal	A 939572	100000	440	0.008103
T-47D Tam1	A	8	Normal	sandoz 58-035	30000	470	0.006124
T-47D Tam1	B	8	Normal	sandoz 58-035	3000	497	0.009005
T-47D Tam1	C	8	Normal	sandoz 58-035	300	575	0.009072
T-47D Tam1	D	8	Normal	sandoz 58-035	30	572	0.008611
T-47D Tam1	E	8	Normal	sandoz 58-035	3	578	0.009976
T-47D Tam1	F	8	Normal	Orlistat	10000	341	0.015049
T-47D Tam1	G	8	Normal	Orlistat	1000	415	0.011573
T-47D Tam1	H	8	Normal	Orlistat	100	472	0.011369
T-47D Tam1	I	8	Normal	dmso	0	486	0.011227
T-47D Tam1	J	8	Normal	Orlistat	10	473	0.010127
T-47D Tam1	K	8	Normal	Orlistat	1	405	0.010604
T-47D Tam1	L	8	Normal	Fenretinide	1	434	0.010204
T-47D Tam1	M	8	Normal	Fenretinide	10	429	0.010372
T-47D Tam1	N	8	Normal	Fenretinide	100	354	0.008111
T-47D Tam1	O	8	Normal	Fenretinide	1000	424	0.009668
T-47D Tam1	P	8	Normal	Fenretinide	10000	298	0.00715
T-47D Tam1	A	9	Normal	Ciprofloxacin	10000	565	0.009956
T-47D Tam1	B	9	Normal	dmso	0	513	0.008476
T-47D Tam1	C	9	Normal	Ciprofloxacin	1000	479	0.010443
T-47D Tam1	D	9	Normal	Ciprofloxacin	100	596	0.009452
T-47D Tam1	E	9	Normal	Ciprofloxacin	10	598	0.010777
T-47D Tam1	F	9	Normal	Ciprofloxacin	1	490	0.009929
T-47D Tam1	G	9	Normal	Resveratrol	10000	504	0.01085
T-47D Tam1	H	9	Normal	Resveratrol	1000	439	0.009967
T-47D Tam1	I	9	Normal	Resveratrol	100	501	0.009668
T-47D Tam1	J	9	Normal	Resveratrol	10	427	0.00886
T-47D Tam1	K	9	Normal	Resveratrol	1	407	0.008931
T-47D Tam1	L	9	Normal	Melatonin	1	418	0.00942
T-47D Tam1	M	9	Normal	Melatonin	10	433	0.009021
T-47D Tam1	N	9	Normal	Melatonin	100	431	0.009174
T-47D Tam1	O	9	Normal	Melatonin	1000	424	0.008229
T-47D Tam1	P	9	Normal	Melatonin	10000	459	0.008507
T-47D Tam1	A	10	Normal	Loratadine	10000	421	0.007708
T-47D Tam1	B	10	Normal	Loratadine	1000	494	0.008368
T-47D Tam1	C	10	Normal	Loratadine	100	555	0.008995
T-47D Tam1	D	10	Normal	Loratadine	10	477	0.009625
T-47D Tam1	E	10	Normal	Loratadine	1	567	0.01009
T-47D Tam1	F	10	Normal	BzCl	0	14	0.005425
T-47D Tam1	G	10	Normal	Mefloquine HCl	10000	537	0.011127
T-47D Tam1	H	10	Normal	Mefloquine HCl	1000	418	0.010648
T-47D Tam1	I	10	Normal	Mefloquine HCl	100	455	0.010375
T-47D Tam1	J	10	Normal	Mefloquine HCl	10	429	0.008834
T-47D Tam1	K	10	Normal	Mefloquine HCl	1	460	0.009552
T-47D Tam1	L	10	Normal	Bezafibrate	1	383	0.00867
T-47D Tam1	M	10	Normal	Bezafibrate	10	443	0.00871
T-47D Tam1	N	10	Normal	Bezafibrate	100	387	0.00838
T-47D Tam1	O	10	Normal	Bezafibrate	1000	449	0.008251
T-47D Tam1	P	10	Normal	Bezafibrate	10000	408	0.008589
T-47D Tam1	A	11	Normal	Fingolimod (FTY-720)	10000	4	0.00666
T-47D Tam1	B	11	Normal	Fingolimod (FTY-720)	1000	577	0.009694
T-47D Tam1	C	11	Normal	Fingolimod (FTY-720)	100	634	0.00861
T-47D Tam1	D	11	Normal	Fingolimod (FTY-720)	10	425	0.008922
T-47D Tam1	E	11	Normal	Fingolimod (FTY-720)	1	591	0.009125
T-47D Tam1	F	11	Normal	AZD8055	10000	117	0.00996
T-47D Tam1	G	11	Normal	AZD8055	1000	203	0.011005
T-47D Tam1	H	11	Normal	AZD8055	100	240	0.01102
T-47D Tam1	I	11	Normal	AZD8055	10	372	0.012392
T-47D Tam1	J	11	Normal	AZD8055	1	340	0.009454
T-47D Tam1	K	11	Normal	Dasatinib	0.1	444	0.009298
T-47D Tam1	L	11	Normal	Dasatinib	1	436	0.008567
T-47D Tam1	M	11	Normal	Dasatinib	10	290	0.009695
T-47D Tam1	N	11	Normal	BzCl	0	10	0.00598
T-47D Tam1	O	11	Normal	Dasatinib	100	159	0.009829
T-47D Tam1	P	11	Normal	Dasatinib	1000	170	0.012824
T-47D Tam1	A	12	Normal	Vinerolebine	10000	91	0.005952
T-47D Tam1	B	12	Normal	Vinerolebine	1000	151	0.007797
T-47D Tam1	C	12	Normal	dmso	0	484	0.007315
T-47D Tam1	D	12	Normal	Vinerolebine	100	250	0.009488
T-47D Tam1	E	12	Normal	Vinerolebine	10	370	0.008457
T-47D Tam1	F	12	Normal	Vinerolebine	1	362	0.009066
T-47D Tam1	G	12	Normal	Atorvastatin / Lipitor	10000	217	0.008472
T-47D Tam1	H	12	Normal	Atorvastatin / Lipitor	1000	392	0.009014
T-47D Tam1	I	12	Normal	Atorvastatin / Lipitor	100	336	0.008749
T-47D Tam1	J	12	Normal	Atorvastatin / Lipitor	10	395	0.008355
T-47D Tam1	K	12	Normal	Atorvastatin / Lipitor	1	448	0.008344
T-47D Tam1	L	12	Normal	disulfiram	10	459	0.009227
T-47D Tam1	M	12	Normal	disulfiram	100	447	0.008018
T-47D Tam1	N	12	Normal	disulfiram	1000	11	0.009672
T-47D Tam1	O	12	Normal	disulfiram	10000	6	0.003868
T-47D Tam1	P	12	Normal	disulfiram	100000	147	0.007248
T-47D Tam1	A	13	Tamoxifen	Vinerolebine	10000	4	0.004626
T-47D Tam1	B	13	Tamoxifen	Vinerolebine	1000	18	0.009884
T-47D Tam1	C	13	Tamoxifen	Vinerolebine	100	207	0.013975
T-47D Tam1	D	13	Tamoxifen	Vinerolebine	10	296	0.015478
T-47D Tam1	E	13	Tamoxifen	Vinerolebine	1	363	0.015089
T-47D Tam1	F	13	Tamoxifen	Atorvastatin / Lipitor	10000	220	0.010933
T-47D Tam1	G	13	Tamoxifen	Atorvastatin / Lipitor	1000	236	0.018249
T-47D Tam1	H	13	Tamoxifen	Atorvastatin / Lipitor	100	246	0.013033
T-47D Tam1	I	13	Tamoxifen	Atorvastatin / Lipitor	10	278	0.014325
T-47D Tam1	J	13	Tamoxifen	Atorvastatin / Lipitor	1	271	0.013416
T-47D Tam1	K	13	Tamoxifen	disulfiram	10	227	0.014242
T-47D Tam1	L	13	Tamoxifen	disulfiram	100	205	0.011509
T-47D Tam1	M	13	Tamoxifen	disulfiram	1000	2	0.007459
T-47D Tam1	N	13	Tamoxifen	disulfiram	10000	1	0.003631
T-47D Tam1	O	13	Tamoxifen	dmso	0	241	0.012118
T-47D Tam1	P	13	Tamoxifen	disulfiram	100000	11	0.006284
T-47D Tam1	A	14	Tamoxifen	Fingolimod (FTY-720)	10000	9	0.005398
T-47D Tam1	B	14	Tamoxifen	Fingolimod (FTY-720)	1000	312	0.011433
T-47D Tam1	C	14	Tamoxifen	Fingolimod (FTY-720)	100	316	0.012535
T-47D Tam1	D	14	Tamoxifen	Fingolimod (FTY-720)	10	387	0.01253
T-47D Tam1	E	14	Tamoxifen	Fingolimod (FTY-720)	1	360	0.012762
T-47D Tam1	F	14	Tamoxifen	AZD8055	10000	101	0.010876
T-47D Tam1	G	14	Tamoxifen	AZD8055	1000	117	0.013296
T-47D Tam1	H	14	Tamoxifen	AZD8055	100	227	0.015836
T-47D Tam1	I	14	Tamoxifen	AZD8055	10	248	0.015461
T-47D Tam1	J	14	Tamoxifen	BzCl	0	4	0.00545
T-47D Tam1	K	14	Tamoxifen	AZD8055	1	265	0.014227
T-47D Tam1	L	14	Tamoxifen	Dasatinib	0.1	342	0.012633
T-47D Tam1	M	14	Tamoxifen	Dasatinib	1	240	0.012508
T-47D Tam1	N	14	Tamoxifen	Dasatinib	10	201	0.012624
T-47D Tam1	O	14	Tamoxifen	Dasatinib	100	95	0.012747
T-47D Tam1	P	14	Tamoxifen	Dasatinib	1000	76	0.0135
T-47D Tam1	A	15	Tamoxifen	Loratadine	10000	275	0.009513
T-47D Tam1	B	15	Tamoxifen	Loratadine	1000	346	0.011804
T-47D Tam1	C	15	Tamoxifen	Loratadine	100	446	0.013623
T-47D Tam1	D	15	Tamoxifen	Loratadine	10	401	0.013108
T-47D Tam1	E	15	Tamoxifen	dmso	0	338	0.013295
T-47D Tam1	F	15	Tamoxifen	Loratadine	1	336	0.013202
T-47D Tam1	G	15	Tamoxifen	Mefloquine HCl	10000	286	0.016043
T-47D Tam1	H	15	Tamoxifen	Mefloquine HCl	1000	299	0.012097
T-47D Tam1	I	15	Tamoxifen	Mefloquine HCl	100	390	0.013957
T-47D Tam1	J	15	Tamoxifen	Mefloquine HCl	10	386	0.013531
T-47D Tam1	K	15	Tamoxifen	Mefloquine HCl	1	302	0.012699
T-47D Tam1	L	15	Tamoxifen	Bezafibrate	1	314	0.011734
T-47D Tam1	M	15	Tamoxifen	Bezafibrate	10	305	0.012894
T-47D Tam1	N	15	Tamoxifen	Bezafibrate	100	324	0.011605
T-47D Tam1	O	15	Tamoxifen	Bezafibrate	1000	249	0.011963
T-47D Tam1	P	15	Tamoxifen	Bezafibrate	10000	237	0.010271
T-47D Tam1	A	16	Tamoxifen	Ciprofloxacin	10000	370	0.012841
T-47D Tam1	B	16	Tamoxifen	BzCl	0	15	0.005111
T-47D Tam1	C	16	Tamoxifen	Ciprofloxacin	1000	369	0.015219
T-47D Tam1	D	16	Tamoxifen	Ciprofloxacin	100	322	0.011313
T-47D Tam1	E	16	Tamoxifen	Ciprofloxacin	10	420	0.014646
T-47D Tam1	F	16	Tamoxifen	Ciprofloxacin	1	350	0.01294
T-47D Tam1	G	16	Tamoxifen	Resveratrol	10000	343	0.017117
T-47D Tam1	H	16	Tamoxifen	Resveratrol	1000	330	0.012796
T-47D Tam1	I	16	Tamoxifen	Resveratrol	100	393	0.013722
T-47D Tam1	J	16	Tamoxifen	Resveratrol	10	364	0.012677
T-47D Tam1	K	16	Tamoxifen	Resveratrol	1	351	0.014109
T-47D Tam1	L	16	Tamoxifen	Melatonin	1	326	0.011781
T-47D Tam1	M	16	Tamoxifen	Melatonin	10	278	0.013257
T-47D Tam1	N	16	Tamoxifen	Melatonin	100	324	0.010985
T-47D Tam1	O	16	Tamoxifen	Melatonin	1000	212	0.011382
T-47D Tam1	P	16	Tamoxifen	Melatonin	10000	192	0.010949
T-47D Tam1	A	17	Tamoxifen	sandoz 58-035	30000	334	0.00941
T-47D Tam1	B	17	Tamoxifen	sandoz 58-035	3000	417	0.009927
T-47D Tam1	C	17	Tamoxifen	sandoz 58-035	300	350	0.012472
T-47D Tam1	D	17	Tamoxifen	sandoz 58-035	30	363	0.012651
T-47D Tam1	E	17	Tamoxifen	sandoz 58-035	3	378	0.013695
T-47D Tam1	F	17	Tamoxifen	Orlistat	10000	295	0.017424
T-47D Tam1	G	17	Tamoxifen	Orlistat	1000	295	0.01951
T-47D Tam1	H	17	Tamoxifen	Orlistat	100	281	0.014349
T-47D Tam1	I	17	Tamoxifen	Orlistat	10	380	0.017753
T-47D Tam1	J	17	Tamoxifen	Orlistat	1	332	0.013873
T-47D Tam1	K	17	Tamoxifen	Fenretinide	1	351	0.013709
T-47D Tam1	L	17	Tamoxifen	dmso	0	315	0.011521
T-47D Tam1	M	17	Tamoxifen	Fenretinide	10	317	0.01279
T-47D Tam1	N	17	Tamoxifen	Fenretinide	100	220	0.011304
T-47D Tam1	O	17	Tamoxifen	Fenretinide	1000	288	0.013252
T-47D Tam1	P	17	Tamoxifen	Fenretinide	10000	102	0.007859
T-47D Tam1	A	18	Tamoxifen	AY 9944 dihydrochloride	10000	49	0.008202
T-47D Tam1	B	18	Tamoxifen	AY 9944 dihydrochloride	1000	394	0.010792
T-47D Tam1	C	18	Tamoxifen	AY 9944 dihydrochloride	100	295	0.012574
T-47D Tam1	D	18	Tamoxifen	AY 9944 dihydrochloride	10	349	0.012513
T-47D Tam1	E	18	Tamoxifen	AY 9944 dihydrochloride	1	305	0.013066
T-47D Tam1	F	18	Tamoxifen	U18666A	100000	311	0.012292
T-47D Tam1	G	18	Tamoxifen	U18666A	10000	406	0.014509
T-47D Tam1	H	18	Tamoxifen	U18666A	1000	332	0.012312
T-47D Tam1	I	18	Tamoxifen	U18666A	100	337	0.01407
T-47D Tam1	J	18	Tamoxifen	U18666A	10	306	0.012032
T-47D Tam1	K	18	Tamoxifen	A 939572	10	317	0.013215
T-47D Tam1	L	18	Tamoxifen	A 939572	100	318	0.010287
T-47D Tam1	M	18	Tamoxifen	A 939572	1000	389	0.010838
T-47D Tam1	N	18	Tamoxifen	A 939572	10000	278	0.008984
T-47D Tam1	O	18	Tamoxifen	BzCl	0	4	0.004505
T-47D Tam1	P	18	Tamoxifen	A 939572	100000	223	0.007597
T-47D Tam1	A	19	Tamoxifen	Siramesine hydrochloride	10000	332	0.010969
T-47D Tam1	B	19	Tamoxifen	Siramesine hydrochloride	1000	363	0.010708
T-47D Tam1	C	19	Tamoxifen	Siramesine hydrochloride	100	359	0.012587
T-47D Tam1	D	19	Tamoxifen	Siramesine hydrochloride	10	317	0.011894
T-47D Tam1	E	19	Tamoxifen	Siramesine hydrochloride	1	271	0.013161
T-47D Tam1	F	19	Tamoxifen	methyl-Î²-cyclodextrin (MÎ²CD)	100000	2	0.004246
T-47D Tam1	G	19	Tamoxifen	methyl-Î²-cyclodextrin (MÎ²CD)	10000	305	0.022847
T-47D Tam1	H	19	Tamoxifen	dmso	0	343	0.012481
T-47D Tam1	I	19	Tamoxifen	methyl-Î²-cyclodextrin (MÎ²CD)	1000	361	0.019262
T-47D Tam1	J	19	Tamoxifen	methyl-Î²-cyclodextrin (MÎ²CD)	100	279	0.013282
T-47D Tam1	K	19	Tamoxifen	methyl-Î²-cyclodextrin (MÎ²CD)	10	366	0.015017
T-47D Tam1	L	19	Tamoxifen	20,25-diazacholesterol	0.001	346	0.011485
T-47D Tam1	M	19	Tamoxifen	20,25-diazacholesterol	0.01	286	0.012883
T-47D Tam1	N	19	Tamoxifen	20,25-diazacholesterol	0.1	296	0.010438
T-47D Tam1	O	19	Tamoxifen	20,25-diazacholesterol	1	302	0.011726
T-47D Tam1	P	19	Tamoxifen	20,25-diazacholesterol	10	259	0.010755
T-47D Tam1	A	20	Tamoxifen	RO 48-8071 fumerate	10000	26	0.008364
T-47D Tam1	B	20	Tamoxifen	RO 48-8071 fumerate	1000	292	0.014863
T-47D Tam1	C	20	Tamoxifen	dmso	0	330	0.011989
T-47D Tam1	D	20	Tamoxifen	RO 48-8071 fumerate	100	258	0.013876
T-47D Tam1	E	20	Tamoxifen	RO 48-8071 fumerate	10	345	0.015859
T-47D Tam1	F	20	Tamoxifen	RO 48-8071 fumerate	1	358	0.012995
T-47D Tam1	G	20	Tamoxifen	Ammonium tetrathiomolybdate	10000	71	0.010341
T-47D Tam1	H	20	Tamoxifen	Ammonium tetrathiomolybdate	1000	247	0.011584
T-47D Tam1	I	20	Tamoxifen	Ammonium tetrathiomolybdate	100	359	0.013321
T-47D Tam1	J	20	Tamoxifen	Ammonium tetrathiomolybdate	10	300	0.011051
T-47D Tam1	K	20	Tamoxifen	Ammonium tetrathiomolybdate	1	296	0.012971
T-47D Tam1	L	20	Tamoxifen	T 0070907	1	303	0.011107
T-47D Tam1	M	20	Tamoxifen	T 0070907	10	249	0.012443
T-47D Tam1	N	20	Tamoxifen	T 0070907	100	283	0.009427
T-47D Tam1	O	20	Tamoxifen	T 0070907	1000	301	0.011859
T-47D Tam1	P	20	Tamoxifen	T 0070907	10000	161	0.010775
T-47D Tam1	A	21	Tamoxifen	LCS-1	25000	0	NaN
T-47D Tam1	B	21	Tamoxifen	LCS-1	2500	2	0.003141
T-47D Tam1	C	21	Tamoxifen	LCS-1	250	327	0.011514
T-47D Tam1	D	21	Tamoxifen	LCS-1	25	336	0.011296
T-47D Tam1	E	21	Tamoxifen	LCS-1	2018-05-02	361	0.012916
T-47D Tam1	F	21	Tamoxifen	Erastin	10000	243	0.010913
T-47D Tam1	G	21	Tamoxifen	Erastin	1000	303	0.014208
T-47D Tam1	H	21	Tamoxifen	Erastin	100	239	0.01029
T-47D Tam1	I	21	Tamoxifen	Erastin	10	327	0.013716
T-47D Tam1	J	21	Tamoxifen	Erastin	1	320	0.010747
T-47D Tam1	K	21	Tamoxifen	BzCl	0	8	0.004986
T-47D Tam1	L	21	Tamoxifen	RSL-3	1	299	0.010202
T-47D Tam1	M	21	Tamoxifen	RSL-3	10	293	0.012492
T-47D Tam1	N	21	Tamoxifen	RSL-3	100	254	0.010151
T-47D Tam1	O	21	Tamoxifen	RSL-3	1000	244	0.010951
T-47D Tam1	P	21	Tamoxifen	RSL-3	10000	5	0.004729
T-47D Tam1	A	22	Tamoxifen	C75	100000	208	0.012733
T-47D Tam1	B	22	Tamoxifen	C75	10000	336	0.008907
T-47D Tam1	C	22	Tamoxifen	C75	1000	379	0.010737
T-47D Tam1	D	22	Tamoxifen	C75	100	322	0.010062
T-47D Tam1	E	22	Tamoxifen	C75	10	346	0.010862
T-47D Tam1	F	22	Tamoxifen	Bafilomycin A1	1000	3	0.005905
T-47D Tam1	G	22	Tamoxifen	Bafilomycin A1	100	290	0.011799
T-47D Tam1	H	22	Tamoxifen	Bafilomycin A1	10	259	0.010947
T-47D Tam1	I	22	Tamoxifen	Bafilomycin A1	1	385	0.01166
T-47D Tam1	J	22	Tamoxifen	Bafilomycin A1	0.1	316	0.010492
T-47D Tam1	K	22	Tamoxifen	TO901317	1	348	0.011037
T-47D Tam1	L	22	Tamoxifen	TO901317	10	264	0.01092
T-47D Tam1	M	22	Tamoxifen	TO901317	100	262	0.013412
T-47D Tam1	N	22	Tamoxifen	TO901317	1000	224	0.011699
T-47D Tam1	O	22	Tamoxifen	TO901317	10000	253	0.011564
T-47D Tam1	P	22	Tamoxifen	dmso	0	266	0.009563
T-47D Tam1	A	23	Tamoxifen	BzCl	0	5	0.004508
T-47D Tam1	B	23	Tamoxifen	Paclitaxel	1000	191	0.008959
T-47D Tam1	C	23	Tamoxifen	Paclitaxel	100	163	0.011295
T-47D Tam1	D	23	Tamoxifen	Paclitaxel	10	191	0.010227
T-47D Tam1	E	23	Tamoxifen	Paclitaxel	1	387	0.010658
T-47D Tam1	F	23	Tamoxifen	Paclitaxel	0.1	241	0.00877
T-47D Tam1	G	23	Tamoxifen	Docetaxel	1000	150	0.012194
T-47D Tam1	H	23	Tamoxifen	Docetaxel	100	119	0.011667
T-47D Tam1	I	23	Tamoxifen	Docetaxel	10	106	0.011449
T-47D Tam1	J	23	Tamoxifen	Docetaxel	1	239	0.008829
T-47D Tam1	K	23	Tamoxifen	Docetaxel	0.1	286	0.010445
T-47D Tam1	L	23	Tamoxifen	Vincristine	0.1	335	0.008524
T-47D Tam1	M	23	Tamoxifen	Vincristine	1	341	0.010561
T-47D Tam1	N	23	Tamoxifen	Vincristine	10	255	0.009302
T-47D Tam1	O	23	Tamoxifen	Vincristine	100	290	0.009546
T-47D Tam1	P	23	Tamoxifen	Vincristine	1000	26	0.005714
T-47D Tam1	A	24	Tamoxifen	empty	0	358	0.008252
T-47D Tam1	B	24	Tamoxifen	empty	0	310	0.006813
T-47D Tam1	C	24	Tamoxifen	empty	0	387	0.009251
T-47D Tam1	D	24	Tamoxifen	empty	0	295	0.007167
T-47D Tam1	E	24	Tamoxifen	empty	0	336	0.009011
T-47D Tam1	F	24	Tamoxifen	empty	0	346	0.007285
T-47D Tam1	G	24	Tamoxifen	empty	0	344	0.009595
T-47D Tam1	H	24	Tamoxifen	empty	0	233	0.00805
T-47D Tam1	I	24	Tamoxifen	empty	0	333	0.00897
T-47D Tam1	J	24	Tamoxifen	empty	0	254	0.00726
T-47D Tam1	K	24	Tamoxifen	empty	0	264	0.009169
T-47D Tam1	L	24	Tamoxifen	empty	0	315	0.00793
T-47D Tam1	M	24	Tamoxifen	empty	0	306	0.008475
T-47D Tam1	N	24	Tamoxifen	empty	0	311	0.007572
T-47D Tam1	O	24	Tamoxifen	empty	0	248	0.008411
T-47D Tam1	P	24	Tamoxifen	empty	0	155	0.007957
T-47D Tam2	A	1	Normal	empty	0	698	0.005711
T-47D Tam2	B	1	Normal	empty	0	940	0.006737
T-47D Tam2	C	1	Normal	empty	0	899	0.006206
T-47D Tam2	D	1	Normal	empty	0	888	0.006571
T-47D Tam2	E	1	Normal	empty	0	854	0.006149
T-47D Tam2	F	1	Normal	empty	0	869	0.006162
T-47D Tam2	G	1	Normal	empty	0	689	0.006044
T-47D Tam2	H	1	Normal	empty	0	713	0.006211
T-47D Tam2	I	1	Normal	empty	0	974	0.006238
T-47D Tam2	J	1	Normal	empty	0	884	0.006342
T-47D Tam2	K	1	Normal	empty	0	792	0.005632
T-47D Tam2	L	1	Normal	empty	0	889	0.006341
T-47D Tam2	M	1	Normal	empty	0	693	0.006291
T-47D Tam2	N	1	Normal	empty	0	614	0.006907
T-47D Tam2	O	1	Normal	empty	0	481	0.00504
T-47D Tam2	P	1	Normal	empty	0	548	0.005976
T-47D Tam2	A	2	Normal	BzCl	0	11	0.005242
T-47D Tam2	B	2	Normal	Paclitaxel	1000	13	0.005765
T-47D Tam2	C	2	Normal	Paclitaxel	100	1	0.002506
T-47D Tam2	D	2	Normal	Paclitaxel	10	15	0.00937
T-47D Tam2	E	2	Normal	Paclitaxel	1	696	0.006801
T-47D Tam2	F	2	Normal	Paclitaxel	0.1	898	0.007035
T-47D Tam2	G	2	Normal	Docetaxel	1000	11	0.00561
T-47D Tam2	H	2	Normal	Docetaxel	100	20	0.011306
T-47D Tam2	I	2	Normal	Docetaxel	10	6	0.00735
T-47D Tam2	J	2	Normal	Docetaxel	1	632	0.007667
T-47D Tam2	K	2	Normal	Docetaxel	0.1	859	0.006356
T-47D Tam2	L	2	Normal	Vincristine	0.1	734	0.007045
T-47D Tam2	M	2	Normal	Vincristine	1	804	0.006338
T-47D Tam2	N	2	Normal	Vincristine	10	748	0.006945
T-47D Tam2	O	2	Normal	Vincristine	100	569	0.005411
T-47D Tam2	P	2	Normal	Vincristine	1000	5	0.006962
T-47D Tam2	A	3	Normal	C75	100000	132	0.010727
T-47D Tam2	B	3	Normal	C75	10000	684	0.00652
T-47D Tam2	C	3	Normal	C75	1000	869	0.006455
T-47D Tam2	D	3	Normal	C75	100	943	0.007365
T-47D Tam2	E	3	Normal	C75	10	933	0.006667
T-47D Tam2	F	3	Normal	Bafilomycin A1	1000	28	0.007544
T-47D Tam2	G	3	Normal	Bafilomycin A1	100	838	0.007064
T-47D Tam2	H	3	Normal	Bafilomycin A1	10	757	0.006878
T-47D Tam2	I	3	Normal	Bafilomycin A1	1	770	0.006477
T-47D Tam2	J	3	Normal	Bafilomycin A1	0.1	1027	0.007432
T-47D Tam2	K	3	Normal	TO901317	1	766	0.006935
T-47D Tam2	L	3	Normal	TO901317	10	784	0.009494
T-47D Tam2	M	3	Normal	TO901317	100	659	0.012506
T-47D Tam2	N	3	Normal	TO901317	1000	561	0.014387
T-47D Tam2	O	3	Normal	TO901317	10000	409	0.014436
T-47D Tam2	P	3	Normal	dmso	0	509	0.006046
T-47D Tam2	A	4	Normal	LCS-1	25000	3	0.004161
T-47D Tam2	B	4	Normal	LCS-1	2500	3	0.006157
T-47D Tam2	C	4	Normal	LCS-1	250	953	0.006978
T-47D Tam2	D	4	Normal	LCS-1	25	1101	0.007593
T-47D Tam2	E	4	Normal	LCS-1	2018-05-02	923	0.007125
T-47D Tam2	F	4	Normal	Erastin	10000	734	0.012664
T-47D Tam2	G	4	Normal	Erastin	1000	811	0.008338
T-47D Tam2	H	4	Normal	Erastin	100	817	0.007548
T-47D Tam2	I	4	Normal	Erastin	10	837	0.006697
T-47D Tam2	J	4	Normal	Erastin	1	894	0.007379
T-47D Tam2	K	4	Normal	RSL-3	1	875	0.006989
T-47D Tam2	L	4	Normal	RSL-3	10	854	0.007513
T-47D Tam2	M	4	Normal	BzCl	0	18	0.00575
T-47D Tam2	N	4	Normal	RSL-3	100	578	0.007291
T-47D Tam2	O	4	Normal	RSL-3	1000	403	0.005155
T-47D Tam2	P	4	Normal	RSL-3	10000	2	0.004664
T-47D Tam2	A	5	Normal	RO 48-8071 fumerate	10000	393	0.014156
T-47D Tam2	B	5	Normal	RO 48-8071 fumerate	1000	889	0.007658
T-47D Tam2	C	5	Normal	RO 48-8071 fumerate	100	836	0.008358
T-47D Tam2	D	5	Normal	dmso	0	914	0.007193
T-47D Tam2	E	5	Normal	RO 48-8071 fumerate	10	868	0.008025
T-47D Tam2	F	5	Normal	RO 48-8071 fumerate	1	872	0.007342
T-47D Tam2	G	5	Normal	Ammonium tetrathiomolybdate	10000	98	0.009332
T-47D Tam2	H	5	Normal	Ammonium tetrathiomolybdate	1000	800	0.007912
T-47D Tam2	I	5	Normal	Ammonium tetrathiomolybdate	100	904	0.007034
T-47D Tam2	J	5	Normal	Ammonium tetrathiomolybdate	10	885	0.007383
T-47D Tam2	K	5	Normal	Ammonium tetrathiomolybdate	1	839	0.006726
T-47D Tam2	L	5	Normal	T 0070907	1	698	0.008486
T-47D Tam2	M	5	Normal	T 0070907	10	656	0.006872
T-47D Tam2	N	5	Normal	T 0070907	100	604	0.007233
T-47D Tam2	O	5	Normal	T 0070907	1000	584	0.00603
T-47D Tam2	P	5	Normal	T 0070907	10000	671	0.007433
T-47D Tam2	A	6	Normal	Siramesine hydrochloride	10000	615	0.005162
T-47D Tam2	B	6	Normal	Siramesine hydrochloride	1000	758	0.006373
T-47D Tam2	C	6	Normal	Siramesine hydrochloride	100	851	0.006259
T-47D Tam2	D	6	Normal	Siramesine hydrochloride	10	888	0.007792
T-47D Tam2	E	6	Normal	Siramesine hydrochloride	1	802	0.006845
T-47D Tam2	F	6	Normal	methyl-Î²-cyclodextrin (MÎ²CD)	100000	9	0.005521
T-47D Tam2	G	6	Normal	BzCl	0	12	0.006893
T-47D Tam2	H	6	Normal	methyl-Î²-cyclodextrin (MÎ²CD)	10000	398	0.016867
T-47D Tam2	I	6	Normal	methyl-Î²-cyclodextrin (MÎ²CD)	1000	777	0.01036
T-47D Tam2	J	6	Normal	methyl-Î²-cyclodextrin (MÎ²CD)	100	777	0.008635
T-47D Tam2	K	6	Normal	methyl-Î²-cyclodextrin (MÎ²CD)	10	677	0.00691
T-47D Tam2	L	6	Normal	20,25-diazacholesterol	0.001	765	0.007661
T-47D Tam2	M	6	Normal	20,25-diazacholesterol	0.01	705	0.006777
T-47D Tam2	N	6	Normal	20,25-diazacholesterol	0.1	644	0.007491
T-47D Tam2	O	6	Normal	20,25-diazacholesterol	1	674	0.005728
T-47D Tam2	P	6	Normal	20,25-diazacholesterol	10	475	0.005549
T-47D Tam2	A	7	Normal	AY 9944 dihydrochloride	10000	566	0.008285
T-47D Tam2	B	7	Normal	AY 9944 dihydrochloride	1000	787	0.007733
T-47D Tam2	C	7	Normal	AY 9944 dihydrochloride	100	958	0.006938
T-47D Tam2	D	7	Normal	AY 9944 dihydrochloride	10	865	0.007173
T-47D Tam2	E	7	Normal	AY 9944 dihydrochloride	1	696	0.007393
T-47D Tam2	F	7	Normal	U18666A	100000	912	0.009549
T-47D Tam2	G	7	Normal	U18666A	10000	766	0.007136
T-47D Tam2	H	7	Normal	U18666A	1000	849	0.007435
T-47D Tam2	I	7	Normal	U18666A	100	694	0.007179
T-47D Tam2	J	7	Normal	U18666A	10	896	0.007596
T-47D Tam2	K	7	Normal	A 939572	10	750	0.006858
T-47D Tam2	L	7	Normal	A 939572	100	705	0.006206
T-47D Tam2	M	7	Normal	A 939572	1000	701	0.005198
T-47D Tam2	N	7	Normal	dmso	0	680	0.006947
T-47D Tam2	O	7	Normal	A 939572	10000	611	0.004445
T-47D Tam2	P	7	Normal	A 939572	100000	550	0.005531
T-47D Tam2	A	8	Normal	sandoz 58-035	30000	813	0.006218
T-47D Tam2	B	8	Normal	sandoz 58-035	3000	911	0.007695
T-47D Tam2	C	8	Normal	sandoz 58-035	300	972	0.007199
T-47D Tam2	D	8	Normal	sandoz 58-035	30	919	0.007264
T-47D Tam2	E	8	Normal	sandoz 58-035	3	903	0.007681
T-47D Tam2	F	8	Normal	Orlistat	10000	538	0.011214
T-47D Tam2	G	8	Normal	Orlistat	1000	806	0.010156
T-47D Tam2	H	8	Normal	Orlistat	100	802	0.008626
T-47D Tam2	I	8	Normal	dmso	0	838	0.00734
T-47D Tam2	J	8	Normal	Orlistat	10	847	0.00853
T-47D Tam2	K	8	Normal	Orlistat	1	700	0.007282
T-47D Tam2	L	8	Normal	Fenretinide	1	740	0.007724
T-47D Tam2	M	8	Normal	Fenretinide	10	700	0.006894
T-47D Tam2	N	8	Normal	Fenretinide	100	672	0.006854
T-47D Tam2	O	8	Normal	Fenretinide	1000	496	0.006105
T-47D Tam2	P	8	Normal	Fenretinide	10000	179	0.006124
T-47D Tam2	A	9	Normal	Ciprofloxacin	10000	775	0.006557
T-47D Tam2	B	9	Normal	dmso	0	704	0.00557
T-47D Tam2	C	9	Normal	Ciprofloxacin	1000	818	0.0066
T-47D Tam2	D	9	Normal	Ciprofloxacin	100	957	0.007035
T-47D Tam2	E	9	Normal	Ciprofloxacin	10	828	0.007185
T-47D Tam2	F	9	Normal	Ciprofloxacin	1	768	0.007264
T-47D Tam2	G	9	Normal	Resveratrol	10000	700	0.007268
T-47D Tam2	H	9	Normal	Resveratrol	1000	631	0.00753
T-47D Tam2	I	9	Normal	Resveratrol	100	838	0.007085
T-47D Tam2	J	9	Normal	Resveratrol	10	817	0.007587
T-47D Tam2	K	9	Normal	Resveratrol	1	893	0.006851
T-47D Tam2	L	9	Normal	Melatonin	1	587	0.007031
T-47D Tam2	M	9	Normal	Melatonin	10	597	0.0067
T-47D Tam2	N	9	Normal	Melatonin	100	556	0.006541
T-47D Tam2	O	9	Normal	Melatonin	1000	378	0.005382
T-47D Tam2	P	9	Normal	Melatonin	10000	467	0.005784
T-47D Tam2	A	10	Normal	Loratadine	10000	881	0.005027
T-47D Tam2	B	10	Normal	Loratadine	1000	790	0.005676
T-47D Tam2	C	10	Normal	Loratadine	100	940	0.006963
T-47D Tam2	D	10	Normal	Loratadine	10	791	0.007051
T-47D Tam2	E	10	Normal	Loratadine	1	790	0.007109
T-47D Tam2	F	10	Normal	BzCl	0	18	0.005933
T-47D Tam2	G	10	Normal	Mefloquine HCl	10000	812	0.007082
T-47D Tam2	H	10	Normal	Mefloquine HCl	1000	641	0.007995
T-47D Tam2	I	10	Normal	Mefloquine HCl	100	844	0.00672
T-47D Tam2	J	10	Normal	Mefloquine HCl	10	729	0.007395
T-47D Tam2	K	10	Normal	Mefloquine HCl	1	675	0.006764
T-47D Tam2	L	10	Normal	Bezafibrate	1	748	0.007599
T-47D Tam2	M	10	Normal	Bezafibrate	10	596	0.00643
T-47D Tam2	N	10	Normal	Bezafibrate	100	562	0.006349
T-47D Tam2	O	10	Normal	Bezafibrate	1000	387	0.005524
T-47D Tam2	P	10	Normal	Bezafibrate	10000	442	0.005458
T-47D Tam2	A	11	Normal	Fingolimod (FTY-720)	10000	8	0.005937
T-47D Tam2	B	11	Normal	Fingolimod (FTY-720)	1000	812	0.006291
T-47D Tam2	C	11	Normal	Fingolimod (FTY-720)	100	823	0.006253
T-47D Tam2	D	11	Normal	Fingolimod (FTY-720)	10	911	0.006956
T-47D Tam2	E	11	Normal	Fingolimod (FTY-720)	1	776	0.006484
T-47D Tam2	F	11	Normal	AZD8055	10000	248	0.008426
T-47D Tam2	G	11	Normal	AZD8055	1000	397	0.008505
T-47D Tam2	H	11	Normal	AZD8055	100	396	0.009841
T-47D Tam2	I	11	Normal	AZD8055	10	595	0.006917
T-47D Tam2	J	11	Normal	AZD8055	1	608	0.00726
T-47D Tam2	K	11	Normal	Dasatinib	0.1	770	0.006473
T-47D Tam2	L	11	Normal	Dasatinib	1	640	0.006823
T-47D Tam2	M	11	Normal	Dasatinib	10	532	0.006228
T-47D Tam2	N	11	Normal	BzCl	0	12	0.005073
T-47D Tam2	O	11	Normal	Dasatinib	100	176	0.005469
T-47D Tam2	P	11	Normal	Dasatinib	1000	176	0.007642
T-47D Tam2	A	12	Normal	Vinerolebine	10000	96	0.008757
T-47D Tam2	B	12	Normal	Vinerolebine	1000	51	0.007152
T-47D Tam2	C	12	Normal	dmso	0	958	0.00586
T-47D Tam2	D	12	Normal	Vinerolebine	100	35	0.006032
T-47D Tam2	E	12	Normal	Vinerolebine	10	634	0.00656
T-47D Tam2	F	12	Normal	Vinerolebine	1	716	0.006998
T-47D Tam2	G	12	Normal	Atorvastatin / Lipitor	10000	4	0.006344
T-47D Tam2	H	12	Normal	Atorvastatin / Lipitor	1000	638	0.008273
T-47D Tam2	I	12	Normal	Atorvastatin / Lipitor	100	578	0.006816
T-47D Tam2	J	12	Normal	Atorvastatin / Lipitor	10	558	0.007306
T-47D Tam2	K	12	Normal	Atorvastatin / Lipitor	1	680	0.00619
T-47D Tam2	L	12	Normal	disulfiram	10	629	0.006132
T-47D Tam2	M	12	Normal	disulfiram	100	645	0.005771
T-47D Tam2	N	12	Normal	disulfiram	1000	1	0.005502
T-47D Tam2	O	12	Normal	disulfiram	10000	4	0.003227
T-47D Tam2	P	12	Normal	disulfiram	100000	189	0.007439
T-47D Tam2	A	13	Tamoxifen	Vinerolebine	10000	38	0.007501
T-47D Tam2	B	13	Tamoxifen	Vinerolebine	1000	30	0.007549
T-47D Tam2	C	13	Tamoxifen	Vinerolebine	100	43	0.010052
T-47D Tam2	D	13	Tamoxifen	Vinerolebine	10	305	0.011364
T-47D Tam2	E	13	Tamoxifen	Vinerolebine	1	338	0.012
T-47D Tam2	F	13	Tamoxifen	Atorvastatin / Lipitor	10000	247	0.013273
T-47D Tam2	G	13	Tamoxifen	Atorvastatin / Lipitor	1000	189	0.014743
T-47D Tam2	H	13	Tamoxifen	Atorvastatin / Lipitor	100	254	0.01371
T-47D Tam2	I	13	Tamoxifen	Atorvastatin / Lipitor	10	293	0.012106
T-47D Tam2	J	13	Tamoxifen	Atorvastatin / Lipitor	1	492	0.011536
T-47D Tam2	K	13	Tamoxifen	disulfiram	10	301	0.010766
T-47D Tam2	L	13	Tamoxifen	disulfiram	100	398	0.011741
T-47D Tam2	M	13	Tamoxifen	disulfiram	1000	1	0.001967
T-47D Tam2	N	13	Tamoxifen	disulfiram	10000	0	NaN
T-47D Tam2	O	13	Tamoxifen	dmso	0	265	0.008722
T-47D Tam2	P	13	Tamoxifen	disulfiram	100000	1	0.007098
T-47D Tam2	A	14	Tamoxifen	Fingolimod (FTY-720)	10000	1	0.003236
T-47D Tam2	B	14	Tamoxifen	Fingolimod (FTY-720)	1000	478	0.010092
T-47D Tam2	C	14	Tamoxifen	Fingolimod (FTY-720)	100	449	0.010616
T-47D Tam2	D	14	Tamoxifen	Fingolimod (FTY-720)	10	446	0.01126
T-47D Tam2	E	14	Tamoxifen	Fingolimod (FTY-720)	1	510	0.011885
T-47D Tam2	F	14	Tamoxifen	AZD8055	10000	204	0.01151
T-47D Tam2	G	14	Tamoxifen	AZD8055	1000	265	0.013006
T-47D Tam2	H	14	Tamoxifen	AZD8055	100	250	0.013876
T-47D Tam2	I	14	Tamoxifen	AZD8055	10	380	0.012004
T-47D Tam2	J	14	Tamoxifen	BzCl	0	14	0.005497
T-47D Tam2	K	14	Tamoxifen	AZD8055	1	429	0.011428
T-47D Tam2	L	14	Tamoxifen	Dasatinib	0.1	389	0.010787
T-47D Tam2	M	14	Tamoxifen	Dasatinib	1	369	0.010038
T-47D Tam2	N	14	Tamoxifen	Dasatinib	10	260	0.010492
T-47D Tam2	O	14	Tamoxifen	Dasatinib	100	82	0.009559
T-47D Tam2	P	14	Tamoxifen	Dasatinib	1000	68	0.012308
T-47D Tam2	A	15	Tamoxifen	Loratadine	10000	175	0.008261
T-47D Tam2	B	15	Tamoxifen	Loratadine	1000	471	0.009484
T-47D Tam2	C	15	Tamoxifen	Loratadine	100	507	0.011098
T-47D Tam2	D	15	Tamoxifen	Loratadine	10	605	0.011114
T-47D Tam2	E	15	Tamoxifen	dmso	0	498	0.01259
T-47D Tam2	F	15	Tamoxifen	Loratadine	1	508	0.012026
T-47D Tam2	G	15	Tamoxifen	Mefloquine HCl	10000	472	0.012883
T-47D Tam2	H	15	Tamoxifen	Mefloquine HCl	1000	402	0.012529
T-47D Tam2	I	15	Tamoxifen	Mefloquine HCl	100	506	0.012092
T-47D Tam2	J	15	Tamoxifen	Mefloquine HCl	10	334	0.012248
T-47D Tam2	K	15	Tamoxifen	Mefloquine HCl	1	449	0.010931
T-47D Tam2	L	15	Tamoxifen	Bezafibrate	1	325	0.010864
T-47D Tam2	M	15	Tamoxifen	Bezafibrate	10	330	0.010368
T-47D Tam2	N	15	Tamoxifen	Bezafibrate	100	374	0.010529
T-47D Tam2	O	15	Tamoxifen	Bezafibrate	1000	386	0.009441
T-47D Tam2	P	15	Tamoxifen	Bezafibrate	10000	213	0.011614
T-47D Tam2	A	16	Tamoxifen	Ciprofloxacin	10000	319	0.010436
T-47D Tam2	B	16	Tamoxifen	BzCl	0	21	0.005698
T-47D Tam2	C	16	Tamoxifen	Ciprofloxacin	1000	409	0.011048
T-47D Tam2	D	16	Tamoxifen	Ciprofloxacin	100	511	0.011083
T-47D Tam2	E	16	Tamoxifen	Ciprofloxacin	10	475	0.012161
T-47D Tam2	F	16	Tamoxifen	Ciprofloxacin	1	441	0.012804
T-47D Tam2	G	16	Tamoxifen	Resveratrol	10000	401	0.012847
T-47D Tam2	H	16	Tamoxifen	Resveratrol	1000	344	0.013208
T-47D Tam2	I	16	Tamoxifen	Resveratrol	100	423	0.012647
T-47D Tam2	J	16	Tamoxifen	Resveratrol	10	444	0.012034
T-47D Tam2	K	16	Tamoxifen	Resveratrol	1	502	0.011095
T-47D Tam2	L	16	Tamoxifen	Melatonin	1	398	0.012248
T-47D Tam2	M	16	Tamoxifen	Melatonin	10	328	0.010501
T-47D Tam2	N	16	Tamoxifen	Melatonin	100	375	0.010439
T-47D Tam2	O	16	Tamoxifen	Melatonin	1000	271	0.008816
T-47D Tam2	P	16	Tamoxifen	Melatonin	10000	247	0.011392
T-47D Tam2	A	17	Tamoxifen	sandoz 58-035	30000	456	0.009449
T-47D Tam2	B	17	Tamoxifen	sandoz 58-035	3000	473	0.01014
T-47D Tam2	C	17	Tamoxifen	sandoz 58-035	300	622	0.011572
T-47D Tam2	D	17	Tamoxifen	sandoz 58-035	30	500	0.011393
T-47D Tam2	E	17	Tamoxifen	sandoz 58-035	3	458	0.011854
T-47D Tam2	F	17	Tamoxifen	Orlistat	10000	296	0.016544
T-47D Tam2	G	17	Tamoxifen	Orlistat	1000	393	0.015831
T-47D Tam2	H	17	Tamoxifen	Orlistat	100	384	0.015504
T-47D Tam2	I	17	Tamoxifen	Orlistat	10	435	0.016819
T-47D Tam2	J	17	Tamoxifen	Orlistat	1	385	0.014936
T-47D Tam2	K	17	Tamoxifen	Fenretinide	1	477	0.011418
T-47D Tam2	L	17	Tamoxifen	dmso	0	429	0.011131
T-47D Tam2	M	17	Tamoxifen	Fenretinide	10	418	0.01121
T-47D Tam2	N	17	Tamoxifen	Fenretinide	100	323	0.010987
T-47D Tam2	O	17	Tamoxifen	Fenretinide	1000	265	0.009589
T-47D Tam2	P	17	Tamoxifen	Fenretinide	10000	47	0.005995
T-47D Tam2	A	18	Tamoxifen	AY 9944 dihydrochloride	10000	322	0.010604
T-47D Tam2	B	18	Tamoxifen	AY 9944 dihydrochloride	1000	365	0.009531
T-47D Tam2	C	18	Tamoxifen	AY 9944 dihydrochloride	100	621	0.009812
T-47D Tam2	D	18	Tamoxifen	AY 9944 dihydrochloride	10	508	0.011381
T-47D Tam2	E	18	Tamoxifen	AY 9944 dihydrochloride	1	458	0.011968
T-47D Tam2	F	18	Tamoxifen	U18666A	100000	396	0.012319
T-47D Tam2	G	18	Tamoxifen	U18666A	10000	406	0.01303
T-47D Tam2	H	18	Tamoxifen	U18666A	1000	408	0.012408
T-47D Tam2	I	18	Tamoxifen	U18666A	100	477	0.01192
T-47D Tam2	J	18	Tamoxifen	U18666A	10	426	0.011718
T-47D Tam2	K	18	Tamoxifen	A 939572	10	433	0.010798
T-47D Tam2	L	18	Tamoxifen	A 939572	100	369	0.010114
T-47D Tam2	M	18	Tamoxifen	A 939572	1000	355	0.007144
T-47D Tam2	N	18	Tamoxifen	A 939572	10000	389	0.007236
T-47D Tam2	O	18	Tamoxifen	BzCl	0	11	0.005547
T-47D Tam2	P	18	Tamoxifen	A 939572	100000	169	0.007168
T-47D Tam2	A	19	Tamoxifen	Siramesine hydrochloride	10000	307	0.008572
T-47D Tam2	B	19	Tamoxifen	Siramesine hydrochloride	1000	526	0.009361
T-47D Tam2	C	19	Tamoxifen	Siramesine hydrochloride	100	560	0.010196
T-47D Tam2	D	19	Tamoxifen	Siramesine hydrochloride	10	488	0.010311
T-47D Tam2	E	19	Tamoxifen	Siramesine hydrochloride	1	547	0.011982
T-47D Tam2	F	19	Tamoxifen	methyl-Î²-cyclodextrin (MÎ²CD)	100000	3	0.00386
T-47D Tam2	G	19	Tamoxifen	methyl-Î²-cyclodextrin (MÎ²CD)	10000	244	0.018383
T-47D Tam2	H	19	Tamoxifen	dmso	0	453	0.012284
T-47D Tam2	I	19	Tamoxifen	methyl-Î²-cyclodextrin (MÎ²CD)	1000	300	0.017067
T-47D Tam2	J	19	Tamoxifen	methyl-Î²-cyclodextrin (MÎ²CD)	100	327	0.013533
T-47D Tam2	K	19	Tamoxifen	methyl-Î²-cyclodextrin (MÎ²CD)	10	431	0.011684
T-47D Tam2	L	19	Tamoxifen	20,25-diazacholesterol	0.001	367	0.010835
T-47D Tam2	M	19	Tamoxifen	20,25-diazacholesterol	0.01	321	0.00971
T-47D Tam2	N	19	Tamoxifen	20,25-diazacholesterol	0.1	387	0.010816
T-47D Tam2	O	19	Tamoxifen	20,25-diazacholesterol	1	358	0.009421
T-47D Tam2	P	19	Tamoxifen	20,25-diazacholesterol	10	272	0.0106
T-47D Tam2	A	20	Tamoxifen	RO 48-8071 fumerate	10000	270	0.012898
T-47D Tam2	B	20	Tamoxifen	RO 48-8071 fumerate	1000	323	0.012974
T-47D Tam2	C	20	Tamoxifen	dmso	0	533	0.010524
T-47D Tam2	D	20	Tamoxifen	RO 48-8071 fumerate	100	328	0.014414
T-47D Tam2	E	20	Tamoxifen	RO 48-8071 fumerate	10	412	0.013688
T-47D Tam2	F	20	Tamoxifen	RO 48-8071 fumerate	1	466	0.011106
T-47D Tam2	G	20	Tamoxifen	Ammonium tetrathiomolybdate	10000	205	0.013115
T-47D Tam2	H	20	Tamoxifen	Ammonium tetrathiomolybdate	1000	348	0.011329
T-47D Tam2	I	20	Tamoxifen	Ammonium tetrathiomolybdate	100	379	0.010973
T-47D Tam2	J	20	Tamoxifen	Ammonium tetrathiomolybdate	10	311	0.010948
T-47D Tam2	K	20	Tamoxifen	Ammonium tetrathiomolybdate	1	394	0.010268
T-47D Tam2	L	20	Tamoxifen	T 0070907	1	378	0.010176
T-47D Tam2	M	20	Tamoxifen	T 0070907	10	340	0.009363
T-47D Tam2	N	20	Tamoxifen	T 0070907	100	359	0.010096
T-47D Tam2	O	20	Tamoxifen	T 0070907	1000	305	0.008775
T-47D Tam2	P	20	Tamoxifen	T 0070907	10000	82	0.012392
T-47D Tam2	A	21	Tamoxifen	LCS-1	25000	2	0.003971
T-47D Tam2	B	21	Tamoxifen	LCS-1	2500	1	0.003501
T-47D Tam2	C	21	Tamoxifen	LCS-1	250	440	0.009277
T-47D Tam2	D	21	Tamoxifen	LCS-1	25	417	0.010095
T-47D Tam2	E	21	Tamoxifen	LCS-1	2018-05-02	365	0.010683
T-47D Tam2	F	21	Tamoxifen	Erastin	10000	242	0.013954
T-47D Tam2	G	21	Tamoxifen	Erastin	1000	451	0.012178
T-47D Tam2	H	21	Tamoxifen	Erastin	100	306	0.009716
T-47D Tam2	I	21	Tamoxifen	Erastin	10	405	0.010222
T-47D Tam2	J	21	Tamoxifen	Erastin	1	285	0.010819
T-47D Tam2	K	21	Tamoxifen	BzCl	0	10	0.005918
T-47D Tam2	L	21	Tamoxifen	RSL-3	1	376	0.009099
T-47D Tam2	M	21	Tamoxifen	RSL-3	10	304	0.009098
T-47D Tam2	N	21	Tamoxifen	RSL-3	100	244	0.00962
T-47D Tam2	O	21	Tamoxifen	RSL-3	1000	248	0.008427
T-47D Tam2	P	21	Tamoxifen	RSL-3	10000	9	0.004538
T-47D Tam2	A	22	Tamoxifen	C75	100000	74	0.013454
T-47D Tam2	B	22	Tamoxifen	C75	10000	492	0.008114
T-47D Tam2	C	22	Tamoxifen	C75	1000	439	0.00903
T-47D Tam2	D	22	Tamoxifen	C75	100	493	0.008819
T-47D Tam2	E	22	Tamoxifen	C75	10	443	0.009699
T-47D Tam2	F	22	Tamoxifen	Bafilomycin A1	1000	29	0.006543
T-47D Tam2	G	22	Tamoxifen	Bafilomycin A1	100	370	0.009798
T-47D Tam2	H	22	Tamoxifen	Bafilomycin A1	10	332	0.009365
T-47D Tam2	I	22	Tamoxifen	Bafilomycin A1	1	395	0.009506
T-47D Tam2	J	22	Tamoxifen	Bafilomycin A1	0.1	265	0.00867
T-47D Tam2	K	22	Tamoxifen	TO901317	1	455	0.009191
T-47D Tam2	L	22	Tamoxifen	TO901317	10	246	0.01153
T-47D Tam2	M	22	Tamoxifen	TO901317	100	233	0.013934
T-47D Tam2	N	22	Tamoxifen	TO901317	1000	256	0.014956
T-47D Tam2	O	22	Tamoxifen	TO901317	10000	178	0.012656
T-47D Tam2	P	22	Tamoxifen	dmso	0	216	0.008476
T-47D Tam2	A	23	Tamoxifen	BzCl	0	9	0.00482
T-47D Tam2	B	23	Tamoxifen	Paclitaxel	1000	18	0.010162
T-47D Tam2	C	23	Tamoxifen	Paclitaxel	100	76	0.010241
T-47D Tam2	D	23	Tamoxifen	Paclitaxel	10	55	0.008354
T-47D Tam2	E	23	Tamoxifen	Paclitaxel	1	305	0.007709
T-47D Tam2	F	23	Tamoxifen	Paclitaxel	0.1	325	0.008291
T-47D Tam2	G	23	Tamoxifen	Docetaxel	1000	40	0.010714
T-47D Tam2	H	23	Tamoxifen	Docetaxel	100	45	0.009985
T-47D Tam2	I	23	Tamoxifen	Docetaxel	10	41	0.009755
T-47D Tam2	J	23	Tamoxifen	Docetaxel	1	190	0.008931
T-47D Tam2	K	23	Tamoxifen	Docetaxel	0.1	409	0.008144
T-47D Tam2	L	23	Tamoxifen	Vincristine	0.1	278	0.008052
T-47D Tam2	M	23	Tamoxifen	Vincristine	1	286	0.007613
T-47D Tam2	N	23	Tamoxifen	Vincristine	10	310	0.008317
T-47D Tam2	O	23	Tamoxifen	Vincristine	100	250	0.006911
T-47D Tam2	P	23	Tamoxifen	Vincristine	1000	9	0.008295
T-47D Tam2	A	24	Tamoxifen	empty	0	243	0.006765
T-47D Tam2	B	24	Tamoxifen	empty	0	334	0.006826
T-47D Tam2	C	24	Tamoxifen	empty	0	269	0.007461
T-47D Tam2	D	24	Tamoxifen	empty	0	409	0.00713
T-47D Tam2	E	24	Tamoxifen	empty	0	331	0.007497
T-47D Tam2	F	24	Tamoxifen	empty	0	359	0.00718
T-47D Tam2	G	24	Tamoxifen	empty	0	249	0.007247
T-47D Tam2	H	24	Tamoxifen	empty	0	254	0.007164
T-47D Tam2	I	24	Tamoxifen	empty	0	437	0.007155
T-47D Tam2	J	24	Tamoxifen	empty	0	338	0.007189
T-47D Tam2	K	24	Tamoxifen	empty	0	285	0.007047
T-47D Tam2	L	24	Tamoxifen	empty	0	180	0.006687
T-47D Tam2	M	24	Tamoxifen	empty	0	221	0.006956
T-47D Tam2	N	24	Tamoxifen	empty	0	272	0.007073
T-47D Tam2	O	24	Tamoxifen	empty	0	295	0.007073
T-47D Tam2	P	24	Tamoxifen	empty	0	139	0.00762
